# Supplementary material for: High-throughput sensitive screening of small molecule modulators of microexon alternative splicing using dual Nano and Firefly luciferase reporters
Source: Nat Commun. 2024 Jul 27;15:6328. doi: 10.1038/s41467-024-50399-6 (PMC11283458; doi:10.1038/s41467-024-50399-6)
Supplement: Supplementary file 4 — Supplementary Dataset 1 [file 41467_2024_50399_MOESM4_ESM.xlsx]

## Sheet: Supplementary Data 1
ID	Data.type	Library	Lib.Plate	Screen.Plate	Well	Round	F1	N1	F2	N2	F1/N1 B-score	N2/F2 B-score	Primary.Hit
Chembridge_1_A01	DMSO	Chembridge	1	Pl.01	A01	Round_1	206400	3702520	604840	2706360	1.18	-0.389	FALSE
Chembridge_1_A10	Treatment	Chembridge	1	Pl.01	A10	Round_1	175400	3670880	555160	2468880	-0.197	-1.065	FALSE
Chembridge_1_A11	Treatment	Chembridge	1	Pl.01	A11	Round_1	194720	3919200	587320	2724760	0.45	1.01	FALSE
Chembridge_1_A12	Treatment	Chembridge	1	Pl.01	A12	Round_1	183480	3727320	590200	2655240	-0.646	0.866	FALSE
Chembridge_1_A13	Treatment	Chembridge	1	Pl.01	A13	Round_1	192480	3928160	602040	2693920	0.084	-0.035	FALSE
Chembridge_1_A14	Treatment	Chembridge	1	Pl.01	A14	Round_1	183400	3969200	582200	2682920	-1.602	0.508	FALSE
Chembridge_1_A15	Treatment	Chembridge	1	Pl.01	A15	Round_1	177840	3669800	552160	2487960	-0.169	0.081	FALSE
Chembridge_1_A16	Treatment	Chembridge	1	Pl.01	A16	Round_1	187360	3755360	570480	2437000	0.028	-0.677	FALSE
Chembridge_1_A17	Treatment	Chembridge	1	Pl.01	A17	Round_1	188720	3984520	570200	2457920	-0.674	-0.588	FALSE
Chembridge_1_A18	Treatment	Chembridge	1	Pl.01	A18	Round_1	169640	3727480	538240	2571560	-1.012	1.036	FALSE
Chembridge_1_A19	Treatment	Chembridge	1	Pl.01	A19	Round_1	169920	3552600	565960	2553320	-0.281	0.638	FALSE
Chembridge_1_A02	DMSO	Chembridge	1	Pl.01	A02	Round_1	NA	NA	563160	2401720	NA	-1.204	NA
Chembridge_1_A20	Treatment	Chembridge	1	Pl.01	A20	Round_1	162040	3203040	527280	2435440	0.253	1.187	FALSE
Chembridge_1_A21	Treatment	Chembridge	1	Pl.01	A21	Round_1	185280	4193800	615040	2759480	-2.923	0.838	FALSE
Chembridge_1_A22	Treatment	Chembridge	1	Pl.01	A22	Round_1	303120	4334720	1047240	2651560	10.342	-9.892	FALSE
Chembridge_1_A23	DMSO	Chembridge	1	Pl.01	A23	Round_1	170400	3797240	627840	2698240	-1.799	-1.233	FALSE
Chembridge_1_A24	DMSO	Chembridge	1	Pl.01	A24	Round_1	183480	3618880	544160	2487600	0	-0.299	FALSE
Chembridge_1_A03	Treatment	Chembridge	1	Pl.01	A03	Round_1	191680	3887280	602840	2690080	0	-0.327	FALSE
Chembridge_1_A04	Treatment	Chembridge	1	Pl.01	A04	Round_1	195440	3826160	540200	2478280	1.574	0	FALSE
Chembridge_1_A05	Treatment	Chembridge	1	Pl.01	A05	Round_1	190240	3971240	545160	2514680	-0.674	1.292	FALSE
Chembridge_1_A06	Treatment	Chembridge	1	Pl.01	A06	Round_1	327120	3780520	960120	2431360	17.087	-10.109	FALSE
Chembridge_1_A07	Treatment	Chembridge	1	Pl.01	A07	Round_1	195640	3978160	556840	2536960	0.365	0.578	FALSE
Chembridge_1_A08	Treatment	Chembridge	1	Pl.01	A08	Round_1	179600	3473160	514600	2360760	1.574	0.007	FALSE
Chembridge_1_A09	Treatment	Chembridge	1	Pl.01	A09	Round_1	309920	3734760	1091560	2630080	14.951	-9.839	FALSE
Chembridge_1_B01	DMSO	Chembridge	1	Pl.01	B01	Round_1	187240	3623160	571720	2594680	0.956	0.375	FALSE
Chembridge_1_B10	Treatment	Chembridge	1	Pl.01	B10	Round_1	183240	3958720	539600	2489600	0.478	0.225	FALSE
Chembridge_1_B11	Treatment	Chembridge	1	Pl.01	B11	Round_1	14880	345840	34640	138800	-1.124	-1.74	FALSE
Chembridge_1_B12	Treatment	Chembridge	1	Pl.01	B12	Round_1	176560	3721200	553960	2471560	0.028	1.125	FALSE
Chembridge_1_B13	Treatment	Chembridge	1	Pl.01	B13	Round_1	162520	3645960	530520	2509800	-0.141	1.705	FALSE
Chembridge_1_B14	Treatment	Chembridge	1	Pl.01	B14	Round_1	163080	3123240	466720	2008080	2.67	-0.589	FALSE
Chembridge_1_B15	Treatment	Chembridge	1	Pl.01	B15	Round_1	169240	3682520	563840	2395640	0.506	-0.773	FALSE
Chembridge_1_B16	Treatment	Chembridge	1	Pl.01	B16	Round_1	169200	3626280	600000	2568880	0.253	-0.186	FALSE
Chembridge_1_B17	Treatment	Chembridge	1	Pl.01	B17	Round_1	169360	3762920	541960	2476040	0	1.163	FALSE
Chembridge_1_B18	Treatment	Chembridge	1	Pl.01	B18	Round_1	169320	4101680	538400	2525040	-1.686	1.036	FALSE
Chembridge_1_B19	Treatment	Chembridge	1	Pl.01	B19	Round_1	161280	3633480	560080	2614640	-0.506	1.877	FALSE
Chembridge_1_B02	DMSO	Chembridge	1	Pl.01	B02	Round_1	178720	3786000	561640	2420760	0.45	-0.531	FALSE
Chembridge_1_B20	Treatment	Chembridge	1	Pl.01	B20	Round_1	174000	3881600	574960	2778680	-0.871	2.714	FALSE
Chembridge_1_B21	Treatment	Chembridge	1	Pl.01	B21	Round_1	187880	3682720	658720	2547400	1.799	-1.852	FALSE
Chembridge_1_B22	Treatment	Chembridge	1	Pl.01	B22	Round_1	181400	4214880	586320	2581360	-0.225	0.015	FALSE
Chembridge_1_B23	DMSO	Chembridge	1	Pl.01	B23	Round_1	168840	3755160	565080	2433760	-0.225	-0.742	FALSE
Chembridge_1_B24	DMSO	Chembridge	1	Pl.01	B24	Round_1	197360	3807520	554160	2440960	2.023	-0.693	FALSE
Chembridge_1_B03	Treatment	Chembridge	1	Pl.01	B03	Round_1	167680	4152440	537960	2683000	-2.473	2.774	FALSE
Chembridge_1_B04	Treatment	Chembridge	1	Pl.01	B04	Round_1	170160	3889800	505560	2458160	0	1.831	FALSE
Chembridge_1_B05	Treatment	Chembridge	1	Pl.01	B05	Round_1	169360	3711920	535960	2295000	0	0.064	FALSE
Chembridge_1_B06	Treatment	Chembridge	1	Pl.01	B06	Round_1	180760	3776360	563080	2455400	1.124	-0.414	FALSE
Chembridge_1_B07	Treatment	Chembridge	1	Pl.01	B07	Round_1	169800	3408720	579600	2518320	2.389	-0.043	FALSE
Chembridge_1_B08	Treatment	Chembridge	1	Pl.01	B08	Round_1	165440	3679120	588160	2615720	0	-0.26	FALSE
Chembridge_1_B09	Treatment	Chembridge	1	Pl.01	B09	Round_1	182840	4027200	570760	2432600	-0.562	-0.022	FALSE
Chembridge_1_C01	DMSO	Chembridge	1	Pl.01	C01	Round_1	192120	3867880	625480	2723200	-0.337	-0.186	FALSE
Chembridge_1_C10	Treatment	Chembridge	1	Pl.01	C10	Round_1	157720	3330720	533120	2373480	0.534	-0.225	FALSE
Chembridge_1_C11	Treatment	Chembridge	1	Pl.01	C11	Round_1	172680	3958200	578720	2612400	-1.068	1.193	FALSE
Chembridge_1_C12	Treatment	Chembridge	1	Pl.01	C12	Round_1	105720	1911120	321200	1313240	3.232	-0.392	FALSE
Chembridge_1_C13	Treatment	Chembridge	1	Pl.01	C13	Round_1	192320	4052760	563880	2427880	0.365	-0.075	FALSE
Chembridge_1_C14	Treatment	Chembridge	1	Pl.01	C14	Round_1	160480	3390440	577720	2547600	0.028	0.321	FALSE
Chembridge_1_C15	Treatment	Chembridge	1	Pl.01	C15	Round_1	176920	3721600	584640	2733920	1.012	1.756	FALSE
Chembridge_1_C16	Treatment	Chembridge	1	Pl.01	C16	Round_1	166240	3558120	524560	2239400	-0.141	0.123	FALSE
Chembridge_1_C17	Treatment	Chembridge	1	Pl.01	C17	Round_1	175320	3876760	615680	2627120	-0.393	0.004	FALSE
Chembridge_1_C18	Treatment	Chembridge	1	Pl.01	C18	Round_1	162840	3548320	527200	2304520	0.169	-0.208	FALSE
Chembridge_1_C19	Treatment	Chembridge	1	Pl.01	C19	Round_1	175680	3925200	608320	2552320	-0.45	-0.141	FALSE
Chembridge_1_C02	DMSO	Chembridge	1	Pl.01	C02	Round_1	166040	3498800	571240	2444400	0.056	-0.319	FALSE
Chembridge_1_C20	Treatment	Chembridge	1	Pl.01	C20	Round_1	178040	3958920	587920	2495680	-1.265	0.11	FALSE
Chembridge_1_C21	Treatment	Chembridge	1	Pl.01	C21	Round_1	146160	3063600	519360	2487320	0.056	3.18	FALSE
Chembridge_1_C22	Treatment	Chembridge	1	Pl.01	C22	Round_1	177640	3892840	535080	2313440	0.731	-0.015	FALSE
Chembridge_1_C23	DMSO	Chembridge	1	Pl.01	C23	Round_1	171960	3798240	577680	2500520	-0.618	-0.262	FALSE
Chembridge_1_C24	DMSO	Chembridge	1	Pl.01	C24	Round_1	171880	3587800	539880	2379320	-0.169	-0.313	FALSE
Chembridge_1_C03	Treatment	Chembridge	1	Pl.01	C03	Round_1	178240	3818560	525520	2349800	0.281	0.533	FALSE
Chembridge_1_C04	Treatment	Chembridge	1	Pl.01	C04	Round_1	176480	3705360	529840	2237120	1.405	-1.036	FALSE
Chembridge_1_C05	Treatment	Chembridge	1	Pl.01	C05	Round_1	175440	3858920	614240	2580640	-0.843	0.024	FALSE
Chembridge_1_C06	Treatment	Chembridge	1	Pl.01	C06	Round_1	162720	3620560	598840	2458160	-0.618	-1.339	FALSE
Chembridge_1_C07	Treatment	Chembridge	1	Pl.01	C07	Round_1	161440	3800680	589000	2650760	-1.602	1.11	FALSE
Chembridge_1_C08	Treatment	Chembridge	1	Pl.01	C08	Round_1	166280	3606440	514000	2274000	0.056	-0.007	FALSE
Chembridge_1_C09	Treatment	Chembridge	1	Pl.01	C09	Round_1	180280	4055120	600480	2567760	-1.405	0.418	FALSE
Chembridge_1_D01	DMSO	Chembridge	1	Pl.01	D01	Round_1	206520	4087120	619240	2773960	0.45	0.864	FALSE
Chembridge_1_D10	Treatment	Chembridge	1	Pl.01	D10	Round_1	162680	3972360	535040	2773760	-1.827	3.89	FALSE
Chembridge_1_D11	Treatment	Chembridge	1	Pl.01	D11	Round_1	10280	99320	68680	109640	26.249	-13.151	FALSE
Chembridge_1_D12	Treatment	Chembridge	1	Pl.01	D12	Round_1	163800	3531880	586440	2383760	-0.478	-0.101	FALSE
Chembridge_1_D13	Treatment	Chembridge	1	Pl.01	D13	Round_1	172120	3582440	556040	2432360	1.152	0.682	FALSE
Chembridge_1_D14	Treatment	Chembridge	1	Pl.01	D14	Round_1	105880	1970960	320720	1299560	3.513	-1.076	FALSE
Chembridge_1_D15	Treatment	Chembridge	1	Pl.01	D15	Round_1	180040	3983880	573400	2387360	0	-0.421	FALSE
Chembridge_1_D16	Treatment	Chembridge	1	Pl.01	D16	Round_1	171920	3858480	522520	2379080	-0.703	1.972	FALSE
Chembridge_1_D17	Treatment	Chembridge	1	Pl.01	D17	Round_1	171520	3909960	595240	2697040	-0.506	1.752	FALSE
Chembridge_1_D18	Treatment	Chembridge	1	Pl.01	D18	Round_1	175480	4852680	567680	2891720	-3.991	3.861	FALSE
Chembridge_1_D19	Treatment	Chembridge	1	Pl.01	D19	Round_1	163400	3963280	574120	2968080	-1.911	5.198	FALSE
Chembridge_1_D02	DMSO	Chembridge	1	Pl.01	D02	Round_1	159360	3656920	544440	2403040	-0.956	0.777	FALSE
Chembridge_1_D20	Treatment	Chembridge	1	Pl.01	D20	Round_1	177320	3963080	609240	2449600	-0.927	-0.61	FALSE
Chembridge_1_D21	Treatment	Chembridge	1	Pl.01	D21	Round_1	160440	3442880	558880	2287840	-0.056	0.078	FALSE
Chembridge_1_D22	Treatment	Chembridge	1	Pl.01	D22	Round_1	171160	3662200	633080	2575080	1.518	-0.897	FALSE
Chembridge_1_D23	DMSO	Chembridge	1	Pl.01	D23	Round_1	171080	3642800	554480	2382120	0.618	-0.016	FALSE
Chembridge_1_D24	DMSO	Chembridge	1	Pl.01	D24	Round_1	177080	3665280	541280	2299360	0.169	-0.705	FALSE
Chembridge_1_D03	Treatment	Chembridge	1	Pl.01	D03	Round_1	178840	3298120	563880	2275160	3.766	-1.259	FALSE
Chembridge_1_D04	Treatment	Chembridge	1	Pl.01	D04	Round_1	170280	3717440	546440	2472560	0.843	0.909	FALSE
Chembridge_1_D05	Treatment	Chembridge	1	Pl.01	D05	Round_1	169160	3694760	637760	2630440	-0.056	0.047	FALSE
Chembridge_1_D06	Treatment	Chembridge	1	Pl.01	D06	Round_1	167120	3806800	550560	2296600	-0.731	-0.593	FALSE
Chembridge_1_D07	Treatment	Chembridge	1	Pl.01	D07	Round_1	172480	3889280	558920	2345840	-0.365	-0.01	FALSE
Chembridge_1_D08	Treatment	Chembridge	1	Pl.01	D08	Round_1	164280	3735520	535200	2382840	-0.506	0.547	FALSE
Chembridge_1_D09	Treatment	Chembridge	1	Pl.01	D09	Round_1	226160	3948400	727400	2479640	4.778	-3.554	FALSE
Chembridge_1_E01	DMSO	Chembridge	1	Pl.01	E01	Round_1	178360	3962920	568840	2562400	-1.967	1.186	FALSE
Chembridge_1_E10	Treatment	Chembridge	1	Pl.01	E10	Round_1	164680	3736040	557240	2699440	-0.197	2.365	FALSE
Chembridge_1_E11	Treatment	Chembridge	1	Pl.01	E11	Round_1	174560	3850440	570600	2333160	0	-0.348	FALSE
Chembridge_1_E12	Treatment	Chembridge	1	Pl.01	E12	Round_1	163920	3553720	615440	2427160	-0.197	-0.517	FALSE
Chembridge_1_E13	Treatment	Chembridge	1	Pl.01	E13	Round_1	172440	3897880	557480	2385520	-0.365	0.397	FALSE
Chembridge_1_E14	Treatment	Chembridge	1	Pl.01	E14	Round_1	149160	3295400	524960	2242160	-0.253	0.227	FALSE
Chembridge_1_E15	Treatment	Chembridge	1	Pl.01	E15	Round_1	125920	4038160	601800	1997400	-6.014	-4.499	TRUE
Chembridge_1_E16	Treatment	Chembridge	1	Pl.01	E16	Round_1	172600	3733960	598680	2431760	0.028	-0.316	FALSE
Chembridge_1_E17	Treatment	Chembridge	1	Pl.01	E17	Round_1	171520	3709240	620240	2570640	0.674	-0.004	FALSE
Chembridge_1_E18	Treatment	Chembridge	1	Pl.01	E18	Round_1	169280	3721480	635080	2653840	0.337	-0.571	FALSE
Chembridge_1_E19	Treatment	Chembridge	1	Pl.01	E19	Round_1	183440	3846360	618480	2641520	1.518	0.847	FALSE
Chembridge_1_E02	DMSO	Chembridge	1	Pl.01	E02	Round_1	171560	3859840	548240	2340320	-0.674	0.239	FALSE
Chembridge_1_E20	Treatment	Chembridge	1	Pl.01	E20	Round_1	173480	3681320	682120	2600200	0.253	-1.472	FALSE
Chembridge_1_E21	Treatment	Chembridge	1	Pl.01	E21	Round_1	183160	4835680	740120	2307440	-3.822	-4.662	TRUE
Chembridge_1_E22	Treatment	Chembridge	1	Pl.01	E22	Round_1	163760	3673200	594280	2434520	0.899	-0.555	FALSE
Chembridge_1_E23	DMSO	Chembridge	1	Pl.01	E23	Round_1	162760	3626600	567360	2451440	0	0.306	FALSE
Chembridge_1_E24	DMSO	Chembridge	1	Pl.01	E24	Round_1	180880	3830160	603080	2603960	0	-0.155	FALSE
Chembridge_1_E03	Treatment	Chembridge	1	Pl.01	E03	Round_1	153920	3271360	543360	2393800	0.899	0.813	FALSE
Chembridge_1_E04	Treatment	Chembridge	1	Pl.01	E04	Round_1	116040	1802160	419160	1418760	9.218	-4.661	FALSE
Chembridge_1_E05	Treatment	Chembridge	1	Pl.01	E05	Round_1	164440	3187960	610160	2289000	2.923	-1.644	FALSE
Chembridge_1_E06	Treatment	Chembridge	1	Pl.01	E06	Round_1	127120	2814880	425040	1904560	0	1.17	FALSE
Chembridge_1_E07	Treatment	Chembridge	1	Pl.01	E07	Round_1	169440	3813720	578280	2425200	-0.084	0.17	FALSE
Chembridge_1_E08	Treatment	Chembridge	1	Pl.01	E08	Round_1	169440	3676960	586040	2509000	0.674	-0.122	FALSE
Chembridge_1_E09	Treatment	Chembridge	1	Pl.01	E09	Round_1	165960	3865920	607920	2616040	-1.237	1.163	FALSE
Chembridge_1_F01	DMSO	Chembridge	1	Pl.01	F01	Round_1	196800	4260720	578240	2523200	-2.417	1.357	FALSE
Chembridge_1_F10	Treatment	Chembridge	1	Pl.01	F10	Round_1	200640	3875200	743280	2565800	2.501	-3.79	FALSE
Chembridge_1_F11	Treatment	Chembridge	1	Pl.01	F11	Round_1	171400	3655000	600840	2391720	0	-0.01	FALSE
Chembridge_1_F12	Treatment	Chembridge	1	Pl.01	F12	Round_1	175640	3727480	580480	2378360	-0.646	1.14	FALSE
Chembridge_1_F13	Treatment	Chembridge	1	Pl.01	F13	Round_1	158760	2890080	463280	1735880	3.682	-1.41	FALSE
Chembridge_1_F14	Treatment	Chembridge	1	Pl.01	F14	Round_1	203360	4025680	662360	2632080	1.546	-0.392	FALSE
Chembridge_1_F15	Treatment	Chembridge	1	Pl.01	F15	Round_1	169600	3716120	602600	2495560	-0.169	0.542	FALSE
Chembridge_1_F16	Treatment	Chembridge	1	Pl.01	F16	Round_1	157440	2630240	566800	2059360	5.424	-1.602	FALSE
Chembridge_1_F17	Treatment	Chembridge	1	Pl.01	F17	Round_1	485840	4090000	1649600	2603360	32.6	-12.102	FALSE
Chembridge_1_F18	Treatment	Chembridge	1	Pl.01	F18	Round_1	150360	3266360	553720	2289080	-0.112	0.086	FALSE
Chembridge_1_F19	Treatment	Chembridge	1	Pl.01	F19	Round_1	189360	3537040	583360	2268000	3.316	-0.206	FALSE
Chembridge_1_F02	DMSO	Chembridge	1	Pl.01	F02	Round_1	171600	3926280	595360	2540600	-1.574	1.113	FALSE
Chembridge_1_F20	Treatment	Chembridge	1	Pl.01	F20	Round_1	122120	2140520	459560	1735240	3.85	-0.77	FALSE
Chembridge_1_F21	Treatment	Chembridge	1	Pl.01	F21	Round_1	202080	3618600	692840	2551560	3.372	-0.921	FALSE
Chembridge_1_F22	Treatment	Chembridge	1	Pl.01	F22	Round_1	179720	4719200	584040	2991840	-3.148	5.517	FALSE
Chembridge_1_F23	DMSO	Chembridge	1	Pl.01	F23	Round_1	170840	3599080	519720	2222280	0	0.962	FALSE
Chembridge_1_F24	DMSO	Chembridge	1	Pl.01	F24	Round_1	189400	4017480	577080	2591400	-0.899	1.603	FALSE
Chembridge_1_F03	Treatment	Chembridge	1	Pl.01	F03	Round_1	165600	3615800	588800	2538360	-0.45	1.216	FALSE
Chembridge_1_F04	Treatment	Chembridge	1	Pl.01	F04	Round_1	174280	4049360	645080	2665560	-1.124	0	FALSE
Chembridge_1_F05	Treatment	Chembridge	1	Pl.01	F05	Round_1	218200	3872240	741880	2563080	3.822	-2.257	FALSE
Chembridge_1_F06	Treatment	Chembridge	1	Pl.01	F06	Round_1	162000	3461080	604600	2575240	0	0.931	FALSE
Chembridge_1_F07	Treatment	Chembridge	1	Pl.01	F07	Round_1	177440	3843120	576040	2266160	-0.084	-0.261	FALSE
Chembridge_1_F08	Treatment	Chembridge	1	Pl.01	F08	Round_1	173120	3894440	599240	2488640	-1.124	0.114	FALSE
Chembridge_1_F09	Treatment	Chembridge	1	Pl.01	F09	Round_1	186800	3641240	638960	2342600	1.461	-1.175	FALSE
Chembridge_1_G01	DMSO	Chembridge	1	Pl.01	G01	Round_1	184360	3607480	599440	2591800	0.45	-0.327	FALSE
Chembridge_1_G10	Treatment	Chembridge	1	Pl.01	G10	Round_1	153360	3420560	485440	2289040	-0.028	1.115	FALSE
Chembridge_1_G11	Treatment	Chembridge	1	Pl.01	G11	Round_1	172920	3730200	557560	2431760	0.169	0.43	FALSE
Chembridge_1_G12	Treatment	Chembridge	1	Pl.01	G12	Round_1	183240	3867400	582440	2377120	-0.028	-0.423	FALSE
Chembridge_1_G13	Treatment	Chembridge	1	Pl.01	G13	Round_1	169080	3365680	608120	2630800	2.052	0.036	FALSE
Chembridge_1_G14	Treatment	Chembridge	1	Pl.01	G14	Round_1	206720	4362600	748040	4093680	0.365	5.707	FALSE
Chembridge_1_G15	Treatment	Chembridge	1	Pl.01	G15	Round_1	173600	3884040	600000	2543000	0	-0.449	FALSE
Chembridge_1_G16	Treatment	Chembridge	1	Pl.01	G16	Round_1	166040	3660920	615360	2603280	-0.703	-0.064	FALSE
Chembridge_1_G17	Treatment	Chembridge	1	Pl.01	G17	Round_1	189280	4226760	587080	2541800	-0.056	0.333	FALSE
Chembridge_1_G18	Treatment	Chembridge	1	Pl.01	G18	Round_1	178640	3814720	635360	2577520	0.956	-1.785	FALSE
Chembridge_1_G19	Treatment	Chembridge	1	Pl.01	G19	Round_1	178600	3842560	637640	2698520	0.337	0.052	FALSE
Chembridge_1_G02	DMSO	Chembridge	1	Pl.01	G02	Round_1	160880	3412760	617400	2617360	0.393	-0.511	FALSE
Chembridge_1_G20	Treatment	Chembridge	1	Pl.01	G20	Round_1	171720	3660280	591440	2448280	-0.028	-0.411	FALSE
Chembridge_1_G21	Treatment	Chembridge	1	Pl.01	G21	Round_1	174240	5526680	576080	3717000	-6.801	11.6	FALSE
Chembridge_1_G22	Treatment	Chembridge	1	Pl.01	G22	Round_1	161200	3550040	565160	2718080	0.618	2.448	FALSE
Chembridge_1_G23	DMSO	Chembridge	1	Pl.01	G23	Round_1	175360	3966000	538560	2350080	-0.731	-0.075	FALSE
Chembridge_1_G24	DMSO	Chembridge	1	Pl.01	G24	Round_1	182440	3864880	575880	2584560	-0.281	0.107	FALSE
Chembridge_1_G03	Treatment	Chembridge	1	Pl.01	G03	Round_1	159960	3623360	607120	2658240	-0.731	0.073	FALSE
Chembridge_1_G04	Treatment	Chembridge	1	Pl.01	G04	Round_1	166480	3746040	565840	2367720	-0.056	-1.218	FALSE
Chembridge_1_G05	Treatment	Chembridge	1	Pl.01	G05	Round_1	166880	3586600	549600	2433160	0.393	1.177	FALSE
Chembridge_1_G06	Treatment	Chembridge	1	Pl.01	G06	Round_1	95640	4347520	302200	3655240	-10.623	39.077	FALSE
Chembridge_1_G07	Treatment	Chembridge	1	Pl.01	G07	Round_1	166480	3677200	628920	2496760	0.084	-1.56	FALSE
Chembridge_1_G08	Treatment	Chembridge	1	Pl.01	G08	Round_1	169200	3636400	558880	2380000	0.843	-0.832	FALSE
Chembridge_1_G09	Treatment	Chembridge	1	Pl.01	G09	Round_1	164000	3724200	570200	2408240	-1.068	0.165	FALSE
Chembridge_1_H01	DMSO	Chembridge	1	Pl.01	H01	Round_1	189640	3628680	589720	2511120	0.956	-1.516	FALSE
Chembridge_1_H10	Treatment	Chembridge	1	Pl.01	H10	Round_1	16600	438840	73160	290120	-3.12	-3.528	TRUE
Chembridge_1_H11	Treatment	Chembridge	1	Pl.01	H11	Round_1	12680	226280	28280	149080	4.721	4.181	TRUE
Chembridge_1_H12	Treatment	Chembridge	1	Pl.01	H12	Round_1	171760	3605080	579640	2594800	0.478	0.725	FALSE
Chembridge_1_H13	Treatment	Chembridge	1	Pl.01	H13	Round_1	175880	4958560	517800	2772760	-4.637	4.385	FALSE
Chembridge_1_H14	Treatment	Chembridge	1	Pl.01	H14	Round_1	162400	9070520	497880	6235400	-12.619	40.51	FALSE
Chembridge_1_H15	Treatment	Chembridge	1	Pl.01	H15	Round_1	157680	3490760	528320	2359480	0.056	-0.151	FALSE
Chembridge_1_H16	Treatment	Chembridge	1	Pl.01	H16	Round_1	165000	6044360	564320	4007560	-8.74	13.605	FALSE
Chembridge_1_H17	Treatment	Chembridge	1	Pl.01	H17	Round_1	172920	3929720	626880	2816120	-0.45	0.297	FALSE
Chembridge_1_H18	Treatment	Chembridge	1	Pl.01	H18	Round_1	160480	6713560	552800	4321800	-9.33	16.379	FALSE
Chembridge_1_H19	Treatment	Chembridge	1	Pl.01	H19	Round_1	315080	3694360	1170840	2482920	17.93	-11.479	FALSE
Chembridge_1_H02	DMSO	Chembridge	1	Pl.01	H02	Round_1	178840	3884760	534840	2408320	0	-0.031	FALSE
Chembridge_1_H20	Treatment	Chembridge	1	Pl.01	H20	Round_1	176520	3781480	541920	2280720	0.028	-0.917	FALSE
Chembridge_1_H21	Treatment	Chembridge	1	Pl.01	H21	Round_1	165440	3994640	591480	2618880	-2.698	0.509	FALSE
Chembridge_1_H22	Treatment	Chembridge	1	Pl.01	H22	Round_1	165400	3749360	579240	2574680	0.225	-0.248	FALSE
Chembridge_1_H23	DMSO	Chembridge	1	Pl.01	H23	Round_1	169200	3561440	527680	2241760	1.124	-1.516	FALSE
Chembridge_1_H24	DMSO	Chembridge	1	Pl.01	H24	Round_1	164600	3404720	560680	2558680	0.225	-0.364	FALSE
Chembridge_1_H03	Treatment	Chembridge	1	Pl.01	H03	Round_1	170280	3753720	513920	2352520	-0.225	0.229	FALSE
Chembridge_1_H04	Treatment	Chembridge	1	Pl.01	H04	Round_1	152880	3561960	534640	2346800	-0.45	-1.037	FALSE
Chembridge_1_H05	Treatment	Chembridge	1	Pl.01	H05	Round_1	190400	4172320	607760	2699960	0	0.397	FALSE
Chembridge_1_H06	Treatment	Chembridge	1	Pl.01	H06	Round_1	163480	3453240	583600	2649640	0.674	0.015	FALSE
Chembridge_1_H07	Treatment	Chembridge	1	Pl.01	H07	Round_1	216560	3990360	747680	2451920	4.187	-5.91	FALSE
Chembridge_1_H08	Treatment	Chembridge	1	Pl.01	H08	Round_1	152160	3345480	494480	2274200	0	0.033	FALSE
Chembridge_1_H09	Treatment	Chembridge	1	Pl.01	H09	Round_1	160920	3479640	582600	2490000	-0.112	-0.437	FALSE
Chembridge_1_I01	200nM_TSA	Chembridge	1	Pl.01	I01	Round_1	261080	2464160	555200	3483880	25.125	8.699	TRUE
Chembridge_1_I10	Treatment	Chembridge	1	Pl.01	I10	Round_1	130840	2573920	382800	1856120	2.614	0.953	FALSE
Chembridge_1_I11	Treatment	Chembridge	1	Pl.01	I11	Round_1	156360	3232040	506240	2290480	1.012	0.414	FALSE
Chembridge_1_I12	Treatment	Chembridge	1	Pl.01	I12	Round_1	158040	4108480	556440	2931080	-4.131	4.74	FALSE
Chembridge_1_I13	Treatment	Chembridge	1	Pl.01	I13	Round_1	169800	3804120	656720	2806920	-0.253	-1.067	FALSE
Chembridge_1_I14	Treatment	Chembridge	1	Pl.01	I14	Round_1	174080	3698480	614640	2553280	0.309	-1.803	FALSE
Chembridge_1_I15	Treatment	Chembridge	1	Pl.01	I15	Round_1	231560	3971240	775560	2457560	5.789	-6.695	FALSE
Chembridge_1_I16	Treatment	Chembridge	1	Pl.01	I16	Round_1	264520	3697240	947640	2362920	11.382	-9.688	FALSE
Chembridge_1_I17	Treatment	Chembridge	1	Pl.01	I17	Round_1	176040	3952960	610360	2654960	-0.112	-0.406	FALSE
Chembridge_1_I18	Treatment	Chembridge	1	Pl.01	I18	Round_1	166280	3614120	575480	2596320	0.45	-0.325	FALSE
Chembridge_1_I19	Treatment	Chembridge	1	Pl.01	I19	Round_1	163080	3539160	593240	2596840	0.281	-0.055	FALSE
Chembridge_1_I02	DMSO	Chembridge	1	Pl.01	I02	Round_1	188000	3654480	539160	2463000	2.136	0.313	FALSE
Chembridge_1_I20	Treatment	Chembridge	1	Pl.01	I20	Round_1	174160	4027560	599240	2639320	-1.883	0.084	FALSE
Chembridge_1_I21	Treatment	Chembridge	1	Pl.01	I21	Round_1	179360	4097320	527920	2486280	-1.461	1.95	FALSE
Chembridge_1_I22	Treatment	Chembridge	1	Pl.01	I22	Round_1	74160	4172520	315440	2809360	-11.579	22.326	FALSE
Chembridge_1_I23	4uM_Scriptaid	Chembridge	1	Pl.01	I23	Round_1	216800	2637040	540760	3425600	16.3	9.053	TRUE
Chembridge_1_I24	DMSO	Chembridge	1	Pl.01	I24	Round_1	186440	3807880	579320	2753880	0.562	0.612	FALSE
Chembridge_1_I03	Treatment	Chembridge	1	Pl.01	I03	Round_1	175240	3810520	563680	2452880	0.112	-0.899	FALSE
Chembridge_1_I04	Treatment	Chembridge	1	Pl.01	I04	Round_1	92520	1748320	192720	875120	3.935	-0.253	FALSE
Chembridge_1_I05	Treatment	Chembridge	1	Pl.01	I05	Round_1	209640	4178760	703520	2601840	1.686	-3.35	FALSE
Chembridge_1_I06	Treatment	Chembridge	1	Pl.01	I06	Round_1	140040	3435800	419320	2548040	-2.136	7.803	FALSE
Chembridge_1_I07	Treatment	Chembridge	1	Pl.01	I07	Round_1	167960	3840760	529800	2366080	-0.422	0.108	FALSE
Chembridge_1_I08	Treatment	Chembridge	1	Pl.01	I08	Round_1	170680	3881200	553560	2569320	-0.562	0.26	FALSE
Chembridge_1_I09	Treatment	Chembridge	1	Pl.01	I09	Round_1	184480	4466320	553320	2784560	-2.473	3.411	FALSE
Chembridge_1_J01	DMSO	Chembridge	1	Pl.01	J01	Round_1	202440	3716920	566800	2535840	1.405	0.804	FALSE
Chembridge_1_J10	Treatment	Chembridge	1	Pl.01	J10	Round_1	175320	3789240	609320	2642200	0.028	-0.429	FALSE
Chembridge_1_J11	Treatment	Chembridge	1	Pl.01	J11	Round_1	164360	3323960	538720	2158040	1.124	-0.993	FALSE
Chembridge_1_J12	Treatment	Chembridge	1	Pl.01	J12	Round_1	206080	4016760	708880	2584920	1.377	-2.249	FALSE
Chembridge_1_J13	Treatment	Chembridge	1	Pl.01	J13	Round_1	175640	3915520	592760	2737720	-0.59	1.891	FALSE
Chembridge_1_J14	Treatment	Chembridge	1	Pl.01	J14	Round_1	173320	5810280	537400	3640680	-7.672	12.665	FALSE
Chembridge_1_J15	Treatment	Chembridge	1	Pl.01	J15	Round_1	178760	3772320	555080	2352040	0.506	-0.081	FALSE
Chembridge_1_J16	Treatment	Chembridge	1	Pl.01	J16	Round_1	172120	4712120	558520	2873680	-4.693	4.936	FALSE
Chembridge_1_J17	Treatment	Chembridge	1	Pl.01	J17	Round_1	275000	3975240	996280	2718880	10.342	-7.39	FALSE
Chembridge_1_J18	Treatment	Chembridge	1	Pl.01	J18	Round_1	170120	4959520	580280	3443440	-5.284	8.08	FALSE
Chembridge_1_J19	Treatment	Chembridge	1	Pl.01	J19	Round_1	259280	3411760	949960	2612800	13.434	-7.07	FALSE
Chembridge_1_J02	DMSO	Chembridge	1	Pl.01	J02	Round_1	188480	4062880	561640	2454480	-0.45	0.525	FALSE
Chembridge_1_J20	Treatment	Chembridge	1	Pl.01	J20	Round_1	170240	3721480	603640	2596280	-0.871	0.776	FALSE
Chembridge_1_J21	Treatment	Chembridge	1	Pl.01	J21	Round_1	230160	3759400	780560	2561480	5.846	-4.058	FALSE
Chembridge_1_J22	Treatment	Chembridge	1	Pl.01	J22	Round_1	170160	3833200	575200	2452480	-0.225	0.064	FALSE
Chembridge_1_J23	DMSO	Chembridge	1	Pl.01	J23	Round_1	164800	3646120	625320	2636080	-0.674	-0.45	FALSE
Chembridge_1_J24	DMSO	Chembridge	1	Pl.01	J24	Round_1	176600	3696960	517520	2296680	-0.225	0.227	FALSE
Chembridge_1_J03	Treatment	Chembridge	1	Pl.01	J03	Round_1	175480	3797480	504480	2259560	-0.225	0.957	FALSE
Chembridge_1_J04	Treatment	Chembridge	1	Pl.01	J04	Round_1	190200	4191040	584720	2576280	0	0.277	FALSE
Chembridge_1_J05	Treatment	Chembridge	1	Pl.01	J05	Round_1	224240	3876120	751760	2470240	4.946	-4.22	FALSE
Chembridge_1_J06	Treatment	Chembridge	1	Pl.01	J06	Round_1	527320	3871960	1828000	2929440	40.245	-13.609	FALSE
Chembridge_1_J07	Treatment	Chembridge	1	Pl.01	J07	Round_1	386080	4004360	1372200	2411960	22.624	-12.374	FALSE
Chembridge_1_J08	Treatment	Chembridge	1	Pl.01	J08	Round_1	204600	4902560	629360	3315600	-1.799	4.644	FALSE
Chembridge_1_J09	Treatment	Chembridge	1	Pl.01	J09	Round_1	298760	4065600	1049240	2642880	11.579	-8.084	FALSE
Chembridge_1_K01	DMSO	Chembridge	1	Pl.01	K01	Round_1	184280	3784280	587440	2705280	-0.169	1.673	FALSE
Chembridge_1_K10	Treatment	Chembridge	1	Pl.01	K10	Round_1	147040	3511120	533560	2733160	-1.096	3.753	FALSE
Chembridge_1_K11	Treatment	Chembridge	1	Pl.01	K11	Round_1	168800	3719040	591920	2446800	0	-0.139	FALSE
Chembridge_1_K12	Treatment	Chembridge	1	Pl.01	K12	Round_1	169280	3645160	538880	2386560	-0.197	1.917	FALSE
Chembridge_1_K13	Treatment	Chembridge	1	Pl.01	K13	Round_1	163320	3695720	538080	2287360	-0.365	0.237	FALSE
Chembridge_1_K14	Treatment	Chembridge	1	Pl.01	K14	Round_1	160040	3499800	584720	2364120	0.197	-0.945	FALSE
Chembridge_1_K15	Treatment	Chembridge	1	Pl.01	K15	Round_1	161600	3624480	584360	2471920	0.281	0.09	FALSE
Chembridge_1_K16	Treatment	Chembridge	1	Pl.01	K16	Round_1	166000	3534480	570240	2421120	0.478	0.596	FALSE
Chembridge_1_K17	Treatment	Chembridge	1	Pl.01	K17	Round_1	187240	3968480	648120	2551080	1.124	-1.08	FALSE
Chembridge_1_K18	Treatment	Chembridge	1	Pl.01	K18	Round_1	168320	3703040	605400	2605160	0.337	0.038	FALSE
Chembridge_1_K19	Treatment	Chembridge	1	Pl.01	K19	Round_1	160640	3681840	540560	2214880	-0.281	-0.052	FALSE
Chembridge_1_K02	200nM_TSA	Chembridge	1	Pl.01	K02	Round_1	216720	2265040	559120	3442200	22.708	9.763	TRUE
Chembridge_1_K20	Treatment	Chembridge	1	Pl.01	K20	Round_1	182000	3878480	627560	2566440	0.253	-0.084	FALSE
Chembridge_1_K21	Treatment	Chembridge	1	Pl.01	K21	Round_1	233800	2892640	749480	2102200	15.513	-6.264	FALSE
Chembridge_1_K22	Treatment	Chembridge	1	Pl.01	K22	Round_1	174840	5039080	580160	3219320	-3.597	6.77	FALSE
Chembridge_1_K23	DMSO	Chembridge	1	Pl.01	K23	Round_1	170120	3762960	605920	2623120	0	0.328	FALSE
Chembridge_1_K24	4uM_Scriptaid	Chembridge	1	Pl.01	K24	Round_1	213120	2523320	574520	3527280	16.637	9.041	TRUE
Chembridge_1_K03	Treatment	Chembridge	1	Pl.01	K03	Round_1	183960	4142440	577920	2442640	-0.45	-0.111	FALSE
Chembridge_1_K04	Treatment	Chembridge	1	Pl.01	K04	Round_1	73600	1205440	439600	1368520	7.869	-6.055	FALSE
Chembridge_1_K05	Treatment	Chembridge	1	Pl.01	K05	Round_1	173960	4005200	583480	2377400	-1.124	-0.024	FALSE
Chembridge_1_K06	Treatment	Chembridge	1	Pl.01	K06	Round_1	192440	3670920	647800	2438160	3.148	-2.474	FALSE
Chembridge_1_K07	Treatment	Chembridge	1	Pl.01	K07	Round_1	168760	4220960	600920	2773600	-1.883	2.286	FALSE
Chembridge_1_K08	Treatment	Chembridge	1	Pl.01	K08	Round_1	155240	3772840	539520	2639480	-1.574	2.949	FALSE
Chembridge_1_K09	Treatment	Chembridge	1	Pl.01	K09	Round_1	184240	3828200	622400	2571400	1.012	0.274	FALSE
Chembridge_1_L01	DMSO	Chembridge	1	Pl.01	L01	Round_1	180240	3644760	653960	2785800	-0.843	0.06	FALSE
Chembridge_1_L10	Treatment	Chembridge	1	Pl.01	L10	Round_1	39520	556640	265400	488560	11.27	-12.708	FALSE
Chembridge_1_L11	Treatment	Chembridge	1	Pl.01	L11	Round_1	171400	3566360	601760	2598880	0.674	0.928	FALSE
Chembridge_1_L12	Treatment	Chembridge	1	Pl.01	L12	Round_1	195760	4021360	620360	2462520	0.478	-0.273	FALSE
Chembridge_1_L13	Treatment	Chembridge	1	Pl.01	L13	Round_1	171240	3639440	563000	2327960	0.309	-0.218	FALSE
Chembridge_1_L14	Treatment	Chembridge	1	Pl.01	L14	Round_1	174760	3988280	556400	2472720	-1.377	1.215	FALSE
Chembridge_1_L15	Treatment	Chembridge	1	Pl.01	L15	Round_1	164480	3730600	573520	2496640	-0.843	0.844	FALSE
Chembridge_1_L16	Treatment	Chembridge	1	Pl.01	L16	Round_1	159520	3546440	586040	2405960	-1.096	0.015	FALSE
Chembridge_1_L17	Treatment	Chembridge	1	Pl.01	L17	Round_1	174880	3805840	643720	2601480	0	-0.417	FALSE
Chembridge_1_L18	Treatment	Chembridge	1	Pl.01	L18	Round_1	173800	3787600	603320	2524080	0.112	-0.432	FALSE
Chembridge_1_L19	Treatment	Chembridge	1	Pl.01	L19	Round_1	137760	3067480	473320	2423080	-0.506	5.248	FALSE
Chembridge_1_L02	DMSO	Chembridge	1	Pl.01	L02	Round_1	166640	3557200	519040	2246160	0	0.65	FALSE
Chembridge_1_L20	Treatment	Chembridge	1	Pl.01	L20	Round_1	195720	4060680	652680	2815560	0.028	1.18	FALSE
Chembridge_1_L21	Treatment	Chembridge	1	Pl.01	L21	Round_1	180800	3929440	617640	2494440	-0.899	0.108	FALSE
Chembridge_1_L22	Treatment	Chembridge	1	Pl.01	L22	Round_1	168200	3897120	588000	2454360	-0.674	-0.052	FALSE
Chembridge_1_L23	DMSO	Chembridge	1	Pl.01	L23	Round_1	166840	3625160	535200	2274000	-0.225	0.055	FALSE
Chembridge_1_L24	DMSO	Chembridge	1	Pl.01	L24	Round_1	185120	3967360	609880	2649680	-0.674	0.095	FALSE
Chembridge_1_L03	Treatment	Chembridge	1	Pl.01	L03	Round_1	180320	3694000	627320	2602760	1.124	-0.374	FALSE
Chembridge_1_L04	Treatment	Chembridge	1	Pl.01	L04	Round_1	179520	4092640	568200	2493160	-0.45	0.524	FALSE
Chembridge_1_L05	Treatment	Chembridge	1	Pl.01	L05	Round_1	178560	3838400	590960	2362200	0	-0.287	FALSE
Chembridge_1_L06	Treatment	Chembridge	1	Pl.01	L06	Round_1	280960	2969360	918600	2093800	21.809	-9.852	FALSE
Chembridge_1_L07	Treatment	Chembridge	1	Pl.01	L07	Round_1	180680	3891600	622000	2491960	0.141	-0.667	FALSE
Chembridge_1_L08	Treatment	Chembridge	1	Pl.01	L08	Round_1	168360	3926200	571200	2434760	-1.349	-0.1	FALSE
Chembridge_1_L09	Treatment	Chembridge	1	Pl.01	L09	Round_1	153120	3099080	491440	1986480	0.787	-0.044	FALSE
Chembridge_1_M01	DMSO	Chembridge	1	Pl.01	M01	Round_1	196080	4105320	571560	2509320	-0.674	0.056	FALSE
Chembridge_1_M10	Treatment	Chembridge	1	Pl.01	M10	Round_1	124080	2960200	519040	2198240	-1.152	-1.263	FALSE
Chembridge_1_M11	Treatment	Chembridge	1	Pl.01	M11	Round_1	162400	3626480	574520	2404880	-0.056	-0.406	FALSE
Chembridge_1_M12	Treatment	Chembridge	1	Pl.01	M12	Round_1	280520	2753040	929360	2155360	24.928	-9.284	FALSE
Chembridge_1_M13	Treatment	Chembridge	1	Pl.01	M13	Round_1	170880	3752360	572800	2472080	0.478	0.035	FALSE
Chembridge_1_M14	Treatment	Chembridge	1	Pl.01	M14	Round_1	177080	3910160	566760	2469680	-0.309	0.118	FALSE
Chembridge_1_M15	Treatment	Chembridge	1	Pl.01	M15	Round_1	165360	3710760	599320	2603680	0.225	0.136	FALSE
Chembridge_1_M16	Treatment	Chembridge	1	Pl.01	M16	Round_1	168880	3709680	579320	2505400	-0.028	0.466	FALSE
Chembridge_1_M17	Treatment	Chembridge	1	Pl.01	M17	Round_1	168000	4070960	559960	2560760	-1.63	1.611	FALSE
Chembridge_1_M18	Treatment	Chembridge	1	Pl.01	M18	Round_1	157120	3432360	541760	2226320	0.731	-1.473	FALSE
Chembridge_1_M19	Treatment	Chembridge	1	Pl.01	M19	Round_1	174360	3953080	603520	2513480	-0.337	-0.238	FALSE
Chembridge_1_M02	DMSO	Chembridge	1	Pl.01	M02	Round_1	162000	3452520	547640	2357680	0.618	-0.128	FALSE
Chembridge_1_M20	Treatment	Chembridge	1	Pl.01	M20	Round_1	221720	4621040	726320	2900840	0.646	-1.1	FALSE
Chembridge_1_M21	Treatment	Chembridge	1	Pl.01	M21	Round_1	159760	3435360	604880	2548000	0.169	0.321	FALSE
Chembridge_1_M22	Treatment	Chembridge	1	Pl.01	M22	Round_1	35040	883400	233040	682400	-1.405	-7.015	TRUE
Chembridge_1_M23	DMSO	Chembridge	1	Pl.01	M23	Round_1	176400	3874400	493440	2230880	0.393	0.769	FALSE
Chembridge_1_M24	DMSO	Chembridge	1	Pl.01	M24	Round_1	173720	3624360	519040	2348520	0.393	0.343	FALSE
Chembridge_1_M03	Treatment	Chembridge	1	Pl.01	M03	Round_1	164040	3701840	528120	2367160	-0.506	0.648	FALSE
Chembridge_1_M04	Treatment	Chembridge	1	Pl.01	M04	Round_1	133440	3090720	476000	2098880	-0.281	-0.031	FALSE
Chembridge_1_M05	Treatment	Chembridge	1	Pl.01	M05	Round_1	166000	3656640	587720	2431440	-0.281	-0.241	FALSE
Chembridge_1_M06	Treatment	Chembridge	1	Pl.01	M06	Round_1	167960	3639640	526640	2441120	0.393	1.401	FALSE
Chembridge_1_M07	Treatment	Chembridge	1	Pl.01	M07	Round_1	171640	3903600	614120	2573440	-0.141	-0.399	FALSE
Chembridge_1_M08	Treatment	Chembridge	1	Pl.01	M08	Round_1	163680	3459760	570720	2472680	1.068	-0.408	FALSE
Chembridge_1_M09	Treatment	Chembridge	1	Pl.01	M09	Round_1	170920	3765840	594760	2489800	-0.393	0.022	FALSE
Chembridge_1_N01	200nM_TSA	Chembridge	1	Pl.01	N01	Round_1	219520	2174360	553600	3385000	22.314	9.403	TRUE
Chembridge_1_N10	Treatment	Chembridge	1	Pl.01	N10	Round_1	10280	218640	245720	888280	0.253	-3.774	FALSE
Chembridge_1_N11	Treatment	Chembridge	1	Pl.01	N11	Round_1	162840	3610840	589560	2443760	-0.899	0.01	FALSE
Chembridge_1_N12	Treatment	Chembridge	1	Pl.01	N12	Round_1	213960	3602800	701120	2406960	4.75	-3.026	FALSE
Chembridge_1_N13	Treatment	Chembridge	1	Pl.01	N13	Round_1	159880	3371600	571800	2378800	0.084	-0.13	FALSE
Chembridge_1_N14	Treatment	Chembridge	1	Pl.01	N14	Round_1	167360	4023400	605400	2535480	-2.501	-0.118	FALSE
Chembridge_1_N15	Treatment	Chembridge	1	Pl.01	N15	Round_1	165200	3682240	553160	2448480	-0.618	1.175	FALSE
Chembridge_1_N16	Treatment	Chembridge	1	Pl.01	N16	Round_1	185520	3459760	647200	2563320	2.726	-0.751	FALSE
Chembridge_1_N17	Treatment	Chembridge	1	Pl.01	N17	Round_1	168480	3543720	561600	2377920	0.674	0.521	FALSE
Chembridge_1_N18	Treatment	Chembridge	1	Pl.01	N18	Round_1	180920	4093480	605920	2524600	-1.012	-0.556	FALSE
Chembridge_1_N19	Treatment	Chembridge	1	Pl.01	N19	Round_1	158480	3266880	480560	2184200	1.068	2.308	FALSE
Chembridge_1_N02	DMSO	Chembridge	1	Pl.01	N02	Round_1	184600	3824400	607040	2571120	0.225	0.147	FALSE
Chembridge_1_N20	Treatment	Chembridge	1	Pl.01	N20	Round_1	169040	3828520	599640	2544760	-1.995	0.788	FALSE
Chembridge_1_N21	Treatment	Chembridge	1	Pl.01	N21	Round_1	240760	1505880	795680	1229080	50.137	-12.542	FALSE
Chembridge_1_N22	Treatment	Chembridge	1	Pl.01	N22	Round_1	161240	3359920	586080	2398080	1.349	-0.505	FALSE
Chembridge_1_N23	4uM_Scriptaid	Chembridge	1	Pl.01	N23	Round_1	193400	2338160	568680	3227520	16.188	7.228	TRUE
Chembridge_1_N24	DMSO	Chembridge	1	Pl.01	N24	Round_1	177560	3365160	542800	2466000	1.799	1.058	FALSE
Chembridge_1_N03	Treatment	Chembridge	1	Pl.01	N03	Round_1	177280	3764920	596360	2514240	0	-0.073	FALSE
Chembridge_1_N04	Treatment	Chembridge	1	Pl.01	N04	Round_1	177960	3805280	573440	2530000	0.674	0.608	FALSE
Chembridge_1_N05	Treatment	Chembridge	1	Pl.01	N05	Round_1	174160	3750720	596320	2547120	-0.674	1.061	FALSE
Chembridge_1_N06	Treatment	Chembridge	1	Pl.01	N06	Round_1	179080	3942200	561040	2437000	-0.899	0.553	FALSE
Chembridge_1_N07	Treatment	Chembridge	1	Pl.01	N07	Round_1	184760	4422560	599200	2512760	-1.883	0.246	FALSE
Chembridge_1_N08	Treatment	Chembridge	1	Pl.01	N08	Round_1	168440	3813080	572320	2388000	-1.124	-0.598	FALSE
Chembridge_1_N09	Treatment	Chembridge	1	Pl.01	N09	Round_1	175520	3667360	566400	2427360	0.112	1.152	FALSE
Chembridge_1_O01	DMSO	Chembridge	1	Pl.01	O01	Round_1	198240	3908600	616040	2701560	0.056	-0.126	FALSE
Chembridge_1_O10	Treatment	Chembridge	1	Pl.01	O10	Round_1	164160	3475120	558800	2658840	0.478	1.225	FALSE
Chembridge_1_O11	Treatment	Chembridge	1	Pl.01	O11	Round_1	174200	4074360	584160	2634480	-1.574	1.076	FALSE
Chembridge_1_O12	Treatment	Chembridge	1	Pl.01	O12	Round_1	159240	2853440	514160	2567160	3.625	4.082	TRUE
Chembridge_1_O13	Treatment	Chembridge	1	Pl.01	O13	Round_1	171800	3722440	595080	2547040	-0.141	-0.304	FALSE
Chembridge_1_O14	Treatment	Chembridge	1	Pl.01	O14	Round_1	161560	3409760	540320	2301840	-0.028	-0.534	FALSE
Chembridge_1_O15	Treatment	Chembridge	1	Pl.01	O15	Round_1	168160	3787280	601640	2501680	-0.843	-0.961	FALSE
Chembridge_1_O16	Treatment	Chembridge	1	Pl.01	O16	Round_1	134400	2764760	419560	1787560	0.703	-0.015	FALSE
Chembridge_1_O17	Treatment	Chembridge	1	Pl.01	O17	Round_1	156440	3366840	496560	2097880	0	-0.305	FALSE
Chembridge_1_O18	Treatment	Chembridge	1	Pl.01	O18	Round_1	160600	3709480	516920	2300960	-1.237	0.1	FALSE
Chembridge_1_O19	Treatment	Chembridge	1	Pl.01	O19	Round_1	155640	3564400	533040	2343640	-0.956	0.778	FALSE
Chembridge_1_O02	DMSO	Chembridge	1	Pl.01	O02	Round_1	157720	3424320	549960	2379000	-0.45	-0.178	FALSE
Chembridge_1_O20	Treatment	Chembridge	1	Pl.01	O20	Round_1	322760	3856360	1158760	2618920	16.216	-10.026	FALSE
Chembridge_1_O21	Treatment	Chembridge	1	Pl.01	O21	Round_1	153200	3504120	586680	2442720	-1.799	-0.078	FALSE
Chembridge_1_O22	Treatment	Chembridge	1	Pl.01	O22	Round_1	168720	4393800	538080	2801560	-2.923	4.353	FALSE
Chembridge_1_O23	DMSO	Chembridge	1	Pl.01	O23	Round_1	165840	3451320	570280	2679880	0.674	1.512	FALSE
Chembridge_1_O24	DMSO	Chembridge	1	Pl.01	O24	Round_1	183880	3508080	533760	2437160	1.574	0.394	FALSE
Chembridge_1_O03	Treatment	Chembridge	1	Pl.01	O03	Round_1	191680	4054400	591360	2357840	0.225	-2.012	FALSE
Chembridge_1_O04	Treatment	Chembridge	1	Pl.01	O04	Round_1	148400	3427080	490440	2215120	-0.899	0.358	FALSE
Chembridge_1_O05	Treatment	Chembridge	1	Pl.01	O05	Round_1	169680	3719880	548920	2305040	-0.45	-0.084	FALSE
Chembridge_1_O06	Treatment	Chembridge	1	Pl.01	O06	Round_1	153560	3336520	542120	2377680	-0.225	-0.015	FALSE
Chembridge_1_O07	Treatment	Chembridge	1	Pl.01	O07	Round_1	181840	3868560	557280	2430680	0.59	0.314	FALSE
Chembridge_1_O08	Treatment	Chembridge	1	Pl.01	O08	Round_1	126120	2473080	404560	1820800	2.248	0.285	FALSE
Chembridge_1_O09	Treatment	Chembridge	1	Pl.01	O09	Round_1	178800	3449120	584080	2284320	2.136	-1.525	FALSE
Chembridge_1_P01	DMSO	Chembridge	1	Pl.01	P01	Round_1	189360	3567800	607440	2602840	0.112	-0.962	FALSE
Chembridge_1_P10	Treatment	Chembridge	1	Pl.01	P10	Round_1	204040	4316000	657800	3135960	-0.365	0.941	FALSE
Chembridge_1_P11	Treatment	Chembridge	1	Pl.01	P11	Round_1	167120	3624280	586680	2513040	-1.068	-0.402	FALSE
Chembridge_1_P12	Treatment	Chembridge	1	Pl.01	P12	Round_1	8680	337840	33920	144880	-10.708	0.101	TRUE
Chembridge_1_P13	Treatment	Chembridge	1	Pl.01	P13	Round_1	169000	3492880	549280	2310960	-0.084	-1.003	FALSE
Chembridge_1_P14	Treatment	Chembridge	1	Pl.01	P14	Round_1	173960	3468880	578000	2533360	0.478	-0.242	FALSE
Chembridge_1_P15	Treatment	Chembridge	1	Pl.01	P15	Round_1	176320	4107600	550320	2776920	-2.136	3.2	FALSE
Chembridge_1_P16	Treatment	Chembridge	1	Pl.01	P16	Round_1	148840	3234600	525720	2400480	-1.49	1.198	FALSE
Chembridge_1_P17	Treatment	Chembridge	1	Pl.01	P17	Round_1	184640	3750240	521520	2371920	0.506	0.998	FALSE
Chembridge_1_P18	Treatment	Chembridge	1	Pl.01	P18	Round_1	184800	3821680	566240	2542040	0.169	-0.038	FALSE
Chembridge_1_P19	Treatment	Chembridge	1	Pl.01	P19	Round_1	271320	2255760	840800	1522360	32.376	-12.629	FALSE
Chembridge_1_P02	200nM_TSA	Chembridge	1	Pl.01	P02	Round_1	215360	2272880	496840	3266000	20.741	10.86	TRUE
Chembridge_1_P20	Treatment	Chembridge	1	Pl.01	P20	Round_1	177880	3707480	549920	2480440	-0.815	1.028	FALSE
Chembridge_1_P21	Treatment	Chembridge	1	Pl.01	P21	Round_1	265280	3939880	810720	2586600	7.7	-5.334	FALSE
Chembridge_1_P22	Treatment	Chembridge	1	Pl.01	P22	Round_1	178680	3738720	566480	2513320	0.731	0.129	FALSE
Chembridge_1_P23	DMSO	Chembridge	1	Pl.01	P23	Round_1	174320	3502800	501280	2252200	0.731	0.14	FALSE
Chembridge_1_P24	4uM_Scriptaid	Chembridge	1	Pl.01	P24	Round_1	216360	2349160	546320	3380920	18.717	8.271	TRUE
Chembridge_1_P03	Treatment	Chembridge	1	Pl.01	P03	Round_1	198120	3926440	673720	2811520	0.731	-1.401	FALSE
Chembridge_1_P04	Treatment	Chembridge	1	Pl.01	P04	Round_1	174960	4073600	582640	2629400	-1.742	0.008	FALSE
Chembridge_1_P05	Treatment	Chembridge	1	Pl.01	P05	Round_1	184880	3726600	564040	2471720	0.506	0.512	FALSE
Chembridge_1_P06	Treatment	Chembridge	1	Pl.01	P06	Round_1	158440	3317800	492200	2325480	-0.169	1.369	FALSE
Chembridge_1_P07	Treatment	Chembridge	1	Pl.01	P07	Round_1	189640	3582160	569560	2487000	2.445	0.01	FALSE
Chembridge_1_P08	Treatment	Chembridge	1	Pl.01	P08	Round_1	190160	3767160	564080	2498040	0.956	-0.409	FALSE
Chembridge_1_P09	Treatment	Chembridge	1	Pl.01	P09	Round_1	185640	4028240	544720	2407840	-1.405	0.719	FALSE
Chembridge_2_A01	DMSO	Chembridge	2	Pl.02	A01	Round_1	NA	NA	526280	2387480	NA	0.125	NA
Chembridge_2_A10	Treatment	Chembridge	2	Pl.02	A10	Round_1	157600	3202800	460520	2263160	0.375	2.088	FALSE
Chembridge_2_A11	Treatment	Chembridge	2	Pl.02	A11	Round_1	198280	3936840	636120	2634160	0.15	-1.195	FALSE
Chembridge_2_A12	Treatment	Chembridge	2	Pl.02	A12	Round_1	153880	3104920	526160	2411480	-0.187	0.989	FALSE
Chembridge_2_A13	Treatment	Chembridge	2	Pl.02	A13	Round_1	187600	3720000	557080	2549160	-0.749	1.616	FALSE
Chembridge_2_A14	Treatment	Chembridge	2	Pl.02	A14	Round_1	166200	3342440	527400	2427200	-0.075	1.232	FALSE
Chembridge_2_A15	Treatment	Chembridge	2	Pl.02	A15	Round_1	157000	3238720	526440	2398480	-0.375	0.753	FALSE
Chembridge_2_A16	Treatment	Chembridge	2	Pl.02	A16	Round_1	190440	3614640	609440	2353360	1.836	-3.097	FALSE
Chembridge_2_A17	Treatment	Chembridge	2	Pl.02	A17	Round_1	169800	3641800	578120	2566480	-0.525	0.01	FALSE
Chembridge_2_A18	Treatment	Chembridge	2	Pl.02	A18	Round_1	190720	3799160	757040	2435920	0.749	-7.486	FALSE
Chembridge_2_A19	Treatment	Chembridge	2	Pl.02	A19	Round_1	174200	3841160	599600	2616600	-2.098	-0.716	FALSE
Chembridge_2_A02	DMSO	Chembridge	2	Pl.02	A02	Round_1	167080	3222640	529000	2243880	1.349	-1.232	FALSE
Chembridge_2_A20	Treatment	Chembridge	2	Pl.02	A20	Round_1	228360	3655840	672600	2414600	7.569	-4.878	FALSE
Chembridge_2_A21	Treatment	Chembridge	2	Pl.02	A21	Round_1	177640	3900640	515640	2335400	-0.749	-0.163	FALSE
Chembridge_2_A22	Treatment	Chembridge	2	Pl.02	A22	Round_1	198200	3619640	616280	2374000	3.185	-3.987	FALSE
Chembridge_2_A23	DMSO	Chembridge	2	Pl.02	A23	Round_1	162160	3432440	554960	2389360	-1.087	-0.84	FALSE
Chembridge_2_A24	DMSO	Chembridge	2	Pl.02	A24	Round_1	167600	3066480	593760	2514920	1.349	-1.753	FALSE
Chembridge_2_A03	Treatment	Chembridge	2	Pl.02	A03	Round_1	197880	4052000	536320	2430000	0.262	0.306	FALSE
Chembridge_2_A04	Treatment	Chembridge	2	Pl.02	A04	Round_1	198040	4080720	540720	2490120	-0.337	0.973	FALSE
Chembridge_2_A05	Treatment	Chembridge	2	Pl.02	A05	Round_1	189200	3693680	595480	2429720	1.649	-2.521	FALSE
Chembridge_2_A06	Treatment	Chembridge	2	Pl.02	A06	Round_1	171720	3506920	446400	2033360	-0.749	0.543	FALSE
Chembridge_2_A07	Treatment	Chembridge	2	Pl.02	A07	Round_1	174400	3653120	531240	2550200	-0.412	2.884	FALSE
Chembridge_2_A08	Treatment	Chembridge	2	Pl.02	A08	Round_1	133080	2464600	423520	1953440	3.11	1.104	FALSE
Chembridge_2_A09	Treatment	Chembridge	2	Pl.02	A09	Round_1	173880	3556360	539200	2387000	0.037	-0.044	FALSE
Chembridge_2_B01	DMSO	Chembridge	2	Pl.02	B01	Round_1	191920	3756000	558360	2535720	1.124	0.544	FALSE
Chembridge_2_B10	Treatment	Chembridge	2	Pl.02	B10	Round_1	161040	3397640	503440	2267680	1.199	-0.068	FALSE
Chembridge_2_B11	Treatment	Chembridge	2	Pl.02	B11	Round_1	164520	3573920	528960	2358000	-0.225	1.172	FALSE
Chembridge_2_B12	Treatment	Chembridge	2	Pl.02	B12	Round_1	172640	3692840	552880	2430280	0.037	0.219	FALSE
Chembridge_2_B13	Treatment	Chembridge	2	Pl.02	B13	Round_1	167800	3248480	538280	2269320	2.473	-0.229	FALSE
Chembridge_2_B14	Treatment	Chembridge	2	Pl.02	B14	Round_1	151840	3240840	509680	2139440	0.15	-0.887	FALSE
Chembridge_2_B15	Treatment	Chembridge	2	Pl.02	B15	Round_1	151160	3324080	538720	2384640	-0.15	0.339	FALSE
Chembridge_2_B16	Treatment	Chembridge	2	Pl.02	B16	Round_1	159840	3453720	541480	2363560	-0.337	0.427	FALSE
Chembridge_2_B17	Treatment	Chembridge	2	Pl.02	B17	Round_1	231480	3412120	790400	2349440	14.089	-8.723	FALSE
Chembridge_2_B18	Treatment	Chembridge	2	Pl.02	B18	Round_1	149680	3389880	535480	2443800	-0.824	1.283	FALSE
Chembridge_2_B19	Treatment	Chembridge	2	Pl.02	B19	Round_1	166320	3693240	582680	2536520	-0.075	-0.39	FALSE
Chembridge_2_B02	DMSO	Chembridge	2	Pl.02	B02	Round_1	167280	3609160	542240	2296600	-0.225	-0.881	FALSE
Chembridge_2_B20	Treatment	Chembridge	2	Pl.02	B20	Round_1	162560	3317040	537400	2315160	1.799	-0.016	FALSE
Chembridge_2_B21	Treatment	Chembridge	2	Pl.02	B21	Round_1	172200	3815560	499480	2256760	0.674	0.163	FALSE
Chembridge_2_B22	Treatment	Chembridge	2	Pl.02	B22	Round_1	178720	4246880	551760	2671160	-2.586	2.561	FALSE
Chembridge_2_B23	DMSO	Chembridge	2	Pl.02	B23	Round_1	155280	3424480	557560	2432040	-0.262	-0.091	FALSE
Chembridge_2_B24	DMSO	Chembridge	2	Pl.02	B24	Round_1	172160	3345640	540280	2369480	0.974	-0.425	FALSE
Chembridge_2_B03	Treatment	Chembridge	2	Pl.02	B03	Round_1	171440	3779440	551560	2436560	-0.112	-0.002	FALSE
Chembridge_2_B04	Treatment	Chembridge	2	Pl.02	B04	Round_1	115440	2523000	393480	1427200	-0.112	-4.717	FALSE
Chembridge_2_B05	Treatment	Chembridge	2	Pl.02	B05	Round_1	170280	3892360	555680	2454600	-0.525	-0.03	FALSE
Chembridge_2_B06	Treatment	Chembridge	2	Pl.02	B06	Round_1	170680	3622720	527240	2323360	0.075	0.016	FALSE
Chembridge_2_B07	Treatment	Chembridge	2	Pl.02	B07	Round_1	176880	3849640	577000	2448920	0.412	-0.181	FALSE
Chembridge_2_B08	Treatment	Chembridge	2	Pl.02	B08	Round_1	160840	3646840	527160	2363600	-0.862	0.702	FALSE
Chembridge_2_B09	Treatment	Chembridge	2	Pl.02	B09	Round_1	170040	3729160	538760	2365680	0.262	0.126	FALSE
Chembridge_2_C01	DMSO	Chembridge	2	Pl.02	C01	Round_1	180040	3814720	608920	2580480	-1.799	-0.389	FALSE
Chembridge_2_C10	Treatment	Chembridge	2	Pl.02	C10	Round_1	165680	3540880	565400	2472280	0.674	0.068	FALSE
Chembridge_2_C11	Treatment	Chembridge	2	Pl.02	C11	Round_1	166760	3548040	526800	2263280	-0.15	1.116	FALSE
Chembridge_2_C12	Treatment	Chembridge	2	Pl.02	C12	Round_1	150120	3202520	556680	2350000	-0.487	0.082	FALSE
Chembridge_2_C13	Treatment	Chembridge	2	Pl.02	C13	Round_1	171400	3403600	601400	2329680	0.749	-1.405	FALSE
Chembridge_2_C14	Treatment	Chembridge	2	Pl.02	C14	Round_1	153760	3315400	592480	2410960	-0.974	-0.738	FALSE
Chembridge_2_C15	Treatment	Chembridge	2	Pl.02	C15	Round_1	159280	3530200	609640	2460720	-0.674	-1.136	FALSE
Chembridge_2_C16	Treatment	Chembridge	2	Pl.02	C16	Round_1	169080	3629360	564200	2344720	-0.262	0.079	FALSE
Chembridge_2_C17	Treatment	Chembridge	2	Pl.02	C17	Round_1	158480	4422480	585280	3227840	-5.621	8.051	FALSE
Chembridge_2_C18	Treatment	Chembridge	2	Pl.02	C18	Round_1	155440	3242720	528520	2211800	1.049	-0.123	FALSE
Chembridge_2_C19	Treatment	Chembridge	2	Pl.02	C19	Round_1	143400	3086080	475080	2010840	0	-0.185	FALSE
Chembridge_2_C02	DMSO	Chembridge	2	Pl.02	C02	Round_1	163960	3449880	537560	2266800	0.45	-0.041	FALSE
Chembridge_2_C20	Treatment	Chembridge	2	Pl.02	C20	Round_1	177280	3784680	612400	2394520	0.075	-1.54	FALSE
Chembridge_2_C21	Treatment	Chembridge	2	Pl.02	C21	Round_1	169080	3623320	527640	2359280	1.349	0.822	FALSE
Chembridge_2_C22	Treatment	Chembridge	2	Pl.02	C22	Round_1	169280	3593440	558680	2435440	-0.112	0.514	FALSE
Chembridge_2_C23	DMSO	Chembridge	2	Pl.02	C23	Round_1	165720	3652320	549600	2348240	-0.787	0.307	FALSE
Chembridge_2_C24	DMSO	Chembridge	2	Pl.02	C24	Round_1	160320	3123040	574560	2526320	0.45	0.595	FALSE
Chembridge_2_C03	Treatment	Chembridge	2	Pl.02	C03	Round_1	166240	3628640	576720	2475000	-0.037	0.166	FALSE
Chembridge_2_C04	Treatment	Chembridge	2	Pl.02	C04	Round_1	248440	3956960	875560	2477480	9.555	-8.724	FALSE
Chembridge_2_C05	Treatment	Chembridge	2	Pl.02	C05	Round_1	156160	3622080	587240	2436760	-1.649	-0.739	FALSE
Chembridge_2_C06	Treatment	Chembridge	2	Pl.02	C06	Round_1	158200	3502000	495840	2249520	-1.649	1.777	FALSE
Chembridge_2_C07	Treatment	Chembridge	2	Pl.02	C07	Round_1	161480	3537640	550520	2324720	-0.112	0.64	FALSE
Chembridge_2_C08	Treatment	Chembridge	2	Pl.02	C08	Round_1	37960	820400	156160	596720	-0.187	-2.471	FALSE
Chembridge_2_C09	Treatment	Chembridge	2	Pl.02	C09	Round_1	66280	1405880	306320	1226640	0.337	-1.33	FALSE
Chembridge_2_D01	DMSO	Chembridge	2	Pl.02	D01	Round_1	183160	3925480	584440	2565240	-1.574	0.414	FALSE
Chembridge_2_D10	Treatment	Chembridge	2	Pl.02	D10	Round_1	178000	3772200	560960	2365920	0.899	-1.032	FALSE
Chembridge_2_D11	Treatment	Chembridge	2	Pl.02	D11	Round_1	169760	3717840	502160	2254320	-0.525	2.181	FALSE
Chembridge_2_D12	Treatment	Chembridge	2	Pl.02	D12	Round_1	171840	3926920	544840	2393120	-2.061	1.01	FALSE
Chembridge_2_D13	Treatment	Chembridge	2	Pl.02	D13	Round_1	170920	3442080	557120	2215240	0.974	-0.907	FALSE
Chembridge_2_D14	Treatment	Chembridge	2	Pl.02	D14	Round_1	143320	2958040	495360	2060200	0.45	-0.314	FALSE
Chembridge_2_D15	Treatment	Chembridge	2	Pl.02	D15	Round_1	147000	3129720	461680	2051960	0.749	1.273	FALSE
Chembridge_2_D16	Treatment	Chembridge	2	Pl.02	D16	Round_1	170400	3670800	520880	2322840	-0.637	1.828	FALSE
Chembridge_2_D17	Treatment	Chembridge	2	Pl.02	D17	Round_1	198720	4216400	681080	2545320	1.199	-3.147	FALSE
Chembridge_2_D18	Treatment	Chembridge	2	Pl.02	D18	Round_1	162280	3599560	578240	2509680	-0.525	0.705	FALSE
Chembridge_2_D19	Treatment	Chembridge	2	Pl.02	D19	Round_1	102640	2021200	163360	634720	3.223	-2.486	FALSE
Chembridge_2_D02	DMSO	Chembridge	2	Pl.02	D02	Round_1	162880	3656360	574600	2441920	-1.124	0.028	FALSE
Chembridge_2_D20	Treatment	Chembridge	2	Pl.02	D20	Round_1	154240	3247400	571000	2388040	0.3	0.016	FALSE
Chembridge_2_D21	Treatment	Chembridge	2	Pl.02	D21	Round_1	169240	3925600	622160	2631800	-0.824	-0.813	FALSE
Chembridge_2_D22	Treatment	Chembridge	2	Pl.02	D22	Round_1	183160	3864320	568760	2490480	0.112	0.502	FALSE
Chembridge_2_D23	DMSO	Chembridge	2	Pl.02	D23	Round_1	165720	3622480	580080	2429240	0.037	-0.358	FALSE
Chembridge_2_D24	DMSO	Chembridge	2	Pl.02	D24	Round_1	165160	3184240	547640	2425400	1.274	0.658	FALSE
Chembridge_2_D03	Treatment	Chembridge	2	Pl.02	D03	Round_1	17120	664160	48000	259440	-11.804	6.955	FALSE
Chembridge_2_D04	Treatment	Chembridge	2	Pl.02	D04	Round_1	178840	3680160	628920	2509760	1.386	-1.637	FALSE
Chembridge_2_D05	Treatment	Chembridge	2	Pl.02	D05	Round_1	225400	3246560	829960	2245560	14.164	-9.86	FALSE
Chembridge_2_D06	Treatment	Chembridge	2	Pl.02	D06	Round_1	160920	3707280	545440	2302560	-2.623	-0.325	FALSE
Chembridge_2_D07	Treatment	Chembridge	2	Pl.02	D07	Round_1	168840	3661680	575760	2521760	0.112	1.481	FALSE
Chembridge_2_D08	Treatment	Chembridge	2	Pl.02	D08	Round_1	162320	3493120	539760	2360800	0.037	0.833	FALSE
Chembridge_2_D09	Treatment	Chembridge	2	Pl.02	D09	Round_1	171880	3714800	593560	2497800	-0.037	-0.196	FALSE
Chembridge_2_E01	DMSO	Chembridge	2	Pl.02	E01	Round_1	177560	3615560	536560	2264240	-0.15	-0.506	FALSE
Chembridge_2_E10	Treatment	Chembridge	2	Pl.02	E10	Round_1	142960	3278800	510840	2248200	-0.674	0.238	FALSE
Chembridge_2_E11	Treatment	Chembridge	2	Pl.02	E11	Round_1	170520	3622760	579920	2292240	0.3	-1.023	FALSE
Chembridge_2_E12	Treatment	Chembridge	2	Pl.02	E12	Round_1	161760	3525040	557160	2406320	-0.637	0.688	FALSE
Chembridge_2_E13	Treatment	Chembridge	2	Pl.02	E13	Round_1	164640	3524680	537080	2236080	-0.6	0.388	FALSE
Chembridge_2_E14	Treatment	Chembridge	2	Pl.02	E14	Round_1	160080	3466080	548200	2339400	-0.525	0.489	FALSE
Chembridge_2_E15	Treatment	Chembridge	2	Pl.02	E15	Round_1	171160	3861480	587120	2311480	-0.824	-1.757	FALSE
Chembridge_2_E16	Treatment	Chembridge	2	Pl.02	E16	Round_1	173560	3594040	575440	2326720	0.787	-0.629	FALSE
Chembridge_2_E17	Treatment	Chembridge	2	Pl.02	E17	Round_1	164560	3597800	555520	2324720	0.824	-0.229	FALSE
Chembridge_2_E18	Treatment	Chembridge	2	Pl.02	E18	Round_1	151880	3182160	550880	2349960	1.499	0.376	FALSE
Chembridge_2_E19	Treatment	Chembridge	2	Pl.02	E19	Round_1	152640	3892160	547560	2741800	-3.747	4.626	FALSE
Chembridge_2_E02	DMSO	Chembridge	2	Pl.02	E02	Round_1	165880	3366760	515800	2242600	1.499	0.769	FALSE
Chembridge_2_E20	Treatment	Chembridge	2	Pl.02	E20	Round_1	161880	3435400	588240	2487680	0.525	0.44	FALSE
Chembridge_2_E21	Treatment	Chembridge	2	Pl.02	E21	Round_1	166920	3780840	653320	2660840	0	-1.659	FALSE
Chembridge_2_E22	Treatment	Chembridge	2	Pl.02	E22	Round_1	166920	3656640	549080	2362640	-0.262	0.161	FALSE
Chembridge_2_E23	DMSO	Chembridge	2	Pl.02	E23	Round_1	152640	3326360	596280	2453520	0.262	-0.681	FALSE
Chembridge_2_E24	DMSO	Chembridge	2	Pl.02	E24	Round_1	180760	3764080	576840	2442040	-0.899	-0.43	FALSE
Chembridge_2_E03	Treatment	Chembridge	2	Pl.02	E03	Round_1	131440	2903080	440640	1924720	-0.187	0.634	FALSE
Chembridge_2_E04	Treatment	Chembridge	2	Pl.02	E04	Round_1	11200	152240	77280	250400	16.6	-6.178	FALSE
Chembridge_2_E05	Treatment	Chembridge	2	Pl.02	E05	Round_1	161520	3599160	626920	2659560	0	-0.171	FALSE
Chembridge_2_E06	Treatment	Chembridge	2	Pl.02	E06	Round_1	166360	4660160	576880	2990520	-6.595	5.798	FALSE
Chembridge_2_E07	Treatment	Chembridge	2	Pl.02	E07	Round_1	152040	3459720	569560	2314080	-0.862	-0.36	FALSE
Chembridge_2_E08	Treatment	Chembridge	2	Pl.02	E08	Round_1	128720	2589720	449440	1809760	2.66	-1.194	FALSE
Chembridge_2_E09	Treatment	Chembridge	2	Pl.02	E09	Round_1	175680	3833280	584560	2523360	0.187	0.613	FALSE
Chembridge_2_F01	DMSO	Chembridge	2	Pl.02	F01	Round_1	173840	3844160	600040	2622760	-2.398	-0.198	FALSE
Chembridge_2_F10	Treatment	Chembridge	2	Pl.02	F10	Round_1	174720	3907320	636400	2746040	0.075	-0.929	FALSE
Chembridge_2_F11	Treatment	Chembridge	2	Pl.02	F11	Round_1	168360	3645960	567640	2408240	-0.15	0.15	FALSE
Chembridge_2_F12	Treatment	Chembridge	2	Pl.02	F12	Round_1	162960	3383080	598080	2506680	0.712	-0.74	FALSE
Chembridge_2_F13	Treatment	Chembridge	2	Pl.02	F13	Round_1	156640	3415840	582080	2419960	-1.049	-0.281	FALSE
Chembridge_2_F14	Treatment	Chembridge	2	Pl.02	F14	Round_1	155640	3526400	606080	2607280	-1.574	0.075	FALSE
Chembridge_2_F15	Treatment	Chembridge	2	Pl.02	F15	Round_1	239760	3613920	883240	2495760	12.516	-9.301	FALSE
Chembridge_2_F16	Treatment	Chembridge	2	Pl.02	F16	Round_1	161320	3419640	561560	2447920	0.337	0.705	FALSE
Chembridge_2_F17	Treatment	Chembridge	2	Pl.02	F17	Round_1	165120	3629040	570800	2530880	0.375	0.689	FALSE
Chembridge_2_F18	Treatment	Chembridge	2	Pl.02	F18	Round_1	168400	3800240	598320	2599760	-0.749	0.236	FALSE
Chembridge_2_F19	Treatment	Chembridge	2	Pl.02	F19	Round_1	174200	3839400	604920	2565160	0	-0.777	FALSE
Chembridge_2_F02	DMSO	Chembridge	2	Pl.02	F02	Round_1	167240	3539120	516560	2240040	0.45	0.063	FALSE
Chembridge_2_F20	Treatment	Chembridge	2	Pl.02	F20	Round_1	174080	3740360	600120	2531360	0.674	-0.26	FALSE
Chembridge_2_F21	Treatment	Chembridge	2	Pl.02	F21	Round_1	163480	3289000	499160	2373360	3.747	1.953	TRUE
Chembridge_2_F22	Treatment	Chembridge	2	Pl.02	F22	Round_1	153480	3437280	512240	2374480	-0.712	1.595	FALSE
Chembridge_2_F23	DMSO	Chembridge	2	Pl.02	F23	Round_1	162040	3524800	505000	2133040	0.412	-0.634	FALSE
Chembridge_2_F24	DMSO	Chembridge	2	Pl.02	F24	Round_1	170920	3549560	540320	2400840	-0.749	0.245	FALSE
Chembridge_2_F03	Treatment	Chembridge	2	Pl.02	F03	Round_1	160520	3574360	598160	2612520	-0.037	0.002	FALSE
Chembridge_2_F04	Treatment	Chembridge	2	Pl.02	F04	Round_1	166760	3837120	609560	2658600	-1.836	0.171	FALSE
Chembridge_2_F05	Treatment	Chembridge	2	Pl.02	F05	Round_1	144360	4580880	509480	3402040	-7.644	14.347	FALSE
Chembridge_2_F06	Treatment	Chembridge	2	Pl.02	F06	Round_1	158480	3471440	544000	2327720	-0.45	-0.464	FALSE
Chembridge_2_F07	Treatment	Chembridge	2	Pl.02	F07	Round_1	166680	3645800	588360	2493200	0.487	0.097	FALSE
Chembridge_2_F08	Treatment	Chembridge	2	Pl.02	F08	Round_1	156120	3441400	617240	2526320	-0.187	-1.415	FALSE
Chembridge_2_F09	Treatment	Chembridge	2	Pl.02	F09	Round_1	152000	3448200	528200	2269120	-0.862	-0.149	FALSE
Chembridge_2_G01	DMSO	Chembridge	2	Pl.02	G01	Round_1	178960	3683680	584160	2526240	0	0.105	FALSE
Chembridge_2_G10	Treatment	Chembridge	2	Pl.02	G10	Round_1	161720	3697160	539880	2387280	-0.525	0.326	FALSE
Chembridge_2_G11	Treatment	Chembridge	2	Pl.02	G11	Round_1	337360	3554040	1261480	2580560	29.228	-12.931	FALSE
Chembridge_2_G12	Treatment	Chembridge	2	Pl.02	G12	Round_1	158080	3247440	560040	2354600	1.312	-0.071	FALSE
Chembridge_2_G13	Treatment	Chembridge	2	Pl.02	G13	Round_1	169800	1915680	568920	1834320	24.731	-5.497	FALSE
Chembridge_2_G14	Treatment	Chembridge	2	Pl.02	G14	Round_1	155800	3363520	543200	2307880	-0.375	0.334	FALSE
Chembridge_2_G15	Treatment	Chembridge	2	Pl.02	G15	Round_1	154320	3425880	573720	2484240	-0.075	0.646	FALSE
Chembridge_2_G16	Treatment	Chembridge	2	Pl.02	G16	Round_1	155800	3478960	589560	2412160	-0.862	-0.373	FALSE
Chembridge_2_G17	Treatment	Chembridge	2	Pl.02	G17	Round_1	156160	3525840	631400	2668920	-0.225	-0.01	FALSE
Chembridge_2_G18	Treatment	Chembridge	2	Pl.02	G18	Round_1	159440	3494240	551240	2379320	0.45	0.644	FALSE
Chembridge_2_G19	Treatment	Chembridge	2	Pl.02	G19	Round_1	159480	3647040	634600	2728800	-0.6	0.185	FALSE
Chembridge_2_G02	DMSO	Chembridge	2	Pl.02	G02	Round_1	157200	3421600	535680	2353560	-0.15	1.013	FALSE
Chembridge_2_G20	Treatment	Chembridge	2	Pl.02	G20	Round_1	166600	3637200	600880	2415840	0.075	-0.897	FALSE
Chembridge_2_G21	Treatment	Chembridge	2	Pl.02	G21	Round_1	157760	3506040	629720	2715360	0.749	-0.214	FALSE
Chembridge_2_G22	Treatment	Chembridge	2	Pl.02	G22	Round_1	230400	2704840	938160	2337120	23.27	-11.156	FALSE
Chembridge_2_G23	DMSO	Chembridge	2	Pl.02	G23	Round_1	160880	3589640	561600	2363400	-0.187	-0.145	FALSE
Chembridge_2_G24	DMSO	Chembridge	2	Pl.02	G24	Round_1	166920	3504480	575960	2494320	-0.749	0.137	FALSE
Chembridge_2_G03	Treatment	Chembridge	2	Pl.02	G03	Round_1	173960	4078240	540400	2307760	-1.237	-0.019	FALSE
Chembridge_2_G04	Treatment	Chembridge	2	Pl.02	G04	Round_1	118400	2405040	404320	1848320	1.761	2.061	FALSE
Chembridge_2_G05	Treatment	Chembridge	2	Pl.02	G05	Round_1	164760	3679240	549200	2369280	0.15	0.234	FALSE
Chembridge_2_G06	Treatment	Chembridge	2	Pl.02	G06	Round_1	150360	3442200	541280	2288720	-1.649	-0.193	FALSE
Chembridge_2_G07	Treatment	Chembridge	2	Pl.02	G07	Round_1	164320	3377720	590720	2433520	2.286	-0.048	FALSE
Chembridge_2_G08	Treatment	Chembridge	2	Pl.02	G08	Round_1	174680	3181640	609400	2310720	5.808	-2.699	FALSE
Chembridge_2_G09	Treatment	Chembridge	2	Pl.02	G09	Round_1	155200	3460080	612560	2590040	-0.262	0.017	FALSE
Chembridge_2_H01	DMSO	Chembridge	2	Pl.02	H01	Round_1	170120	3448760	550920	2431800	1.049	-0.765	FALSE
Chembridge_2_H10	Treatment	Chembridge	2	Pl.02	H10	Round_1	141560	3777120	474000	2689800	-3.672	6.699	FALSE
Chembridge_2_H11	Treatment	Chembridge	2	Pl.02	H11	Round_1	158200	3479760	600960	2515320	0.3	-1.039	FALSE
Chembridge_2_H12	Treatment	Chembridge	2	Pl.02	H12	Round_1	157960	3535840	507240	2438640	-0.037	2.264	FALSE
Chembridge_2_H13	Treatment	Chembridge	2	Pl.02	H13	Round_1	153120	3451360	598680	2648160	-1.199	0.54	FALSE
Chembridge_2_H14	Treatment	Chembridge	2	Pl.02	H14	Round_1	136480	2866080	462520	2240520	1.874	2.613	FALSE
Chembridge_2_H15	Treatment	Chembridge	2	Pl.02	H15	Round_1	150080	3360000	545800	2494240	0.974	0.716	FALSE
Chembridge_2_H16	Treatment	Chembridge	2	Pl.02	H16	Round_1	151960	3306320	560160	2476840	0.787	0.263	FALSE
Chembridge_2_H17	Treatment	Chembridge	2	Pl.02	H17	Round_1	153680	3495120	604920	2577920	0.824	-1.216	FALSE
Chembridge_2_H18	Treatment	Chembridge	2	Pl.02	H18	Round_1	146040	3302000	549720	2437800	0.3	-0.038	FALSE
Chembridge_2_H19	Treatment	Chembridge	2	Pl.02	H19	Round_1	156720	3628400	600480	2592440	-0.15	-1.133	FALSE
Chembridge_2_H02	DMSO	Chembridge	2	Pl.02	H02	Round_1	166000	3722120	532600	2359280	0.3	-0.187	FALSE
Chembridge_2_H20	Treatment	Chembridge	2	Pl.02	H20	Round_1	158880	3792920	534600	2325880	-1.274	-0.267	FALSE
Chembridge_2_H21	Treatment	Chembridge	2	Pl.02	H21	Round_1	148240	3546160	582400	2574280	0	-0.966	FALSE
Chembridge_2_H22	Treatment	Chembridge	2	Pl.02	H22	Round_1	162120	3662040	543440	2442800	-0.262	-0.11	FALSE
Chembridge_2_H23	DMSO	Chembridge	2	Pl.02	H23	Round_1	154400	3284160	562920	2525720	2.061	0.168	FALSE
Chembridge_2_H24	DMSO	Chembridge	2	Pl.02	H24	Round_1	166360	3506640	552760	2472320	-0.3	-0.403	FALSE
Chembridge_2_H03	Treatment	Chembridge	2	Pl.02	H03	Round_1	156920	3850440	542880	2519960	-1.386	0.873	FALSE
Chembridge_2_H04	Treatment	Chembridge	2	Pl.02	H04	Round_1	141600	3474440	494480	2374880	-1.986	2.081	FALSE
Chembridge_2_H05	Treatment	Chembridge	2	Pl.02	H05	Round_1	169120	3998320	581520	2622680	-0.6	0.03	FALSE
Chembridge_2_H06	Treatment	Chembridge	2	Pl.02	H06	Round_1	154480	3485560	517040	2403000	-0.6	0.997	FALSE
Chembridge_2_H07	Treatment	Chembridge	2	Pl.02	H07	Round_1	164280	3855360	550480	2480960	-0.262	0.936	FALSE
Chembridge_2_H08	Treatment	Chembridge	2	Pl.02	H08	Round_1	157480	3550680	580080	2499720	0.262	-0.906	FALSE
Chembridge_2_H09	Treatment	Chembridge	2	Pl.02	H09	Round_1	165600	3673320	559880	2403760	0.787	-1.002	FALSE
Chembridge_2_I01	200nM_TSA	Chembridge	2	Pl.02	I01	Round_1	247480	2448080	526640	3410160	31.626	12.59	TRUE
Chembridge_2_I10	Treatment	Chembridge	2	Pl.02	I10	Round_1	155920	3525840	533360	2433240	-0.075	0.305	FALSE
Chembridge_2_I11	Treatment	Chembridge	2	Pl.02	I11	Round_1	161120	3665880	538600	2325800	-0.899	0.313	FALSE
Chembridge_2_I12	Treatment	Chembridge	2	Pl.02	I12	Round_1	157080	3442480	539200	2334160	-0.037	-0.185	FALSE
Chembridge_2_I13	Treatment	Chembridge	2	Pl.02	I13	Round_1	197520	3705640	661280	2418120	3.597	-3.695	FALSE
Chembridge_2_I14	Treatment	Chembridge	2	Pl.02	I14	Round_1	155000	3339920	537840	2280800	0.075	-0.607	FALSE
Chembridge_2_I15	Treatment	Chembridge	2	Pl.02	I15	Round_1	150000	3466200	562280	2353520	-0.824	-1.142	FALSE
Chembridge_2_I16	Treatment	Chembridge	2	Pl.02	I16	Round_1	150720	3232880	508160	2233000	0.787	0.62	FALSE
Chembridge_2_I17	Treatment	Chembridge	2	Pl.02	I17	Round_1	145240	3343120	557640	2457800	-0.375	0.224	FALSE
Chembridge_2_I18	Treatment	Chembridge	2	Pl.02	I18	Round_1	148680	3361000	574280	2505200	-0.3	0.038	FALSE
Chembridge_2_I19	Treatment	Chembridge	2	Pl.02	I19	Round_1	160560	3571200	563600	2811440	0.45	3.573	FALSE
Chembridge_2_I02	DMSO	Chembridge	2	Pl.02	I02	Round_1	171520	3600560	528520	2466000	1.499	1.813	FALSE
Chembridge_2_I20	Treatment	Chembridge	2	Pl.02	I20	Round_1	157840	3490920	536480	2305640	-0.075	-0.066	FALSE
Chembridge_2_I21	Treatment	Chembridge	2	Pl.02	I21	Round_1	168920	3809400	615160	2597120	0.6	-1.666	FALSE
Chembridge_2_I22	Treatment	Chembridge	2	Pl.02	I22	Round_1	143800	2017840	529840	1750200	15.326	-6.996	FALSE
Chembridge_2_I23	4uM_Scriptaid	Chembridge	2	Pl.02	I23	Round_1	224000	2582800	558360	3303800	25.443	9.596	TRUE
Chembridge_2_I24	DMSO	Chembridge	2	Pl.02	I24	Round_1	174680	3533160	530600	2527840	0.3	1.939	FALSE
Chembridge_2_I03	Treatment	Chembridge	2	Pl.02	I03	Round_1	177480	3960800	602800	2676880	0.412	0.153	FALSE
Chembridge_2_I04	Treatment	Chembridge	2	Pl.02	I04	Round_1	150720	3487760	540920	2450400	-1.386	0.913	FALSE
Chembridge_2_I05	Treatment	Chembridge	2	Pl.02	I05	Round_1	394400	4599240	1594200	3563600	25.181	-13.594	FALSE
Chembridge_2_I06	Treatment	Chembridge	2	Pl.02	I06	Round_1	150680	3287800	551520	2446800	0	0.209	FALSE
Chembridge_2_I07	Treatment	Chembridge	2	Pl.02	I07	Round_1	195240	3777000	615000	2439440	4.534	-1.892	FALSE
Chembridge_2_I08	Treatment	Chembridge	2	Pl.02	I08	Round_1	157000	3337480	539360	2397600	1.461	0.472	FALSE
Chembridge_2_I09	Treatment	Chembridge	2	Pl.02	I09	Round_1	161640	3700840	549560	2399120	-0.412	-0.017	FALSE
Chembridge_2_J01	DMSO	Chembridge	2	Pl.02	J01	Round_1	174800	3506880	498800	2263560	1.049	0.506	FALSE
Chembridge_2_J10	Treatment	Chembridge	2	Pl.02	J10	Round_1	152080	4552240	515640	3588880	-6.67	15.193	FALSE
Chembridge_2_J11	Treatment	Chembridge	2	Pl.02	J11	Round_1	166280	3631560	555560	2340800	0.3	-0.372	FALSE
Chembridge_2_J12	Treatment	Chembridge	2	Pl.02	J12	Round_1	159040	3553440	598160	2471000	-0.637	-1.449	FALSE
Chembridge_2_J13	Treatment	Chembridge	2	Pl.02	J13	Round_1	143320	3082880	499000	2214200	-0.6	1.126	FALSE
Chembridge_2_J14	Treatment	Chembridge	2	Pl.02	J14	Round_1	180240	4027840	564840	2495440	-0.525	0.462	FALSE
Chembridge_2_J15	Treatment	Chembridge	2	Pl.02	J15	Round_1	163400	3451480	618000	2458720	1.574	-2.462	FALSE
Chembridge_2_J16	Treatment	Chembridge	2	Pl.02	J16	Round_1	162160	3501440	559920	2344080	0.187	-0.706	FALSE
Chembridge_2_J17	Treatment	Chembridge	2	Pl.02	J17	Round_1	164960	3746920	592240	2586000	0.225	-0.069	FALSE
Chembridge_2_J18	Treatment	Chembridge	2	Pl.02	J18	Round_1	157880	3435240	491760	2120480	0.899	-0.304	FALSE
Chembridge_2_J19	Treatment	Chembridge	2	Pl.02	J19	Round_1	160280	3798080	593560	2732240	-1.349	1.146	FALSE
Chembridge_2_J02	DMSO	Chembridge	2	Pl.02	J02	Round_1	164040	3677760	568680	2468160	-0.3	-0.247	FALSE
Chembridge_2_J20	Treatment	Chembridge	2	Pl.02	J20	Round_1	155760	3860200	544720	2800720	-3.073	5.154	FALSE
Chembridge_2_J21	Treatment	Chembridge	2	Pl.02	J21	Round_1	175040	3549160	666160	2587800	3.597	-3.795	FALSE
Chembridge_2_J22	Treatment	Chembridge	2	Pl.02	J22	Round_1	180240	3820280	593080	2464800	0.937	-1.72	FALSE
Chembridge_2_J23	DMSO	Chembridge	2	Pl.02	J23	Round_1	152560	3502440	578080	2564800	-0.337	0.356	FALSE
Chembridge_2_J24	DMSO	Chembridge	2	Pl.02	J24	Round_1	158960	3451440	508280	2326920	-1.499	0.75	FALSE
Chembridge_2_J03	Treatment	Chembridge	2	Pl.02	J03	Round_1	62880	1346640	229120	866800	1.611	-3.973	FALSE
Chembridge_2_J04	Treatment	Chembridge	2	Pl.02	J04	Round_1	167440	3727240	570080	2513160	-0.187	0.122	FALSE
Chembridge_2_J05	Treatment	Chembridge	2	Pl.02	J05	Round_1	158960	3550040	552560	2521680	0.6	0.865	FALSE
Chembridge_2_J06	Treatment	Chembridge	2	Pl.02	J06	Round_1	165520	3558360	548680	2399200	0.6	-0.215	FALSE
Chembridge_2_J07	Treatment	Chembridge	2	Pl.02	J07	Round_1	167720	3824360	594200	2545680	-0.262	0.048	FALSE
Chembridge_2_J08	Treatment	Chembridge	2	Pl.02	J08	Round_1	166440	3745560	557400	2404280	-0.337	-0.381	FALSE
Chembridge_2_J09	Treatment	Chembridge	2	Pl.02	J09	Round_1	166080	3687200	556160	2486240	0.187	0.598	FALSE
Chembridge_2_K01	DMSO	Chembridge	2	Pl.02	K01	Round_1	189120	3841880	550000	2448360	0.45	0.555	FALSE
Chembridge_2_K10	Treatment	Chembridge	2	Pl.02	K10	Round_1	164040	3746120	591240	2489840	-0.075	-1.327	FALSE
Chembridge_2_K11	Treatment	Chembridge	2	Pl.02	K11	Round_1	175400	3850560	566520	2427520	0.3	0.66	FALSE
Chembridge_2_K12	Treatment	Chembridge	2	Pl.02	K12	Round_1	164480	3462800	598240	2508600	0.562	-0.479	FALSE
Chembridge_2_K13	Treatment	Chembridge	2	Pl.02	K13	Round_1	157440	3407680	514480	2160320	-0.6	0.229	FALSE
Chembridge_2_K14	Treatment	Chembridge	2	Pl.02	K14	Round_1	156200	3469200	548560	2294040	-0.525	-0.422	FALSE
Chembridge_2_K15	Treatment	Chembridge	2	Pl.02	K15	Round_1	153480	3520920	573040	2414840	-0.225	-0.416	FALSE
Chembridge_2_K16	Treatment	Chembridge	2	Pl.02	K16	Round_1	146880	3249360	513240	2152040	-0.412	-0.079	FALSE
Chembridge_2_K17	Treatment	Chembridge	2	Pl.02	K17	Round_1	175000	3900280	563640	2449880	0.824	0.397	FALSE
Chembridge_2_K18	Treatment	Chembridge	2	Pl.02	K18	Round_1	116040	2633640	421080	1752200	-0.3	-0.66	FALSE
Chembridge_2_K19	Treatment	Chembridge	2	Pl.02	K19	Round_1	167960	3730440	597960	2691160	0.45	1.095	FALSE
Chembridge_2_K02	200nM_TSA	Chembridge	2	Pl.02	K02	Round_1	219600	2295560	526960	3269600	30.277	11.941	TRUE
Chembridge_2_K20	Treatment	Chembridge	2	Pl.02	K20	Round_1	159880	3527640	596560	2414760	-0.075	-1.069	FALSE
Chembridge_2_K21	Treatment	Chembridge	2	Pl.02	K21	Round_1	154520	3577440	601240	2523360	0	-1.27	FALSE
Chembridge_2_K22	Treatment	Chembridge	2	Pl.02	K22	Round_1	159400	3599840	525000	2484280	-0.862	2.448	FALSE
Chembridge_2_K23	DMSO	Chembridge	2	Pl.02	K23	Round_1	169680	3808640	594160	2542480	0.262	-0.043	FALSE
Chembridge_2_K24	4uM_Scriptaid	Chembridge	2	Pl.02	K24	Round_1	203760	2210080	534840	3329160	26.08	11.581	TRUE
Chembridge_2_K03	Treatment	Chembridge	2	Pl.02	K03	Round_1	169160	3611960	570840	2447680	1.611	-0.247	FALSE
Chembridge_2_K04	Treatment	Chembridge	2	Pl.02	K04	Round_1	148920	3171360	522600	2384920	1.012	1.677	FALSE
Chembridge_2_K05	Treatment	Chembridge	2	Pl.02	K05	Round_1	166280	3929480	532360	2389600	-1.199	0.983	FALSE
Chembridge_2_K06	Treatment	Chembridge	2	Pl.02	K06	Round_1	153120	3342160	566920	2443920	0	-0.016	FALSE
Chembridge_2_K07	Treatment	Chembridge	2	Pl.02	K07	Round_1	155080	3715800	556640	2584520	-1.461	2.866	FALSE
Chembridge_2_K08	Treatment	Chembridge	2	Pl.02	K08	Round_1	159680	3698440	531200	2291960	-0.937	0.215	FALSE
Chembridge_2_K09	Treatment	Chembridge	2	Pl.02	K09	Round_1	164320	3735200	598480	2583800	-0.412	0.231	FALSE
Chembridge_2_L01	DMSO	Chembridge	2	Pl.02	L01	Round_1	193920	4001840	635280	2831880	0.225	0.343	FALSE
Chembridge_2_L10	Treatment	Chembridge	2	Pl.02	L10	Round_1	143560	3869400	491000	2880600	-3.897	8.727	FALSE
Chembridge_2_L11	Treatment	Chembridge	2	Pl.02	L11	Round_1	340800	3426400	1063800	2132920	32.45	-13.775	FALSE
Chembridge_2_L12	Treatment	Chembridge	2	Pl.02	L12	Round_1	164640	3729360	542000	2237160	-0.862	-1.133	FALSE
Chembridge_2_L13	Treatment	Chembridge	2	Pl.02	L13	Round_1	158880	3580920	570440	2483520	-1.424	0.944	FALSE
Chembridge_2_L14	Treatment	Chembridge	2	Pl.02	L14	Round_1	128480	2799560	383240	2016480	0.45	6.048	TRUE
Chembridge_2_L15	Treatment	Chembridge	2	Pl.02	L15	Round_1	169040	3806520	562080	2424320	0.15	-0.049	FALSE
Chembridge_2_L16	Treatment	Chembridge	2	Pl.02	L16	Round_1	155680	3368360	534320	2240520	0.562	-0.328	FALSE
Chembridge_2_L17	Treatment	Chembridge	2	Pl.02	L17	Round_1	155360	3896280	582360	2847120	-1.799	3.519	FALSE
Chembridge_2_L18	Treatment	Chembridge	2	Pl.02	L18	Round_1	171800	3925440	574960	2483760	0.075	0.08	FALSE
Chembridge_2_L19	Treatment	Chembridge	2	Pl.02	L19	Round_1	202120	3247840	701880	2452800	11.017	-5.413	FALSE
Chembridge_2_L02	DMSO	Chembridge	2	Pl.02	L02	Round_1	162000	3816160	559320	2461840	-1.724	0.467	FALSE
Chembridge_2_L20	Treatment	Chembridge	2	Pl.02	L20	Round_1	170840	4331480	590360	2957400	-3.298	4.661	FALSE
Chembridge_2_L21	Treatment	Chembridge	2	Pl.02	L21	Round_1	150000	3551760	559600	2516680	-0.225	0.347	FALSE
Chembridge_2_L22	Treatment	Chembridge	2	Pl.02	L22	Round_1	162520	3691280	552880	2454360	-0.487	0.375	FALSE
Chembridge_2_L23	DMSO	Chembridge	2	Pl.02	L23	Round_1	164160	3629120	562640	2451560	0.637	0.193	FALSE
Chembridge_2_L24	DMSO	Chembridge	2	Pl.02	L24	Round_1	175160	3498120	552480	2392960	1.274	-0.453	FALSE
Chembridge_2_L03	Treatment	Chembridge	2	Pl.02	L03	Round_1	170160	3569000	626280	2416880	2.586	-3.165	FALSE
Chembridge_2_L04	Treatment	Chembridge	2	Pl.02	L04	Round_1	165680	3519200	643280	2616760	1.386	-1.659	FALSE
Chembridge_2_L05	Treatment	Chembridge	2	Pl.02	L05	Round_1	162680	4114800	592240	2546560	-2.023	-0.443	FALSE
Chembridge_2_L06	Treatment	Chembridge	2	Pl.02	L06	Round_1	157160	3386760	576520	2496160	0.375	-0.148	FALSE
Chembridge_2_L07	Treatment	Chembridge	2	Pl.02	L07	Round_1	165960	3891960	567080	2388480	-0.487	-0.065	FALSE
Chembridge_2_L08	Treatment	Chembridge	2	Pl.02	L08	Round_1	169640	3833640	559480	2397840	0.037	-0.215	FALSE
Chembridge_2_L09	Treatment	Chembridge	2	Pl.02	L09	Round_1	176600	3839120	585520	2548640	1.162	0.205	FALSE
Chembridge_2_M01	DMSO	Chembridge	2	Pl.02	M01	Round_1	187960	3889560	593480	2599560	-0.15	-0.133	FALSE
Chembridge_2_M10	Treatment	Chembridge	2	Pl.02	M10	Round_1	158960	3577560	582120	2415520	-0.075	-1.947	FALSE
Chembridge_2_M11	Treatment	Chembridge	2	Pl.02	M11	Round_1	144800	3962960	559800	2830840	-5.096	5.223	FALSE
Chembridge_2_M12	Treatment	Chembridge	2	Pl.02	M12	Round_1	161680	3363560	554720	2396440	1.162	0.071	FALSE
Chembridge_2_M13	Treatment	Chembridge	2	Pl.02	M13	Round_1	164240	3422160	604240	2460680	0.6	-0.801	FALSE
Chembridge_2_M14	Treatment	Chembridge	2	Pl.02	M14	Round_1	149520	3183800	525440	2217280	0.674	-0.426	FALSE
Chembridge_2_M15	Treatment	Chembridge	2	Pl.02	M15	Round_1	165000	3559440	535080	2317440	0.974	0.072	FALSE
Chembridge_2_M16	Treatment	Chembridge	2	Pl.02	M16	Round_1	64800	1625800	297640	837320	-3.41	-8.905	TRUE
Chembridge_2_M17	Treatment	Chembridge	2	Pl.02	M17	Round_1	160000	3550440	583600	2426400	0.824	-1.02	FALSE
Chembridge_2_M18	Treatment	Chembridge	2	Pl.02	M18	Round_1	146320	3282280	566600	2234840	0.3	-2.25	FALSE
Chembridge_2_M19	Treatment	Chembridge	2	Pl.02	M19	Round_1	156360	3606440	589960	2599840	-0.749	0.27	FALSE
Chembridge_2_M02	DMSO	Chembridge	2	Pl.02	M02	Round_1	160200	3495920	566040	2388440	0.3	-0.65	FALSE
Chembridge_2_M20	Treatment	Chembridge	2	Pl.02	M20	Round_1	162520	3726200	572640	2476160	-0.674	0.408	FALSE
Chembridge_2_M21	Treatment	Chembridge	2	Pl.02	M21	Round_1	152120	3919000	569360	2840840	-2.398	3.424	FALSE
Chembridge_2_M22	Treatment	Chembridge	2	Pl.02	M22	Round_1	154880	3402280	566720	2490760	0.337	0.11	FALSE
Chembridge_2_M23	DMSO	Chembridge	2	Pl.02	M23	Round_1	165760	3747960	585160	2546160	-0.337	0.165	FALSE
Chembridge_2_M24	DMSO	Chembridge	2	Pl.02	M24	Round_1	156840	3356120	539640	2294840	-0.899	-0.929	FALSE
Chembridge_2_M03	Treatment	Chembridge	2	Pl.02	M03	Round_1	167720	3746080	540360	2287480	0.412	-0.829	FALSE
Chembridge_2_M04	Treatment	Chembridge	2	Pl.02	M04	Round_1	126840	2838920	433720	2034880	-0.187	2.233	FALSE
Chembridge_2_M05	Treatment	Chembridge	2	Pl.02	M05	Round_1	157280	3560560	522760	2292840	0	0.101	FALSE
Chembridge_2_M06	Treatment	Chembridge	2	Pl.02	M06	Round_1	161760	3472160	582560	2398120	0.6	-1.464	FALSE
Chembridge_2_M07	Treatment	Chembridge	2	Pl.02	M07	Round_1	155160	3550640	579400	2412880	-0.262	-0.355	FALSE
Chembridge_2_M08	Treatment	Chembridge	2	Pl.02	M08	Round_1	133840	3057240	473000	2277640	-0.337	3.086	FALSE
Chembridge_2_M09	Treatment	Chembridge	2	Pl.02	M09	Round_1	150400	3282800	526280	2278400	0.787	0.065	FALSE
Chembridge_2_N01	200nM_TSA	Chembridge	2	Pl.02	N01	Round_1	234080	2390400	544400	3370480	29.528	10.583	TRUE
Chembridge_2_N10	Treatment	Chembridge	2	Pl.02	N10	Round_1	202800	3691920	642560	2452120	6.22	-4.576	FALSE
Chembridge_2_N11	Treatment	Chembridge	2	Pl.02	N11	Round_1	153760	3484680	561240	2403480	-1.199	-0.15	FALSE
Chembridge_2_N12	Treatment	Chembridge	2	Pl.02	N12	Round_1	158560	3287000	561040	2394080	0.862	-0.81	FALSE
Chembridge_2_N13	Treatment	Chembridge	2	Pl.02	N13	Round_1	159520	3544360	544760	2402120	-1.499	0.751	FALSE
Chembridge_2_N14	Treatment	Chembridge	2	Pl.02	N14	Round_1	155080	3382480	500280	2183600	-0.225	-0.075	FALSE
Chembridge_2_N15	Treatment	Chembridge	2	Pl.02	N15	Round_1	159400	3547840	550800	2432280	0.075	0.049	FALSE
Chembridge_2_N16	Treatment	Chembridge	2	Pl.02	N16	Round_1	153840	3521960	533000	2387640	-1.312	0.915	FALSE
Chembridge_2_N17	Treatment	Chembridge	2	Pl.02	N17	Round_1	159600	3906800	580920	2907680	-1.874	3.699	FALSE
Chembridge_2_N18	Treatment	Chembridge	2	Pl.02	N18	Round_1	157680	3574240	556560	2434480	-0.6	-0.126	FALSE
Chembridge_2_N19	Treatment	Chembridge	2	Pl.02	N19	Round_1	159480	3575520	567080	2558280	0.15	0.366	FALSE
Chembridge_2_N02	DMSO	Chembridge	2	Pl.02	N02	Round_1	174360	3787480	545720	2436400	0	0.323	FALSE
Chembridge_2_N20	Treatment	Chembridge	2	Pl.02	N20	Round_1	161600	3435520	525440	2318720	0.824	0.41	FALSE
Chembridge_2_N21	Treatment	Chembridge	2	Pl.02	N21	Round_1	146000	3381440	510560	2332800	-0.3	0.253	FALSE
Chembridge_2_N22	Treatment	Chembridge	2	Pl.02	N22	Round_1	161760	3508400	600400	2571240	0.037	-1.138	FALSE
Chembridge_2_N23	4uM_Scriptaid	Chembridge	2	Pl.02	N23	Round_1	195200	2304400	553960	3356960	23.944	10.247	TRUE
Chembridge_2_N24	DMSO	Chembridge	2	Pl.02	N24	Round_1	175160	3540680	523280	2462760	0	1.338	FALSE
Chembridge_2_N03	Treatment	Chembridge	2	Pl.02	N03	Round_1	160000	3511480	573200	2639320	0.712	0.934	FALSE
Chembridge_2_N04	Treatment	Chembridge	2	Pl.02	N04	Round_1	160920	3521240	570000	2509320	0.112	-0.122	FALSE
Chembridge_2_N05	Treatment	Chembridge	2	Pl.02	N05	Round_1	160840	3540520	558080	2505880	0.3	0.197	FALSE
Chembridge_2_N06	Treatment	Chembridge	2	Pl.02	N06	Round_1	158440	3378240	529720	2494560	0.3	1.668	FALSE
Chembridge_2_N07	Treatment	Chembridge	2	Pl.02	N07	Round_1	160640	3442040	601520	2541040	1.237	-0.533	FALSE
Chembridge_2_N08	Treatment	Chembridge	2	Pl.02	N08	Round_1	154600	3404400	539560	2339760	-0.037	-0.446	FALSE
Chembridge_2_N09	Treatment	Chembridge	2	Pl.02	N09	Round_1	155160	3583720	580920	2540320	-1.312	-0.213	FALSE
Chembridge_2_O01	DMSO	Chembridge	2	Pl.02	O01	Round_1	199080	3774720	592000	2618720	1.949	0.104	FALSE
Chembridge_2_O10	Treatment	Chembridge	2	Pl.02	O10	Round_1	151880	3314840	539800	2313120	0.225	-1.143	FALSE
Chembridge_2_O11	Treatment	Chembridge	2	Pl.02	O11	Round_1	157000	3423240	523880	2301520	-0.6	1.055	FALSE
Chembridge_2_O12	Treatment	Chembridge	2	Pl.02	O12	Round_1	151760	3116320	507080	2250400	0.862	0.768	FALSE
Chembridge_2_O13	Treatment	Chembridge	2	Pl.02	O13	Round_1	373840	866880	1155760	728280	229.327	-22.253	TRUE
Chembridge_2_O14	Treatment	Chembridge	2	Pl.02	O14	Round_1	144920	2950760	472080	1958200	0.974	-0.911	FALSE
Chembridge_2_O15	Treatment	Chembridge	2	Pl.02	O15	Round_1	160920	3534760	520400	2262440	0.075	0.141	FALSE
Chembridge_2_O16	Treatment	Chembridge	2	Pl.02	O16	Round_1	130840	2422120	593760	1547400	4.084	-10.23	FALSE
Chembridge_2_O17	Treatment	Chembridge	2	Pl.02	O17	Round_1	152200	3426920	535080	2301200	-0.674	-0.166	FALSE
Chembridge_2_O18	Treatment	Chembridge	2	Pl.02	O18	Round_1	90480	2109480	326680	1363760	-1.799	-0.85	FALSE
Chembridge_2_O19	Treatment	Chembridge	2	Pl.02	O19	Round_1	191760	3359240	693000	2414400	6.745	-5.509	FALSE
Chembridge_2_O02	DMSO	Chembridge	2	Pl.02	O02	Round_1	156800	3422840	580920	2440440	-0.6	-0.805	FALSE
Chembridge_2_O20	Treatment	Chembridge	2	Pl.02	O20	Round_1	151960	3489000	532320	2298520	-1.574	0.334	FALSE
Chembridge_2_O21	Treatment	Chembridge	2	Pl.02	O21	Round_1	157000	3532200	472000	2129240	-0.3	0.407	FALSE
Chembridge_2_O22	Treatment	Chembridge	2	Pl.02	O22	Round_1	153560	3288680	532280	2294800	0.037	-0.449	FALSE
Chembridge_2_O23	DMSO	Chembridge	2	Pl.02	O23	Round_1	175400	3773240	547440	2444720	-0.037	0.844	FALSE
Chembridge_2_O24	DMSO	Chembridge	2	Pl.02	O24	Round_1	167160	3184240	539760	2430280	1.199	0.59	FALSE
Chembridge_2_O03	Treatment	Chembridge	2	Pl.02	O03	Round_1	149760	3350720	597760	2505120	-0.487	-1.127	FALSE
Chembridge_2_O04	Treatment	Chembridge	2	Pl.02	O04	Round_1	243760	3918040	806200	2477040	9.106	-7.883	FALSE
Chembridge_2_O05	Treatment	Chembridge	2	Pl.02	O05	Round_1	154400	3420000	539000	2396040	-0.3	0.432	FALSE
Chembridge_2_O06	Treatment	Chembridge	2	Pl.02	O06	Round_1	132680	2786840	477480	2189640	0.3	1.418	FALSE
Chembridge_2_O07	Treatment	Chembridge	2	Pl.02	O07	Round_1	208440	3387440	774040	2518960	9.63	-6.053	FALSE
Chembridge_2_O08	Treatment	Chembridge	2	Pl.02	O08	Round_1	135040	3034640	468320	2194720	-1.237	2.246	FALSE
Chembridge_2_O09	Treatment	Chembridge	2	Pl.02	O09	Round_1	177360	3886840	551320	2396000	-0.112	0.134	FALSE
Chembridge_2_P01	DMSO	Chembridge	2	Pl.02	P01	Round_1	200240	3818800	607200	2671400	0.674	-1.011	FALSE
Chembridge_2_P10	Treatment	Chembridge	2	Pl.02	P10	Round_1	158240	3353920	526600	2356200	0.15	-0.933	FALSE
Chembridge_2_P11	Treatment	Chembridge	2	Pl.02	P11	Round_1	276160	3476320	963400	2570480	18.511	-10.643	FALSE
Chembridge_2_P12	Treatment	Chembridge	2	Pl.02	P12	Round_1	174720	3233520	619640	2548960	3.185	-2.213	FALSE
Chembridge_2_P13	Treatment	Chembridge	2	Pl.02	P13	Round_1	149400	2887120	481760	2183560	1.424	1.059	FALSE
Chembridge_2_P14	Treatment	Chembridge	2	Pl.02	P14	Round_1	166320	3428160	484280	2269120	0.3	1.471	FALSE
Chembridge_2_P15	Treatment	Chembridge	2	Pl.02	P15	Round_1	107920	2995160	493560	2015360	-6.595	-2.473	TRUE
Chembridge_2_P16	Treatment	Chembridge	2	Pl.02	P16	Round_1	154560	3244200	498840	2436000	-0.187	2.973	FALSE
Chembridge_2_P17	Treatment	Chembridge	2	Pl.02	P17	Round_1	144640	3295040	522560	2587800	-1.349	2.919	FALSE
Chembridge_2_P18	Treatment	Chembridge	2	Pl.02	P18	Round_1	162720	3480560	515040	2316400	-0.075	0.195	FALSE
Chembridge_2_P19	Treatment	Chembridge	2	Pl.02	P19	Round_1	155600	3132160	450120	2071520	1.874	0.482	FALSE
Chembridge_2_P02	200nM_TSA	Chembridge	2	Pl.02	P02	Round_1	233520	2422320	542240	3295840	28.703	9.908	TRUE
Chembridge_2_P20	Treatment	Chembridge	2	Pl.02	P20	Round_1	174280	3702120	546760	2420200	-0.45	0.041	FALSE
Chembridge_2_P21	Treatment	Chembridge	2	Pl.02	P21	Round_1	132440	2972600	447800	2219920	-0.375	2.217	FALSE
Chembridge_2_P22	Treatment	Chembridge	2	Pl.02	P22	Round_1	164800	3452400	538360	2426240	-0.037	-0.194	FALSE
Chembridge_2_P23	DMSO	Chembridge	2	Pl.02	P23	Round_1	156920	3513120	546720	2461560	-1.312	0.103	FALSE
Chembridge_2_P24	4uM_Scriptaid	Chembridge	2	Pl.02	P24	Round_1	212840	2335600	526280	3148920	23.907	8.834	TRUE
Chembridge_2_P03	Treatment	Chembridge	2	Pl.02	P03	Round_1	166640	3540840	561760	2540800	0.037	-0.026	FALSE
Chembridge_2_P04	Treatment	Chembridge	2	Pl.02	P04	Round_1	166320	3661240	578360	2577280	-1.761	-0.237	FALSE
Chembridge_2_P05	Treatment	Chembridge	2	Pl.02	P05	Round_1	171880	3524000	559560	2491280	1.424	-0.49	FALSE
Chembridge_2_P06	Treatment	Chembridge	2	Pl.02	P06	Round_1	168480	2099000	526920	1380080	18.811	-11.786	FALSE
Chembridge_2_P07	Treatment	Chembridge	2	Pl.02	P07	Round_1	177880	3627000	546520	2464480	1.162	0.79	FALSE
Chembridge_2_P08	Treatment	Chembridge	2	Pl.02	P08	Round_1	164920	3378280	459480	2126600	1.087	0.92	FALSE
Chembridge_2_P09	Treatment	Chembridge	2	Pl.02	P09	Round_1	166880	3517600	560040	2448160	-0.187	-0.675	FALSE
Chembridge_3_A01	DMSO	Chembridge	3	Pl.03	A01	Round_1	NA	NA	547000	2441480	NA	-0.377	NA
Chembridge_3_A10	Treatment	Chembridge	3	Pl.03	A10	Round_1	175760	3468280	526840	2430360	1.686	0.202	FALSE
Chembridge_3_A11	Treatment	Chembridge	3	Pl.03	A11	Round_1	176680	3533440	548800	2530200	0	0.649	FALSE
Chembridge_3_A12	Treatment	Chembridge	3	Pl.03	A12	Round_1	465920	3418400	1526520	2570040	58.006	-15.281	FALSE
Chembridge_3_A13	Treatment	Chembridge	3	Pl.03	A13	Round_1	181720	3807240	512800	2371480	-1.349	0.698	FALSE
Chembridge_3_A14	Treatment	Chembridge	3	Pl.03	A14	Round_1	173040	3465240	571760	2401120	0.674	-1.381	FALSE
Chembridge_3_A15	Treatment	Chembridge	3	Pl.03	A15	Round_1	155680	2739760	516120	2026800	6.07	-3.687	FALSE
Chembridge_3_A16	Treatment	Chembridge	3	Pl.03	A16	Round_1	189760	3879200	508120	2302400	0	0.098	FALSE
Chembridge_3_A17	Treatment	Chembridge	3	Pl.03	A17	Round_1	168840	3598560	525040	2416160	-1.307	0.77	FALSE
Chembridge_3_A18	Treatment	Chembridge	3	Pl.03	A18	Round_1	173280	3858120	498200	2276680	-2.023	-0.008	FALSE
Chembridge_3_A19	Treatment	Chembridge	3	Pl.03	A19	Round_1	166200	3680440	526040	2362280	-2.698	0.339	FALSE
Chembridge_3_A02	DMSO	Chembridge	3	Pl.03	A02	Round_1	167640	3221000	513800	2309080	2.023	0.016	FALSE
Chembridge_3_A20	Treatment	Chembridge	3	Pl.03	A20	Round_1	166640	3669880	532840	2431880	-2.487	0.501	FALSE
Chembridge_3_A21	Treatment	Chembridge	3	Pl.03	A21	Round_1	171040	3985480	531360	2374320	-4.005	0.392	FALSE
Chembridge_3_A22	Treatment	Chembridge	3	Pl.03	A22	Round_1	165880	3594840	551920	2470640	-1.349	-0.229	FALSE
Chembridge_3_A23	DMSO	Chembridge	3	Pl.03	A23	Round_1	161600	3606080	576280	2520760	-2.698	-0.657	FALSE
Chembridge_3_A24	DMSO	Chembridge	3	Pl.03	A24	Round_1	175160	3514960	550440	2507400	-0.674	0.13	FALSE
Chembridge_3_A03	Treatment	Chembridge	3	Pl.03	A03	Round_1	189000	4063160	586560	2600560	-0.674	-0.626	FALSE
Chembridge_3_A04	Treatment	Chembridge	3	Pl.03	A04	Round_1	167280	3441960	525200	2356680	0	0.044	FALSE
Chembridge_3_A05	Treatment	Chembridge	3	Pl.03	A05	Round_1	181080	3806760	536160	2568800	0	1.685	FALSE
Chembridge_3_A06	Treatment	Chembridge	3	Pl.03	A06	Round_1	183880	3594040	483040	2135480	1.897	-0.489	FALSE
Chembridge_3_A07	Treatment	Chembridge	3	Pl.03	A07	Round_1	395240	3592000	1297120	2386280	41.144	-14.387	FALSE
Chembridge_3_A08	Treatment	Chembridge	3	Pl.03	A08	Round_1	172200	3557960	512640	2280480	-0.674	-0.325	FALSE
Chembridge_3_A09	Treatment	Chembridge	3	Pl.03	A09	Round_1	171640	3392640	502480	2342560	1.602	-0.652	FALSE
Chembridge_3_B01	DMSO	Chembridge	3	Pl.03	B01	Round_1	171600	3509160	544200	2389320	-1.012	-0.176	FALSE
Chembridge_3_B10	Treatment	Chembridge	3	Pl.03	B10	Round_1	156280	3570920	464920	2309440	-1.349	2.738	FALSE
Chembridge_3_B11	Treatment	Chembridge	3	Pl.03	B11	Round_1	217920	3751840	724480	2291880	7.082	-6.684	FALSE
Chembridge_3_B12	Treatment	Chembridge	3	Pl.03	B12	Round_1	163920	3507600	541520	2360840	-0.337	-0.022	FALSE
Chembridge_3_B13	Treatment	Chembridge	3	Pl.03	B13	Round_1	160040	3852040	498160	2666640	-3.71	5.283	FALSE
Chembridge_3_B14	Treatment	Chembridge	3	Pl.03	B14	Round_1	162360	3654040	535800	2311040	-1.686	-0.166	FALSE
Chembridge_3_B15	Treatment	Chembridge	3	Pl.03	B15	Round_1	128000	2935840	429040	1984080	-1.012	0.728	FALSE
Chembridge_3_B16	Treatment	Chembridge	3	Pl.03	B16	Round_1	154760	3365560	556880	2444640	-0.337	-0.079	FALSE
Chembridge_3_B17	Treatment	Chembridge	3	Pl.03	B17	Round_1	159320	3343080	577040	2636320	1.054	1.185	FALSE
Chembridge_3_B18	Treatment	Chembridge	3	Pl.03	B18	Round_1	360360	3761320	1188280	2427960	34.062	-13.259	FALSE
Chembridge_3_B19	Treatment	Chembridge	3	Pl.03	B19	Round_1	163240	3502160	576360	2506280	0.337	0.151	FALSE
Chembridge_3_B02	DMSO	Chembridge	3	Pl.03	B02	Round_1	169880	3740040	554160	2429920	-1.012	0.014	FALSE
Chembridge_3_B20	Treatment	Chembridge	3	Pl.03	B20	Round_1	424120	3641840	1406680	2348160	47.088	-14.767	FALSE
Chembridge_3_B21	Treatment	Chembridge	3	Pl.03	B21	Round_1	227880	3893360	775320	2299880	8.473	-7.243	FALSE
Chembridge_3_B22	Treatment	Chembridge	3	Pl.03	B22	Round_1	215640	4044160	684680	2473040	5.059	-4.368	FALSE
Chembridge_3_B23	DMSO	Chembridge	3	Pl.03	B23	Round_1	158000	3481880	531640	2332400	-1.012	0.011	FALSE
Chembridge_3_B24	DMSO	Chembridge	3	Pl.03	B24	Round_1	167880	3466240	544640	2416560	-0.337	0.08	FALSE
Chembridge_3_B03	Treatment	Chembridge	3	Pl.03	B03	Round_1	156720	3320520	544160	2471680	1.012	0.562	FALSE
Chembridge_3_B04	Treatment	Chembridge	3	Pl.03	B04	Round_1	245200	3823240	754480	2360920	11.804	-6.801	FALSE
Chembridge_3_B05	Treatment	Chembridge	3	Pl.03	B05	Round_1	175480	3796640	497560	2111680	0.337	-0.716	FALSE
Chembridge_3_B06	Treatment	Chembridge	3	Pl.03	B06	Round_1	154000	3452240	470640	2386640	-0.464	3.669	FALSE
Chembridge_3_B07	Treatment	Chembridge	3	Pl.03	B07	Round_1	170200	3604200	525680	2289120	0.337	-0.01	FALSE
Chembridge_3_B08	Treatment	Chembridge	3	Pl.03	B08	Round_1	180080	3700320	516720	2313640	1.686	0.43	FALSE
Chembridge_3_B09	Treatment	Chembridge	3	Pl.03	B09	Round_1	151200	3554480	515880	2421280	-2.108	0.113	FALSE
Chembridge_3_C01	DMSO	Chembridge	3	Pl.03	C01	Round_1	188680	3787440	567840	2534840	0.674	0.512	FALSE
Chembridge_3_C10	Treatment	Chembridge	3	Pl.03	C10	Round_1	168680	3848480	558640	2445960	-0.337	-0.202	FALSE
Chembridge_3_C11	Treatment	Chembridge	3	Pl.03	C11	Round_1	164880	3672920	554240	2297200	-0.674	-1.016	FALSE
Chembridge_3_C12	Treatment	Chembridge	3	Pl.03	C12	Round_1	281280	3404000	971720	2394520	24.956	-10.123	FALSE
Chembridge_3_C13	Treatment	Chembridge	3	Pl.03	C13	Round_1	188240	3198320	604920	2121520	8.768	-4.545	FALSE
Chembridge_3_C14	Treatment	Chembridge	3	Pl.03	C14	Round_1	169960	3678800	555520	2292520	0.674	-0.897	FALSE
Chembridge_3_C15	Treatment	Chembridge	3	Pl.03	C15	Round_1	116840	3345120	455560	2324720	-6.07	3.64	FALSE
Chembridge_3_C16	Treatment	Chembridge	3	Pl.03	C16	Round_1	162720	3912320	529120	2585400	-2.023	2.926	FALSE
Chembridge_3_C17	Treatment	Chembridge	3	Pl.03	C17	Round_1	234480	3574960	878960	2492560	14.206	-8.024	FALSE
Chembridge_3_C18	Treatment	Chembridge	3	Pl.03	C18	Round_1	162040	4270640	556720	3005120	-4.047	5.412	FALSE
Chembridge_3_C19	Treatment	Chembridge	3	Pl.03	C19	Round_1	150640	3348920	499920	2251440	0	1.294	FALSE
Chembridge_3_C02	DMSO	Chembridge	3	Pl.03	C02	Round_1	167880	3531160	568920	2455600	2.023	-0.076	FALSE
Chembridge_3_C20	Treatment	Chembridge	3	Pl.03	C20	Round_1	158960	3894760	635280	2489920	-2.487	-2.15	FALSE
Chembridge_3_C21	Treatment	Chembridge	3	Pl.03	C21	Round_1	178720	3992200	549120	2311680	0.042	-0.138	FALSE
Chembridge_3_C22	Treatment	Chembridge	3	Pl.03	C22	Round_1	157720	3316800	418720	1961920	2.698	1.805	FALSE
Chembridge_3_C23	DMSO	Chembridge	3	Pl.03	C23	Round_1	166000	3653520	573880	2495200	0	0.085	FALSE
Chembridge_3_C24	DMSO	Chembridge	3	Pl.03	C24	Round_1	165160	3403640	596080	2583040	1.349	-0.202	FALSE
Chembridge_3_C03	Treatment	Chembridge	3	Pl.03	C03	Round_1	179920	4059560	537720	2443000	0	0.855	FALSE
Chembridge_3_C04	Treatment	Chembridge	3	Pl.03	C04	Round_1	164560	3560120	568880	2533520	0.674	0.747	FALSE
Chembridge_3_C05	Treatment	Chembridge	3	Pl.03	C05	Round_1	172920	3911240	510760	2283440	0	0.815	FALSE
Chembridge_3_C06	Treatment	Chembridge	3	Pl.03	C06	Round_1	152120	3515680	520360	2287120	-0.801	0.252	FALSE
Chembridge_3_C07	Treatment	Chembridge	3	Pl.03	C07	Round_1	134800	3028160	493520	2055880	0	-0.758	FALSE
Chembridge_3_C08	Treatment	Chembridge	3	Pl.03	C08	Round_1	168320	3209320	626640	2386440	4.721	-2.954	FALSE
Chembridge_3_C09	Treatment	Chembridge	3	Pl.03	C09	Round_1	162880	3581240	561600	2594840	0.253	0.001	FALSE
Chembridge_3_D01	DMSO	Chembridge	3	Pl.03	D01	Round_1	188760	3830160	567000	2557440	-0.674	0.947	FALSE
Chembridge_3_D10	Treatment	Chembridge	3	Pl.03	D10	Round_1	145760	3362720	532640	2363720	-1.686	0.31	FALSE
Chembridge_3_D11	Treatment	Chembridge	3	Pl.03	D11	Round_1	164040	3456560	563640	2304120	0	-1.145	FALSE
Chembridge_3_D12	Treatment	Chembridge	3	Pl.03	D12	Round_1	158960	3472360	541440	2397400	-0.674	0.822	FALSE
Chembridge_3_D13	Treatment	Chembridge	3	Pl.03	D13	Round_1	131200	2947400	486400	2057600	-1.349	-0.4	FALSE
Chembridge_3_D14	Treatment	Chembridge	3	Pl.03	D14	Round_1	171360	3356400	592600	2360440	3.372	-1.503	FALSE
Chembridge_3_D15	Treatment	Chembridge	3	Pl.03	D15	Round_1	166560	3681920	549920	2340320	0	-0.817	FALSE
Chembridge_3_D16	Treatment	Chembridge	3	Pl.03	D16	Round_1	184080	3935400	540920	2341000	0.674	0.052	FALSE
Chembridge_3_D17	Treatment	Chembridge	3	Pl.03	D17	Round_1	157000	3477840	510600	2299240	-0.632	1.294	FALSE
Chembridge_3_D18	Treatment	Chembridge	3	Pl.03	D18	Round_1	150920	3179000	497400	2258880	1.349	0.9	FALSE
Chembridge_3_D19	Treatment	Chembridge	3	Pl.03	D19	Round_1	170800	3614360	588880	2398280	0.674	-0.885	FALSE
Chembridge_3_D02	DMSO	Chembridge	3	Pl.03	D02	Round_1	180480	3954400	528080	2282000	0	0.135	FALSE
Chembridge_3_D20	Treatment	Chembridge	3	Pl.03	D20	Round_1	298200	3804520	925680	2364440	21.794	-9.446	FALSE
Chembridge_3_D21	Treatment	Chembridge	3	Pl.03	D21	Round_1	177360	3914880	595600	2494560	-0.632	-0.075	FALSE
Chembridge_3_D22	Treatment	Chembridge	3	Pl.03	D22	Round_1	356360	3643160	1248360	2461120	35.748	-12.888	FALSE
Chembridge_3_D23	DMSO	Chembridge	3	Pl.03	D23	Round_1	167360	3508440	554240	2274080	1.349	-1.074	FALSE
Chembridge_3_D24	DMSO	Chembridge	3	Pl.03	D24	Round_1	168520	3484200	564160	2369120	0	-0.753	FALSE
Chembridge_3_D03	Treatment	Chembridge	3	Pl.03	D03	Round_1	161360	3615800	550800	2408320	0	0.101	FALSE
Chembridge_3_D04	Treatment	Chembridge	3	Pl.03	D04	Round_1	172120	3756600	509600	2319400	0	1.462	FALSE
Chembridge_3_D05	Treatment	Chembridge	3	Pl.03	D05	Round_1	160120	3545640	520320	2341360	0	1.158	FALSE
Chembridge_3_D06	Treatment	Chembridge	3	Pl.03	D06	Round_1	174840	3866200	532760	2288880	-0.126	-0.107	FALSE
Chembridge_3_D07	Treatment	Chembridge	3	Pl.03	D07	Round_1	163200	3598320	552120	2341160	-0.674	-0.169	FALSE
Chembridge_3_D08	Treatment	Chembridge	3	Pl.03	D08	Round_1	163960	3527000	528000	2315040	0	0.391	FALSE
Chembridge_3_D09	Treatment	Chembridge	3	Pl.03	D09	Round_1	162920	5046720	525000	3689600	-9.19	13.379	FALSE
Chembridge_3_E01	DMSO	Chembridge	3	Pl.03	E01	Round_1	194280	3974760	564640	2454800	-0.674	0.401	FALSE
Chembridge_3_E10	Treatment	Chembridge	3	Pl.03	E10	Round_1	169760	3662680	529600	2259760	0.337	-0.286	FALSE
Chembridge_3_E11	Treatment	Chembridge	3	Pl.03	E11	Round_1	167000	3767680	496960	2203720	-2.023	1.092	FALSE
Chembridge_3_E12	Treatment	Chembridge	3	Pl.03	E12	Round_1	170280	3770280	547960	2471680	-1.349	1.618	FALSE
Chembridge_3_E13	Treatment	Chembridge	3	Pl.03	E13	Round_1	193360	4103640	694120	2858720	0	-0.672	FALSE
Chembridge_3_E14	Treatment	Chembridge	3	Pl.03	E14	Round_1	160200	3309520	567240	2425320	1.349	0.444	FALSE
Chembridge_3_E15	Treatment	Chembridge	3	Pl.03	E15	Round_1	172400	7950600	539680	6092480	-15.513	38.061	FALSE
Chembridge_3_E16	Treatment	Chembridge	3	Pl.03	E16	Round_1	161440	3645560	541120	2322480	-1.349	0.196	FALSE
Chembridge_3_E17	Treatment	Chembridge	3	Pl.03	E17	Round_1	162560	3595360	583520	2420520	-0.632	-0.31	FALSE
Chembridge_3_E18	Treatment	Chembridge	3	Pl.03	E18	Round_1	154200	3332960	532160	2296960	0.674	0.008	FALSE
Chembridge_3_E19	Treatment	Chembridge	3	Pl.03	E19	Round_1	167960	3615000	616720	2555240	0	-0.16	FALSE
Chembridge_3_E02	DMSO	Chembridge	3	Pl.03	E02	Round_1	172080	3871200	563560	2390920	-1.349	0.049	FALSE
Chembridge_3_E20	Treatment	Chembridge	3	Pl.03	E20	Round_1	161560	3517240	612040	2495440	0.211	-0.76	FALSE
Chembridge_3_E21	Treatment	Chembridge	3	Pl.03	E21	Round_1	169200	3677880	602800	2544440	0.042	0.447	FALSE
Chembridge_3_E22	Treatment	Chembridge	3	Pl.03	E22	Round_1	171880	3709240	596880	2507240	0.674	-0.328	FALSE
Chembridge_3_E23	DMSO	Chembridge	3	Pl.03	E23	Round_1	170000	3797880	560200	2405800	-0.674	0.319	FALSE
Chembridge_3_E24	DMSO	Chembridge	3	Pl.03	E24	Round_1	171360	3535360	603440	2492560	0	-0.785	FALSE
Chembridge_3_E03	Treatment	Chembridge	3	Pl.03	E03	Round_1	174160	3881040	591840	2499880	0	-0.368	FALSE
Chembridge_3_E04	Treatment	Chembridge	3	Pl.03	E04	Round_1	162040	3392040	596880	2515000	1.349	-0.044	FALSE
Chembridge_3_E05	Treatment	Chembridge	3	Pl.03	E05	Round_1	152640	3329200	501360	2212320	0.674	1.022	FALSE
Chembridge_3_E06	Treatment	Chembridge	3	Pl.03	E06	Round_1	163400	3494280	507840	2218440	1.223	0.629	FALSE
Chembridge_3_E07	Treatment	Chembridge	3	Pl.03	E07	Round_1	173120	3950960	578240	2373200	-1.349	-0.573	FALSE
Chembridge_3_E08	Treatment	Chembridge	3	Pl.03	E08	Round_1	152840	3244120	497520	2059240	0.674	-0.615	FALSE
Chembridge_3_E09	Treatment	Chembridge	3	Pl.03	E09	Round_1	144520	3116240	546840	2170200	0.253	-3.041	FALSE
Chembridge_3_F01	DMSO	Chembridge	3	Pl.03	F01	Round_1	172000	3649360	527520	2339480	-2.023	0.772	FALSE
Chembridge_3_F10	Treatment	Chembridge	3	Pl.03	F10	Round_1	187640	4051560	543920	2217640	0.337	-1.432	FALSE
Chembridge_3_F11	Treatment	Chembridge	3	Pl.03	F11	Round_1	167040	3814200	585440	2417360	-2.023	-0.684	FALSE
Chembridge_3_F12	Treatment	Chembridge	3	Pl.03	F12	Round_1	172680	3763120	606160	2569600	-0.674	0.022	FALSE
Chembridge_3_F13	Treatment	Chembridge	3	Pl.03	F13	Round_1	149680	3177480	560920	2461280	0	0.702	FALSE
Chembridge_3_F14	Treatment	Chembridge	3	Pl.03	F14	Round_1	168920	4649160	569160	3111080	-6.745	6.859	FALSE
Chembridge_3_F15	Treatment	Chembridge	3	Pl.03	F15	Round_1	155720	3253720	566240	2382040	2.023	-0.85	FALSE
Chembridge_3_F16	Treatment	Chembridge	3	Pl.03	F16	Round_1	166720	3642680	588000	2444320	0	-0.649	FALSE
Chembridge_3_F17	Treatment	Chembridge	3	Pl.03	F17	Round_1	169160	3696560	567760	2479600	0.042	0.785	FALSE
Chembridge_3_F18	Treatment	Chembridge	3	Pl.03	F18	Round_1	177040	3993560	565400	2354720	-0.674	-0.925	FALSE
Chembridge_3_F19	Treatment	Chembridge	3	Pl.03	F19	Round_1	159920	3563400	544800	2247280	-0.674	-0.364	FALSE
Chembridge_3_F02	DMSO	Chembridge	3	Pl.03	F02	Round_1	169160	3669760	569080	2459800	0	0.376	FALSE
Chembridge_3_F20	Treatment	Chembridge	3	Pl.03	F20	Round_1	166280	3631520	591400	2504160	0.211	-0.005	FALSE
Chembridge_3_F21	Treatment	Chembridge	3	Pl.03	F21	Round_1	215680	3567520	836280	2413760	9.485	-6.974	FALSE
Chembridge_3_F22	Treatment	Chembridge	3	Pl.03	F22	Round_1	162400	3645000	560880	2424240	0	0.229	FALSE
Chembridge_3_F23	DMSO	Chembridge	3	Pl.03	F23	Round_1	156680	3564920	573480	2454480	-1.349	0.131	FALSE
Chembridge_3_F24	DMSO	Chembridge	3	Pl.03	F24	Round_1	178840	3760320	507200	2303120	0	1.357	FALSE
Chembridge_3_F03	Treatment	Chembridge	3	Pl.03	F03	Round_1	202040	4420280	664400	2914480	0.674	0.419	FALSE
Chembridge_3_F04	Treatment	Chembridge	3	Pl.03	F04	Round_1	158760	3490000	617040	2530960	-0.674	-0.763	FALSE
Chembridge_3_F05	Treatment	Chembridge	3	Pl.03	F05	Round_1	169920	3703600	595480	2445120	0.674	-0.766	FALSE
Chembridge_3_F06	Treatment	Chembridge	3	Pl.03	F06	Round_1	170760	3793720	545920	2343200	-0.126	0.107	FALSE
Chembridge_3_F07	Treatment	Chembridge	3	Pl.03	F07	Round_1	215160	3724120	798400	2468200	8.094	-6.229	FALSE
Chembridge_3_F08	Treatment	Chembridge	3	Pl.03	F08	Round_1	171560	3903960	561760	2396680	-1.349	-0.025	FALSE
Chembridge_3_F09	Treatment	Chembridge	3	Pl.03	F09	Round_1	166160	4495200	531760	3006560	-5.817	6.086	FALSE
Chembridge_3_G01	DMSO	Chembridge	3	Pl.03	G01	Round_1	188680	3766640	579960	2504200	0	-0.158	FALSE
Chembridge_3_G10	Treatment	Chembridge	3	Pl.03	G10	Round_1	170920	3222320	635000	2485400	5.059	-2.614	FALSE
Chembridge_3_G11	Treatment	Chembridge	3	Pl.03	G11	Round_1	173480	3844600	567320	2458480	-1.349	0.145	FALSE
Chembridge_3_G12	Treatment	Chembridge	3	Pl.03	G12	Round_1	182120	3842360	549680	2384600	0	0.275	FALSE
Chembridge_3_G13	Treatment	Chembridge	3	Pl.03	G13	Round_1	167640	3958160	615040	2777920	-3.372	1.12	FALSE
Chembridge_3_G14	Treatment	Chembridge	3	Pl.03	G14	Round_1	156880	3397120	570720	2420600	0	-0.142	FALSE
Chembridge_3_G15	Treatment	Chembridge	3	Pl.03	G15	Round_1	158920	3378360	560200	2417240	1.349	-0.548	FALSE
Chembridge_3_G16	Treatment	Chembridge	3	Pl.03	G16	Round_1	167520	3631920	579000	2561560	0	0.525	FALSE
Chembridge_3_G17	Treatment	Chembridge	3	Pl.03	G17	Round_1	171600	3719960	592840	2468680	0.042	-0.617	FALSE
Chembridge_3_G18	Treatment	Chembridge	3	Pl.03	G18	Round_1	156160	3420040	515280	2440280	0.674	1.915	FALSE
Chembridge_3_G19	Treatment	Chembridge	3	Pl.03	G19	Round_1	174720	3757200	598960	2439600	0.674	-0.938	FALSE
Chembridge_3_G02	DMSO	Chembridge	3	Pl.03	G02	Round_1	159040	3448920	538120	2267440	0	-0.505	FALSE
Chembridge_3_G20	Treatment	Chembridge	3	Pl.03	G20	Round_1	155120	3414400	600560	2529520	-0.464	-0.414	FALSE
Chembridge_3_G21	Treatment	Chembridge	3	Pl.03	G21	Round_1	94800	1891080	247080	1267200	2.74	5.027	TRUE
Chembridge_3_G22	Treatment	Chembridge	3	Pl.03	G22	Round_1	169840	3744000	579640	2416680	0	-0.898	FALSE
Chembridge_3_G23	DMSO	Chembridge	3	Pl.03	G23	Round_1	168840	3912760	545280	2406920	-2.023	0.576	FALSE
Chembridge_3_G24	DMSO	Chembridge	3	Pl.03	G24	Round_1	168480	3659040	574000	2521760	-1.349	0.257	FALSE
Chembridge_3_G03	Treatment	Chembridge	3	Pl.03	G03	Round_1	155480	3940760	544720	2450960	-4.047	0.744	FALSE
Chembridge_3_G04	Treatment	Chembridge	3	Pl.03	G04	Round_1	99520	2145400	311960	1343040	0	0.06	FALSE
Chembridge_3_G05	Treatment	Chembridge	3	Pl.03	G05	Round_1	208440	3595640	742760	2476520	8.768	-5.285	FALSE
Chembridge_3_G06	Treatment	Chembridge	3	Pl.03	G06	Round_1	172360	3909560	569760	2516320	-0.801	0.497	FALSE
Chembridge_3_G07	Treatment	Chembridge	3	Pl.03	G07	Round_1	166880	3672960	589360	2452920	-0.674	-0.65	FALSE
Chembridge_3_G08	Treatment	Chembridge	3	Pl.03	G08	Round_1	153920	3313040	531480	2391160	0	0.963	FALSE
Chembridge_3_G09	Treatment	Chembridge	3	Pl.03	G09	Round_1	184360	4211520	599480	2601280	-1.096	-1.409	FALSE
Chembridge_3_H01	DMSO	Chembridge	3	Pl.03	H01	Round_1	187600	3813160	565040	2535480	0	0.208	FALSE
Chembridge_3_H10	Treatment	Chembridge	3	Pl.03	H10	Round_1	146040	6731480	494640	5600640	-15.176	37.423	FALSE
Chembridge_3_H11	Treatment	Chembridge	3	Pl.03	H11	Round_1	159520	3478120	495520	2271640	0	0.96	FALSE
Chembridge_3_H12	Treatment	Chembridge	3	Pl.03	H12	Round_1	166800	3766360	565520	2436040	-1.349	-0.449	FALSE
Chembridge_3_H13	Treatment	Chembridge	3	Pl.03	H13	Round_1	149920	3367880	539760	2396160	-0.674	0.132	FALSE
Chembridge_3_H14	Treatment	Chembridge	3	Pl.03	H14	Round_1	160400	3542720	588760	2595640	0	0.218	FALSE
Chembridge_3_H15	Treatment	Chembridge	3	Pl.03	H15	Round_1	158800	3395200	579280	2406080	2.023	-1.99	FALSE
Chembridge_3_H16	Treatment	Chembridge	3	Pl.03	H16	Round_1	165520	3701960	566200	2406080	0	-0.989	FALSE
Chembridge_3_H17	Treatment	Chembridge	3	Pl.03	H17	Round_1	171320	3884320	596320	2467800	-0.632	-1.32	FALSE
Chembridge_3_H18	Treatment	Chembridge	3	Pl.03	H18	Round_1	162680	3763160	575480	2440320	-0.674	-1.363	FALSE
Chembridge_3_H19	Treatment	Chembridge	3	Pl.03	H19	Round_1	165600	3703440	585160	2534080	0	-0.085	FALSE
Chembridge_3_H02	DMSO	Chembridge	3	Pl.03	H02	Round_1	168840	3723760	563880	2429800	0	-0.545	FALSE
Chembridge_3_H20	Treatment	Chembridge	3	Pl.03	H20	Round_1	167680	3762640	547520	2362640	0.211	-0.41	FALSE
Chembridge_3_H21	Treatment	Chembridge	3	Pl.03	H21	Round_1	175080	4011120	599240	2531200	-0.632	-0.492	FALSE
Chembridge_3_H22	Treatment	Chembridge	3	Pl.03	H22	Round_1	156400	3592520	569360	2576440	0	0.492	FALSE
Chembridge_3_H23	DMSO	Chembridge	3	Pl.03	H23	Round_1	162800	3638160	463160	2118840	0	0.898	FALSE
Chembridge_3_H24	DMSO	Chembridge	3	Pl.03	H24	Round_1	159640	3529000	580840	2559200	-1.349	-0.233	FALSE
Chembridge_3_H03	Treatment	Chembridge	3	Pl.03	H03	Round_1	168720	5834760	607680	4151480	-10.117	12.967	FALSE
Chembridge_3_H04	Treatment	Chembridge	3	Pl.03	H04	Round_1	164640	3823840	586480	2539880	-1.349	-0.358	FALSE
Chembridge_3_H05	Treatment	Chembridge	3	Pl.03	H05	Round_1	164160	3711080	598440	2608240	0	-0.234	FALSE
Chembridge_3_H06	Treatment	Chembridge	3	Pl.03	H06	Round_1	164960	3843120	528680	2401600	-0.801	0.633	FALSE
Chembridge_3_H07	Treatment	Chembridge	3	Pl.03	H07	Round_1	170120	3800160	529080	2359000	0	0.417	FALSE
Chembridge_3_H08	Treatment	Chembridge	3	Pl.03	H08	Round_1	163520	3526920	556040	2506680	0.674	0.452	FALSE
Chembridge_3_H09	Treatment	Chembridge	3	Pl.03	H09	Round_1	178560	4884960	520520	3373600	-5.143	9.768	FALSE
Chembridge_3_I01	200nM_TSA	Chembridge	3	Pl.03	I01	Round_1	229400	2235920	562960	3448280	36.675	9.34	TRUE
Chembridge_3_I10	Treatment	Chembridge	3	Pl.03	I10	Round_1	167440	3327040	576840	2191040	3.963	-3.653	FALSE
Chembridge_3_I11	Treatment	Chembridge	3	Pl.03	I11	Round_1	174440	4022920	561760	2460200	-1.771	-0.007	FALSE
Chembridge_3_I12	Treatment	Chembridge	3	Pl.03	I12	Round_1	152160	3109840	498760	2256480	2.276	0.891	FALSE
Chembridge_3_I13	Treatment	Chembridge	3	Pl.03	I13	Round_1	168840	3756440	549080	2289240	-0.422	-1.191	FALSE
Chembridge_3_I14	Treatment	Chembridge	3	Pl.03	I14	Round_1	147200	3282840	549760	2367360	0.253	-0.19	FALSE
Chembridge_3_I15	Treatment	Chembridge	3	Pl.03	I15	Round_1	158960	3429720	476480	2133480	1.602	-0.058	FALSE
Chembridge_3_I16	Treatment	Chembridge	3	Pl.03	I16	Round_1	145440	3438600	532120	2405920	-1.771	0.653	FALSE
Chembridge_3_I17	Treatment	Chembridge	3	Pl.03	I17	Round_1	168400	3794240	552680	2589440	-0.379	1.835	FALSE
Chembridge_3_I18	Treatment	Chembridge	3	Pl.03	I18	Round_1	137600	3787960	526720	2904040	-5.143	5.769	FALSE
Chembridge_3_I19	Treatment	Chembridge	3	Pl.03	I19	Round_1	388640	3956320	1257000	2451520	36.001	-12.974	FALSE
Chembridge_3_I02	DMSO	Chembridge	3	Pl.03	I02	Round_1	176440	3434320	529120	2417920	4.3	1.042	FALSE
Chembridge_3_I20	Treatment	Chembridge	3	Pl.03	I20	Round_1	161520	3672000	618280	2733440	-0.211	0.327	FALSE
Chembridge_3_I21	Treatment	Chembridge	3	Pl.03	I21	Round_1	210920	3526080	761120	2450520	10.412	-5.836	FALSE
Chembridge_3_I22	Treatment	Chembridge	3	Pl.03	I22	Round_1	165800	3871200	545040	2446480	-0.422	0.452	FALSE
Chembridge_3_I23	4uM_Scriptaid	Chembridge	3	Pl.03	I23	Round_1	197760	2355040	536720	3213280	26.558	8.792	TRUE
Chembridge_3_I24	DMSO	Chembridge	3	Pl.03	I24	Round_1	165720	3314880	555680	2648320	2.276	1.897	FALSE
Chembridge_3_I03	Treatment	Chembridge	3	Pl.03	I03	Round_1	137560	3297280	519120	2193360	-1.096	-1.161	FALSE
Chembridge_3_I04	Treatment	Chembridge	3	Pl.03	I04	Round_1	168680	3708400	564000	2473800	0.253	0.101	FALSE
Chembridge_3_I05	Treatment	Chembridge	3	Pl.03	I05	Round_1	251080	3738240	869680	2550240	15.766	-7.891	FALSE
Chembridge_3_I06	Treatment	Chembridge	3	Pl.03	I06	Round_1	159520	3613000	575360	2455400	0.126	-0.717	FALSE
Chembridge_3_I07	Treatment	Chembridge	3	Pl.03	I07	Round_1	173200	4291200	544960	2400240	-3.12	0.273	FALSE
Chembridge_3_I08	Treatment	Chembridge	3	Pl.03	I08	Round_1	163720	3568400	600800	2635000	0.927	-0.06	FALSE
Chembridge_3_I09	Treatment	Chembridge	3	Pl.03	I09	Round_1	176840	3989640	592680	2530080	-0.169	-2.196	FALSE
Chembridge_3_J01	DMSO	Chembridge	3	Pl.03	J01	Round_1	199920	3934120	538840	2382200	1.349	0.055	FALSE
Chembridge_3_J10	Treatment	Chembridge	3	Pl.03	J10	Round_1	168440	5843560	551160	4374120	-10.455	19.073	FALSE
Chembridge_3_J11	Treatment	Chembridge	3	Pl.03	J11	Round_1	165680	3454400	568280	2484360	1.349	0.007	FALSE
Chembridge_3_J12	Treatment	Chembridge	3	Pl.03	J12	Round_1	158240	3328120	515320	2182600	1.349	-0.64	FALSE
Chembridge_3_J13	Treatment	Chembridge	3	Pl.03	J13	Round_1	158480	3155880	561560	2454120	2.698	-0.037	FALSE
Chembridge_3_J14	Treatment	Chembridge	3	Pl.03	J14	Round_1	166280	3722640	538640	2348160	0	0.153	FALSE
Chembridge_3_J15	Treatment	Chembridge	3	Pl.03	J15	Round_1	158480	3643800	501800	2543280	-0.674	3.227	FALSE
Chembridge_3_J16	Treatment	Chembridge	3	Pl.03	J16	Round_1	137600	3177360	504360	2062000	-1.349	-1.667	FALSE
Chembridge_3_J17	Treatment	Chembridge	3	Pl.03	J17	Round_1	169560	3629600	587880	2405640	1.391	-1.363	FALSE
Chembridge_3_J18	Treatment	Chembridge	3	Pl.03	J18	Round_1	178360	4014480	510360	2218240	0	-0.573	FALSE
Chembridge_3_J19	Treatment	Chembridge	3	Pl.03	J19	Round_1	163400	3385200	535400	2278240	2.023	-0.292	FALSE
Chembridge_3_J02	DMSO	Chembridge	3	Pl.03	J02	Round_1	172080	3804600	569360	2380280	0	-1.037	FALSE
Chembridge_3_J20	Treatment	Chembridge	3	Pl.03	J20	Round_1	174400	3761160	606400	2503720	0.885	-1.221	FALSE
Chembridge_3_J21	Treatment	Chembridge	3	Pl.03	J21	Round_1	163240	3865720	559240	2424720	-1.981	0.331	FALSE
Chembridge_3_J22	Treatment	Chembridge	3	Pl.03	J22	Round_1	169000	3806920	609200	2576280	0	-0.921	FALSE
Chembridge_3_J23	DMSO	Chembridge	3	Pl.03	J23	Round_1	165000	3725120	522840	2285560	-0.674	-0.011	FALSE
Chembridge_3_J24	DMSO	Chembridge	3	Pl.03	J24	Round_1	173320	3829680	539800	2463560	-1.349	0.842	FALSE
Chembridge_3_J03	Treatment	Chembridge	3	Pl.03	J03	Round_1	164280	3762440	563440	2497280	0	0.025	FALSE
Chembridge_3_J04	Treatment	Chembridge	3	Pl.03	J04	Round_1	178280	3903640	584280	2493040	0.674	-0.499	FALSE
Chembridge_3_J05	Treatment	Chembridge	3	Pl.03	J05	Round_1	165840	3752720	603120	2580600	0	-0.458	FALSE
Chembridge_3_J06	Treatment	Chembridge	3	Pl.03	J06	Round_1	193160	4986720	614240	3285480	-3.499	5.258	FALSE
Chembridge_3_J07	Treatment	Chembridge	3	Pl.03	J07	Round_1	161720	3589280	578040	2561840	0	0.478	FALSE
Chembridge_3_J08	Treatment	Chembridge	3	Pl.03	J08	Round_1	164080	3673200	594240	2610080	0	0.025	FALSE
Chembridge_3_J09	Treatment	Chembridge	3	Pl.03	J09	Round_1	188040	4077200	573840	2674200	0.927	-0.001	FALSE
Chembridge_3_K01	DMSO	Chembridge	3	Pl.03	K01	Round_1	190200	3953880	580320	2564640	-0.674	0.766	FALSE
Chembridge_3_K10	Treatment	Chembridge	3	Pl.03	K10	Round_1	139960	2978720	529040	2062280	1.686	-2.332	FALSE
Chembridge_3_K11	Treatment	Chembridge	3	Pl.03	K11	Round_1	167480	3660040	537640	2337080	0	0.592	FALSE
Chembridge_3_K12	Treatment	Chembridge	3	Pl.03	K12	Round_1	171280	3556960	585440	2487080	1.349	0.153	FALSE
Chembridge_3_K13	Treatment	Chembridge	3	Pl.03	K13	Round_1	351280	4009400	1177520	2629920	28.329	-11.025	FALSE
Chembridge_3_K14	Treatment	Chembridge	3	Pl.03	K14	Round_1	169640	4007840	589640	2775520	-2.023	2.782	FALSE
Chembridge_3_K15	Treatment	Chembridge	3	Pl.03	K15	Round_1	162720	3506000	596880	2518800	1.349	-0.698	FALSE
Chembridge_3_K16	Treatment	Chembridge	3	Pl.03	K16	Round_1	159920	3540480	531240	2258360	0	-0.052	FALSE
Chembridge_3_K17	Treatment	Chembridge	3	Pl.03	K17	Round_1	352280	3813280	1192040	2478520	31.743	-11.671	FALSE
Chembridge_3_K18	Treatment	Chembridge	3	Pl.03	K18	Round_1	161400	3690280	532400	2305800	0	0.066	FALSE
Chembridge_3_K19	Treatment	Chembridge	3	Pl.03	K19	Round_1	181760	4259000	623040	2725440	-1.349	1.082	FALSE
Chembridge_3_K02	200nM_TSA	Chembridge	3	Pl.03	K02	Round_1	223840	2304680	569160	3622600	35.074	11.652	TRUE
Chembridge_3_K20	Treatment	Chembridge	3	Pl.03	K20	Round_1	169840	3881560	546920	2312840	-0.464	0.049	FALSE
Chembridge_3_K21	Treatment	Chembridge	3	Pl.03	K21	Round_1	162400	3798240	580000	2494120	-1.307	0.855	FALSE
Chembridge_3_K22	Treatment	Chembridge	3	Pl.03	K22	Round_1	187840	4189760	634880	2646560	0.674	-0.527	FALSE
Chembridge_3_K23	DMSO	Chembridge	3	Pl.03	K23	Round_1	176640	4052600	556280	2436520	-0.674	0.761	FALSE
Chembridge_3_K24	4uM_Scriptaid	Chembridge	3	Pl.03	K24	Round_1	196520	2330560	559400	3301680	24.956	8.896	TRUE
Chembridge_3_K03	Treatment	Chembridge	3	Pl.03	K03	Round_1	188120	4150880	625760	2556080	0.674	-1.154	FALSE
Chembridge_3_K04	Treatment	Chembridge	3	Pl.03	K04	Round_1	165080	3730200	573080	2434160	-0.674	0.118	FALSE
Chembridge_3_K05	Treatment	Chembridge	3	Pl.03	K05	Round_1	161600	3597480	550160	2343480	0.674	0.16	FALSE
Chembridge_3_K06	Treatment	Chembridge	3	Pl.03	K06	Round_1	465680	3896800	1586840	2481680	51.135	-14.76	FALSE
Chembridge_3_K07	Treatment	Chembridge	3	Pl.03	K07	Round_1	194960	3704120	648040	2311680	5.396	-3.54	FALSE
Chembridge_3_K08	Treatment	Chembridge	3	Pl.03	K08	Round_1	174640	3936600	571320	2348480	-0.674	-0.793	FALSE
Chembridge_3_K09	Treatment	Chembridge	3	Pl.03	K09	Round_1	176560	3897880	582720	2538120	0.253	-0.945	FALSE
Chembridge_3_L01	DMSO	Chembridge	3	Pl.03	L01	Round_1	193440	3970000	576600	2460440	0	-0.473	FALSE
Chembridge_3_L10	Treatment	Chembridge	3	Pl.03	L10	Round_1	161600	5985760	541640	4592640	-11.804	22.364	FALSE
Chembridge_3_L11	Treatment	Chembridge	3	Pl.03	L11	Round_1	167640	3528600	553960	2340400	1.349	-0.483	FALSE
Chembridge_3_L12	Treatment	Chembridge	3	Pl.03	L12	Round_1	180120	3893960	561960	2342440	0	-0.692	FALSE
Chembridge_3_L13	Treatment	Chembridge	3	Pl.03	L13	Round_1	159120	3395120	543120	2349800	0.674	0.037	FALSE
Chembridge_3_L14	Treatment	Chembridge	3	Pl.03	L14	Round_1	168800	3766960	506320	2214680	0	0.551	FALSE
Chembridge_3_L15	Treatment	Chembridge	3	Pl.03	L15	Round_1	156600	3460440	519920	2313280	0.674	0.151	FALSE
Chembridge_3_L16	Treatment	Chembridge	3	Pl.03	L16	Round_1	173240	3809400	580080	2363120	0	-1.428	FALSE
Chembridge_3_L17	Treatment	Chembridge	3	Pl.03	L17	Round_1	183960	4019560	636360	2635600	0.717	-0.773	FALSE
Chembridge_3_L18	Treatment	Chembridge	3	Pl.03	L18	Round_1	164000	3579680	558360	2378120	1.349	-0.734	FALSE
Chembridge_3_L19	Treatment	Chembridge	3	Pl.03	L19	Round_1	174720	3922000	624560	2668280	0	0.117	FALSE
Chembridge_3_L02	DMSO	Chembridge	3	Pl.03	L02	Round_1	180840	4105560	566560	2441080	-0.674	-0.02	FALSE
Chembridge_3_L20	Treatment	Chembridge	3	Pl.03	L20	Round_1	161280	3507120	573080	2461360	0.885	0.005	FALSE
Chembridge_3_L21	Treatment	Chembridge	3	Pl.03	L21	Round_1	184080	4158320	572680	2422600	-0.632	0.066	FALSE
Chembridge_3_L22	Treatment	Chembridge	3	Pl.03	L22	Round_1	165360	3921000	537440	2363840	-1.349	0.321	FALSE
Chembridge_3_L23	DMSO	Chembridge	3	Pl.03	L23	Round_1	163040	3654680	589880	2480160	0	-0.604	FALSE
Chembridge_3_L24	DMSO	Chembridge	3	Pl.03	L24	Round_1	172080	3653000	556840	2443240	0	0.193	FALSE
Chembridge_3_L03	Treatment	Chembridge	3	Pl.03	L03	Round_1	174320	3890680	591440	2534480	0.674	-0.464	FALSE
Chembridge_3_L04	Treatment	Chembridge	3	Pl.03	L04	Round_1	172640	3735160	582080	2619080	0.674	1.093	FALSE
Chembridge_3_L05	Treatment	Chembridge	3	Pl.03	L05	Round_1	174040	3834200	517160	2278600	0.674	0.553	FALSE
Chembridge_3_L06	Treatment	Chembridge	3	Pl.03	L06	Round_1	157920	3504760	551440	2233280	0.548	-1.544	FALSE
Chembridge_3_L07	Treatment	Chembridge	3	Pl.03	L07	Round_1	176720	4178960	478440	2328120	-2.023	3.172	FALSE
Chembridge_3_L08	Treatment	Chembridge	3	Pl.03	L08	Round_1	174000	3950240	571840	2497760	-0.674	0.209	FALSE
Chembridge_3_L09	Treatment	Chembridge	3	Pl.03	L09	Round_1	114360	2536480	263240	1214160	0.253	0.052	FALSE
Chembridge_3_M01	DMSO	Chembridge	3	Pl.03	M01	Round_1	188640	3841480	594960	2587560	0.674	-0.331	FALSE
Chembridge_3_M10	Treatment	Chembridge	3	Pl.03	M10	Round_1	153280	3459040	521920	2301800	0.337	-0.239	FALSE
Chembridge_3_M11	Treatment	Chembridge	3	Pl.03	M11	Round_1	153520	3313680	535160	2273240	0.674	-0.664	FALSE
Chembridge_3_M12	Treatment	Chembridge	3	Pl.03	M12	Round_1	179320	9545000	523720	6936400	-17.537	48.733	FALSE
Chembridge_3_M13	Treatment	Chembridge	3	Pl.03	M13	Round_1	175400	3720400	514320	2090120	1.349	-1.705	FALSE
Chembridge_3_M14	Treatment	Chembridge	3	Pl.03	M14	Round_1	160000	3495040	530600	2302840	1.349	0.058	FALSE
Chembridge_3_M15	Treatment	Chembridge	3	Pl.03	M15	Round_1	180280	4304920	557160	2500760	-0.674	0.058	FALSE
Chembridge_3_M16	Treatment	Chembridge	3	Pl.03	M16	Round_1	153160	3518280	518520	2345240	0	0.725	FALSE
Chembridge_3_M17	Treatment	Chembridge	3	Pl.03	M17	Round_1	176360	3950040	571680	2494960	0.717	0.137	FALSE
Chembridge_3_M18	Treatment	Chembridge	3	Pl.03	M18	Round_1	162440	3880360	561360	2719920	-0.674	2.17	FALSE
Chembridge_3_M19	Treatment	Chembridge	3	Pl.03	M19	Round_1	161040	3751440	575440	2459040	-0.674	-0.185	FALSE
Chembridge_3_M02	DMSO	Chembridge	3	Pl.03	M02	Round_1	164480	3754160	536000	2263280	0	-0.798	FALSE
Chembridge_3_M20	Treatment	Chembridge	3	Pl.03	M20	Round_1	158520	4346000	504240	2895480	-5.185	7.627	FALSE
Chembridge_3_M21	Treatment	Chembridge	3	Pl.03	M21	Round_1	167120	3930040	544560	2427040	-0.632	1.003	FALSE
Chembridge_3_M22	Treatment	Chembridge	3	Pl.03	M22	Round_1	155880	3396320	501520	2238480	2.023	0.371	FALSE
Chembridge_3_M23	DMSO	Chembridge	3	Pl.03	M23	Round_1	175600	3940800	585400	2467400	0.674	-0.857	FALSE
Chembridge_3_M24	DMSO	Chembridge	3	Pl.03	M24	Round_1	171360	3556920	507000	2203240	1.349	-0.343	FALSE
Chembridge_3_M03	Treatment	Chembridge	3	Pl.03	M03	Round_1	172800	5067920	541440	3391400	-6.07	10.073	FALSE
Chembridge_3_M04	Treatment	Chembridge	3	Pl.03	M04	Round_1	121680	2846560	332280	1118160	-0.674	-5.433	TRUE
Chembridge_3_M05	Treatment	Chembridge	3	Pl.03	M05	Round_1	159680	3862360	549320	2581960	-1.349	1.858	FALSE
Chembridge_3_M06	Treatment	Chembridge	3	Pl.03	M06	Round_1	164200	3545520	568600	2376680	1.897	-1.138	FALSE
Chembridge_3_M07	Treatment	Chembridge	3	Pl.03	M07	Round_1	165880	3771120	537280	2334680	0	0.01	FALSE
Chembridge_3_M08	Treatment	Chembridge	3	Pl.03	M08	Round_1	159160	3761280	555720	2413080	-1.349	-0.24	FALSE
Chembridge_3_M09	Treatment	Chembridge	3	Pl.03	M09	Round_1	155240	7729280	510200	5126680	-15.935	29.531	FALSE
Chembridge_3_N01	200nM_TSA	Chembridge	3	Pl.03	N01	Round_1	227840	2260120	553240	3496120	35.074	10.733	TRUE
Chembridge_3_N10	Treatment	Chembridge	3	Pl.03	N10	Round_1	149200	6884280	542840	5489480	-15.176	31.28	FALSE
Chembridge_3_N11	Treatment	Chembridge	3	Pl.03	N11	Round_1	156320	3486960	512160	2502040	-0.674	3.096	FALSE
Chembridge_3_N12	Treatment	Chembridge	3	Pl.03	N12	Round_1	156120	3315400	540160	2288840	0.674	-0.351	FALSE
Chembridge_3_N13	Treatment	Chembridge	3	Pl.03	N13	Round_1	159760	3301240	530000	2431160	1.349	1.43	FALSE
Chembridge_3_N14	Treatment	Chembridge	3	Pl.03	N14	Round_1	149200	3197640	502240	2134440	1.349	-0.166	FALSE
Chembridge_3_N15	Treatment	Chembridge	3	Pl.03	N15	Round_1	165480	3750040	523520	2307600	0	-0.111	FALSE
Chembridge_3_N16	Treatment	Chembridge	3	Pl.03	N16	Round_1	148040	3237840	502680	2242160	0.674	0.649	FALSE
Chembridge_3_N17	Treatment	Chembridge	3	Pl.03	N17	Round_1	166000	3762960	579320	2470560	-0.632	-0.137	FALSE
Chembridge_3_N18	Treatment	Chembridge	3	Pl.03	N18	Round_1	165760	3662840	536280	2294680	0.674	-0.662	FALSE
Chembridge_3_N19	Treatment	Chembridge	3	Pl.03	N19	Round_1	165240	3817680	558240	2385320	-1.349	0.085	FALSE
Chembridge_3_N02	DMSO	Chembridge	3	Pl.03	N02	Round_1	184920	3926720	565280	2449680	1.349	0.079	FALSE
Chembridge_3_N20	Treatment	Chembridge	3	Pl.03	N20	Round_1	168840	3948360	591800	2550560	-1.138	0.049	FALSE
Chembridge_3_N21	Treatment	Chembridge	3	Pl.03	N21	Round_1	161760	3437800	575200	2432680	1.391	0.023	FALSE
Chembridge_3_N22	Treatment	Chembridge	3	Pl.03	N22	Round_1	163480	3684000	511280	2320240	0	1.051	FALSE
Chembridge_3_N23	4uM_Scriptaid	Chembridge	3	Pl.03	N23	Round_1	155760	1954160	538440	3180000	23.607	8.678	TRUE
Chembridge_3_N24	DMSO	Chembridge	3	Pl.03	N24	Round_1	185920	3661680	567320	2565400	2.698	0.89	FALSE
Chembridge_3_N03	Treatment	Chembridge	3	Pl.03	N03	Round_1	170680	3758440	549720	2403160	0.674	-0.025	FALSE
Chembridge_3_N04	Treatment	Chembridge	3	Pl.03	N04	Round_1	164920	3648680	564760	2452280	0	0.19	FALSE
Chembridge_3_N05	Treatment	Chembridge	3	Pl.03	N05	Round_1	163920	3734360	589160	2521120	0	-0.18	FALSE
Chembridge_3_N06	Treatment	Chembridge	3	Pl.03	N06	Round_1	168920	3683600	605440	2582440	1.223	-0.403	FALSE
Chembridge_3_N07	Treatment	Chembridge	3	Pl.03	N07	Round_1	163160	5114040	546520	3580600	-8.768	12.373	FALSE
Chembridge_3_N08	Treatment	Chembridge	3	Pl.03	N08	Round_1	158960	3504920	532600	2305520	0	-0.042	FALSE
Chembridge_3_N09	Treatment	Chembridge	3	Pl.03	N09	Round_1	173240	3282360	586000	2241640	5.649	-4.298	FALSE
Chembridge_3_O01	DMSO	Chembridge	3	Pl.03	O01	Round_1	182200	3596720	552440	2627760	0.674	1.647	FALSE
Chembridge_3_O10	Treatment	Chembridge	3	Pl.03	O10	Round_1	168240	3633840	545640	2320960	0.337	-1.351	FALSE
Chembridge_3_O11	Treatment	Chembridge	3	Pl.03	O11	Round_1	160840	3443480	525680	2278240	0	-0.45	FALSE
Chembridge_3_O12	Treatment	Chembridge	3	Pl.03	O12	Round_1	166960	6215840	509960	3787480	-13.49	16.601	FALSE
Chembridge_3_O13	Treatment	Chembridge	3	Pl.03	O13	Round_1	155880	3393160	467800	1957480	-0.674	-1.305	FALSE
Chembridge_3_O14	Treatment	Chembridge	3	Pl.03	O14	Round_1	168240	3641840	498440	2176080	0	-0.058	FALSE
Chembridge_3_O15	Treatment	Chembridge	3	Pl.03	O15	Round_1	170560	3811760	483200	2250360	0	0.726	FALSE
Chembridge_3_O16	Treatment	Chembridge	3	Pl.03	O16	Round_1	165600	3539720	525120	2298960	0.674	-0.327	FALSE
Chembridge_3_O17	Treatment	Chembridge	3	Pl.03	O17	Round_1	157440	3549480	530880	2405600	-1.307	0.794	FALSE
Chembridge_3_O18	Treatment	Chembridge	3	Pl.03	O18	Round_1	152800	4468080	516480	3132840	-7.419	8.603	FALSE
Chembridge_3_O19	Treatment	Chembridge	3	Pl.03	O19	Round_1	120320	2568760	411160	1909960	0.674	1.596	FALSE
Chembridge_3_O02	DMSO	Chembridge	3	Pl.03	O02	Round_1	163680	3580680	529000	2273200	0	-0.65	FALSE
Chembridge_3_O20	Treatment	Chembridge	3	Pl.03	O20	Round_1	143520	3028080	437560	1954800	0.885	0.388	FALSE
Chembridge_3_O21	Treatment	Chembridge	3	Pl.03	O21	Round_1	177240	3566880	581040	2319840	2.74	-1.797	FALSE
Chembridge_3_O22	Treatment	Chembridge	3	Pl.03	O22	Round_1	187920	5643320	655240	3775560	-8.094	7.231	FALSE
Chembridge_3_O23	DMSO	Chembridge	3	Pl.03	O23	Round_1	163560	3484360	477480	2285520	0.674	2.02	FALSE
Chembridge_3_O24	DMSO	Chembridge	3	Pl.03	O24	Round_1	157640	3182360	570200	2497880	1.349	-0.409	FALSE
Chembridge_3_O03	Treatment	Chembridge	3	Pl.03	O03	Round_1	176720	3846240	609920	2536760	0.674	-1.719	FALSE
Chembridge_3_O04	Treatment	Chembridge	3	Pl.03	O04	Round_1	161920	3544360	536000	2297120	0	-0.644	FALSE
Chembridge_3_O05	Treatment	Chembridge	3	Pl.03	O05	Round_1	142000	3362800	510720	2432520	-2.023	1.945	FALSE
Chembridge_3_O06	Treatment	Chembridge	3	Pl.03	O06	Round_1	168520	3591160	544800	2402520	1.223	-0.136	FALSE
Chembridge_3_O07	Treatment	Chembridge	3	Pl.03	O07	Round_1	161080	3501960	542600	2394600	0	0.125	FALSE
Chembridge_3_O08	Treatment	Chembridge	3	Pl.03	O08	Round_1	162040	3196800	480760	2176480	3.372	0.516	FALSE
Chembridge_3_O09	Treatment	Chembridge	3	Pl.03	O09	Round_1	158520	3591200	549640	2378240	-1.096	-2.074	FALSE
Chembridge_3_P01	DMSO	Chembridge	3	Pl.03	P01	Round_1	204200	3851280	579600	2559160	1.265	-0.534	FALSE
Chembridge_3_P10	Treatment	Chembridge	3	Pl.03	P10	Round_1	171960	4199120	475760	2840320	-3.794	7.744	FALSE
Chembridge_3_P11	Treatment	Chembridge	3	Pl.03	P11	Round_1	180240	3296000	546080	2512720	4.637	0.705	FALSE
Chembridge_3_P12	Treatment	Chembridge	3	Pl.03	P12	Round_1	375920	3425720	1260600	2513160	41.734	-13.476	FALSE
Chembridge_3_P13	Treatment	Chembridge	3	Pl.03	P13	Round_1	181360	3448880	548000	2487000	3.288	0.327	FALSE
Chembridge_3_P14	Treatment	Chembridge	3	Pl.03	P14	Round_1	164920	3494920	493000	2277720	-0.084	1.027	FALSE
Chembridge_3_P15	Treatment	Chembridge	3	Pl.03	P15	Round_1	152640	3489960	511360	2472880	-1.433	1.4	FALSE
Chembridge_3_P16	Treatment	Chembridge	3	Pl.03	P16	Round_1	153520	3183600	518440	2291560	0.59	-0.404	FALSE
Chembridge_3_P17	Treatment	Chembridge	3	Pl.03	P17	Round_1	178000	3753520	329800	1521800	-0.042	0.941	FALSE
Chembridge_3_P18	Treatment	Chembridge	3	Pl.03	P18	Round_1	162680	3425640	531480	2358960	0.59	-0.625	FALSE
Chembridge_3_P19	Treatment	Chembridge	3	Pl.03	P19	Round_1	179120	3798600	585280	2612080	-0.084	0.291	FALSE
Chembridge_3_P02	200nM_TSA	Chembridge	3	Pl.03	P02	Round_1	212040	2205840	513880	3217280	32.966	9.804	TRUE
Chembridge_3_P20	Treatment	Chembridge	3	Pl.03	P20	Round_1	182360	4009280	555400	2589760	-1.223	1.149	FALSE
Chembridge_3_P21	Treatment	Chembridge	3	Pl.03	P21	Round_1	148960	3158880	525400	2297440	-0.042	-0.023	FALSE
Chembridge_3_P22	Treatment	Chembridge	3	Pl.03	P22	Round_1	221000	3712280	724560	2448480	9.359	-6.134	FALSE
Chembridge_3_P23	DMSO	Chembridge	3	Pl.03	P23	Round_1	161480	3374480	535680	2358960	0.59	-0.386	FALSE
Chembridge_3_P24	4uM_Scriptaid	Chembridge	3	Pl.03	P24	Round_1	213160	2400520	506120	3241360	26.895	10.368	TRUE
Chembridge_3_P03	Treatment	Chembridge	3	Pl.03	P03	Round_1	189160	3802240	626680	2739920	2.614	-0.86	FALSE
Chembridge_3_P04	Treatment	Chembridge	3	Pl.03	P04	Round_1	192320	3802440	639320	2739640	2.614	-0.957	FALSE
Chembridge_3_P05	Treatment	Chembridge	3	Pl.03	P05	Round_1	174440	3823680	547200	2426880	-0.084	-0.16	FALSE
Chembridge_3_P06	Treatment	Chembridge	3	Pl.03	P06	Round_1	173560	3772720	491960	2394400	-0.211	2.061	FALSE
Chembridge_3_P07	Treatment	Chembridge	3	Pl.03	P07	Round_1	177000	4778960	560600	3385200	-6.829	8.727	FALSE
Chembridge_3_P08	Treatment	Chembridge	3	Pl.03	P08	Round_1	162240	3248240	503400	2268840	1.939	0.099	FALSE
Chembridge_3_P09	Treatment	Chembridge	3	Pl.03	P09	Round_1	161600	3405000	453480	2280360	0.169	1.465	FALSE
Chembridge_4_A01	DMSO	Chembridge	4	Pl.04	A01	Round_1	190320	3746440	588040	2451560	1.84	-2.09	FALSE
Chembridge_4_A10	Treatment	Chembridge	4	Pl.04	A10	Round_1	166680	3336000	443800	2065160	2.453	0.092	FALSE
Chembridge_4_A11	Treatment	Chembridge	4	Pl.04	A11	Round_1	122160	2604080	343840	1729800	0.041	3.064	FALSE
Chembridge_4_A12	Treatment	Chembridge	4	Pl.04	A12	Round_1	170640	3640600	510200	2373400	-0.613	1.038	FALSE
Chembridge_4_A13	Treatment	Chembridge	4	Pl.04	A13	Round_1	179400	3838160	496800	2316440	-0.572	1.231	FALSE
Chembridge_4_A14	Treatment	Chembridge	4	Pl.04	A14	Round_1	169200	3645960	494720	2322400	-0.572	0.388	FALSE
Chembridge_4_A15	Treatment	Chembridge	4	Pl.04	A15	Round_1	189680	3624400	621560	2495120	3.883	-3.25	FALSE
Chembridge_4_A16	Treatment	Chembridge	4	Pl.04	A16	Round_1	88920	1758040	330080	1438080	2.248	-0.888	FALSE
Chembridge_4_A17	Treatment	Chembridge	4	Pl.04	A17	Round_1	165840	3919080	530480	2353800	-3.148	0.058	FALSE
Chembridge_4_A18	Treatment	Chembridge	4	Pl.04	A18	Round_1	166560	3724200	537040	2443600	-1.226	0.327	FALSE
Chembridge_4_A19	Treatment	Chembridge	4	Pl.04	A19	Round_1	152520	3592640	556640	2492760	-2.821	0.211	FALSE
Chembridge_4_A02	DMSO	Chembridge	4	Pl.04	A02	Round_1	173800	3496040	540520	2298480	2.044	-1.458	FALSE
Chembridge_4_A20	Treatment	Chembridge	4	Pl.04	A20	Round_1	167520	3817520	553880	2449040	-1.88	0.415	FALSE
Chembridge_4_A21	Treatment	Chembridge	4	Pl.04	A21	Round_1	174320	3891880	587240	2526240	-0.572	-0.939	FALSE
Chembridge_4_A22	Treatment	Chembridge	4	Pl.04	A22	Round_1	178920	4094200	562520	2467840	-1.267	-0.672	FALSE
Chembridge_4_A23	DMSO	Chembridge	4	Pl.04	A23	Round_1	164680	3646560	561840	2437800	-0.654	-1.088	FALSE
Chembridge_4_A24	DMSO	Chembridge	4	Pl.04	A24	Round_1	179320	3728000	528960	2404000	0.082	-0.041	FALSE
Chembridge_4_A03	Treatment	Chembridge	4	Pl.04	A03	Round_1	182160	3827760	528200	2497880	1.185	1.214	FALSE
Chembridge_4_A04	Treatment	Chembridge	4	Pl.04	A04	Round_1	178840	3762120	483800	2191520	0.736	0.071	FALSE
Chembridge_4_A05	Treatment	Chembridge	4	Pl.04	A05	Round_1	164720	3521200	552280	2336560	0.041	-1.607	FALSE
Chembridge_4_A06	Treatment	Chembridge	4	Pl.04	A06	Round_1	172280	3424400	516360	2291640	1.676	0.047	FALSE
Chembridge_4_A07	Treatment	Chembridge	4	Pl.04	A07	Round_1	166360	3520880	578240	2591040	0	0.623	FALSE
Chembridge_4_A08	Treatment	Chembridge	4	Pl.04	A08	Round_1	170840	3665840	539400	2390760	-0.368	-0.447	FALSE
Chembridge_4_A09	Treatment	Chembridge	4	Pl.04	A09	Round_1	225920	4427920	660440	2924760	2.616	0.014	FALSE
Chembridge_4_B01	DMSO	Chembridge	4	Pl.04	B01	Round_1	180680	3689960	547840	2424440	1.104	-0.191	FALSE
Chembridge_4_B10	Treatment	Chembridge	4	Pl.04	B10	Round_1	180600	4308880	519920	2584280	-2.207	2.386	FALSE
Chembridge_4_B11	Treatment	Chembridge	4	Pl.04	B11	Round_1	181840	3959520	563240	2387160	-0.041	-1.724	FALSE
Chembridge_4_B12	Treatment	Chembridge	4	Pl.04	B12	Round_1	168480	3736600	534960	2412240	-1.349	0.394	FALSE
Chembridge_4_B13	Treatment	Chembridge	4	Pl.04	B13	Round_1	172080	3609000	509240	2300640	0.654	0.574	FALSE
Chembridge_4_B14	Treatment	Chembridge	4	Pl.04	B14	Round_1	154480	3368120	445840	2173560	0	1.809	FALSE
Chembridge_4_B15	Treatment	Chembridge	4	Pl.04	B15	Round_1	175680	3816400	566320	2460520	0.531	-0.873	FALSE
Chembridge_4_B16	Treatment	Chembridge	4	Pl.04	B16	Round_1	158840	3741920	465640	2319640	-3.066	3.362	FALSE
Chembridge_4_B17	Treatment	Chembridge	4	Pl.04	B17	Round_1	173360	3893760	553760	2400320	-0.613	-0.325	FALSE
Chembridge_4_B18	Treatment	Chembridge	4	Pl.04	B18	Round_1	179880	3982160	535760	2383920	-0.654	-0.043	FALSE
Chembridge_4_B19	Treatment	Chembridge	4	Pl.04	B19	Round_1	176960	3886480	529320	2338000	0.368	0.089	FALSE
Chembridge_4_B02	DMSO	Chembridge	4	Pl.04	B02	Round_1	170240	3459440	551960	2377120	1.962	-0.841	FALSE
Chembridge_4_B20	Treatment	Chembridge	4	Pl.04	B20	Round_1	180600	3949120	550200	2381680	0	0.089	FALSE
Chembridge_4_B21	Treatment	Chembridge	4	Pl.04	B21	Round_1	374080	3774480	1338640	2454920	35.319	-16.405	FALSE
Chembridge_4_B22	Treatment	Chembridge	4	Pl.04	B22	Round_1	170200	3921240	548440	2448920	-1.349	0.092	FALSE
Chembridge_4_B23	DMSO	Chembridge	4	Pl.04	B23	Round_1	152680	3545040	564320	2486720	-1.39	-0.388	FALSE
Chembridge_4_B24	DMSO	Chembridge	4	Pl.04	B24	Round_1	167840	3681800	551080	2472400	-0.654	-0.15	FALSE
Chembridge_4_B03	Treatment	Chembridge	4	Pl.04	B03	Round_1	177760	3918840	505280	2277800	-0.204	0.072	FALSE
Chembridge_4_B04	Treatment	Chembridge	4	Pl.04	B04	Round_1	142760	2620240	374640	1556280	5.232	-2.059	FALSE
Chembridge_4_B05	Treatment	Chembridge	4	Pl.04	B05	Round_1	148120	2746840	430200	2021800	5.192	1.65	TRUE
Chembridge_4_B06	Treatment	Chembridge	4	Pl.04	B06	Round_1	164880	3510880	525280	2239760	0.286	-0.795	FALSE
Chembridge_4_B07	Treatment	Chembridge	4	Pl.04	B07	Round_1	178960	4031680	541120	2413120	-1.39	0.75	FALSE
Chembridge_4_B08	Treatment	Chembridge	4	Pl.04	B08	Round_1	171280	3552680	489120	2112000	0.858	-0.906	FALSE
Chembridge_4_B09	Treatment	Chembridge	4	Pl.04	B09	Round_1	160760	3828760	531360	2405560	-2.698	0.906	FALSE
Chembridge_4_C01	DMSO	Chembridge	4	Pl.04	C01	Round_1	180280	3736640	565120	2401920	-0.204	-0.477	FALSE
Chembridge_4_C10	Treatment	Chembridge	4	Pl.04	C10	Round_1	163680	3562280	553640	2429280	-0.245	-0.501	FALSE
Chembridge_4_C11	Treatment	Chembridge	4	Pl.04	C11	Round_1	180120	3690840	506680	2382000	1.267	2.057	FALSE
Chembridge_4_C12	Treatment	Chembridge	4	Pl.04	C12	Round_1	170720	3586400	493360	2184080	-0.041	0.7	FALSE
Chembridge_4_C13	Treatment	Chembridge	4	Pl.04	C13	Round_1	180560	3672280	569960	2449320	0.654	-0.006	FALSE
Chembridge_4_C14	Treatment	Chembridge	4	Pl.04	C14	Round_1	166000	3425200	494600	2208800	0.654	0.031	FALSE
Chembridge_4_C15	Treatment	Chembridge	4	Pl.04	C15	Round_1	171320	3679840	529080	2319280	0.531	0.205	FALSE
Chembridge_4_C16	Treatment	Chembridge	4	Pl.04	C16	Round_1	167400	3470080	524160	2319160	0.204	0.641	FALSE
Chembridge_4_C17	Treatment	Chembridge	4	Pl.04	C17	Round_1	185160	4127120	560720	2500240	-1.267	1.294	FALSE
Chembridge_4_C18	Treatment	Chembridge	4	Pl.04	C18	Round_1	166920	3808840	558640	2295680	-1.962	-1.388	FALSE
Chembridge_4_C19	Treatment	Chembridge	4	Pl.04	C19	Round_1	168400	3925760	586600	2501960	-2.248	-0.05	FALSE
Chembridge_4_C02	DMSO	Chembridge	4	Pl.04	C02	Round_1	166760	3510800	556160	2362560	0	-0.387	FALSE
Chembridge_4_C20	Treatment	Chembridge	4	Pl.04	C20	Round_1	179920	4103040	572400	2387320	-1.962	-0.089	FALSE
Chembridge_4_C21	Treatment	Chembridge	4	Pl.04	C21	Round_1	168040	4082800	517240	2517200	-3.27	3.759	FALSE
Chembridge_4_C22	Treatment	Chembridge	4	Pl.04	C22	Round_1	177920	3833560	531360	2311560	-0.041	0.189	FALSE
Chembridge_4_C23	DMSO	Chembridge	4	Pl.04	C23	Round_1	164640	3501440	578880	2446360	0.572	-0.712	FALSE
Chembridge_4_C24	DMSO	Chembridge	4	Pl.04	C24	Round_1	158880	3336640	553200	2385080	0	-0.436	FALSE
Chembridge_4_C03	Treatment	Chembridge	4	Pl.04	C03	Round_1	180160	3821640	523320	2332160	0.45	0.57	FALSE
Chembridge_4_C04	Treatment	Chembridge	4	Pl.04	C04	Round_1	167880	3567600	482120	2108320	0	0.167	FALSE
Chembridge_4_C05	Treatment	Chembridge	4	Pl.04	C05	Round_1	168800	3473160	510080	2158840	1.267	-0.504	FALSE
Chembridge_4_C06	Treatment	Chembridge	4	Pl.04	C06	Round_1	176640	3645840	532600	2275240	0.286	0.086	FALSE
Chembridge_4_C07	Treatment	Chembridge	4	Pl.04	C07	Round_1	185360	4151280	603400	2549680	-1.39	0.094	FALSE
Chembridge_4_C08	Treatment	Chembridge	4	Pl.04	C08	Round_1	171000	3617320	537680	2303520	-0.45	-0.294	FALSE
Chembridge_4_C09	Treatment	Chembridge	4	Pl.04	C09	Round_1	178000	3910840	575920	2460480	-0.736	0.11	FALSE
Chembridge_4_D01	DMSO	Chembridge	4	Pl.04	D01	Round_1	192000	3889840	585840	2544880	0.45	0.342	FALSE
Chembridge_4_D10	Treatment	Chembridge	4	Pl.04	D10	Round_1	172920	3670640	461320	2202600	0.409	2.186	FALSE
Chembridge_4_D11	Treatment	Chembridge	4	Pl.04	D11	Round_1	192640	4106760	560840	2399960	-0.041	-0.414	FALSE
Chembridge_4_D12	Treatment	Chembridge	4	Pl.04	D12	Round_1	180240	3686400	554480	2306080	0.613	-0.788	FALSE
Chembridge_4_D13	Treatment	Chembridge	4	Pl.04	D13	Round_1	178120	3716080	578240	2419080	0	-0.506	FALSE
Chembridge_4_D14	Treatment	Chembridge	4	Pl.04	D14	Round_1	224080	3584280	667920	2120080	10.465	-7.984	FALSE
Chembridge_4_D15	Treatment	Chembridge	4	Pl.04	D15	Round_1	187640	4071200	509000	2225280	-0.123	0.348	FALSE
Chembridge_4_D16	Treatment	Chembridge	4	Pl.04	D16	Round_1	168560	3759440	544000	2523400	-1.758	2.225	FALSE
Chembridge_4_D17	Treatment	Chembridge	4	Pl.04	D17	Round_1	173560	3938040	573760	2417680	-1.921	-0.047	FALSE
Chembridge_4_D18	Treatment	Chembridge	4	Pl.04	D18	Round_1	166760	4477040	533520	2758920	-6.541	5.602	FALSE
Chembridge_4_D19	Treatment	Chembridge	4	Pl.04	D19	Round_1	185040	4031040	558960	2315560	-0.286	-0.608	FALSE
Chembridge_4_D02	DMSO	Chembridge	4	Pl.04	D02	Round_1	167440	3493800	554400	2348480	0.654	-0.244	FALSE
Chembridge_4_D20	Treatment	Chembridge	4	Pl.04	D20	Round_1	153760	3380760	512840	2190440	-1.308	0.769	FALSE
Chembridge_4_D21	Treatment	Chembridge	4	Pl.04	D21	Round_1	175000	3983080	610840	2523320	-1.308	-0.713	FALSE
Chembridge_4_D22	Treatment	Chembridge	4	Pl.04	D22	Round_1	177840	3963800	503720	2232040	-0.695	0.925	FALSE
Chembridge_4_D23	DMSO	Chembridge	4	Pl.04	D23	Round_1	173880	3696840	553200	2392240	0.572	0.132	FALSE
Chembridge_4_D24	DMSO	Chembridge	4	Pl.04	D24	Round_1	177680	3722880	520840	2266880	0	0.045	FALSE
Chembridge_4_D03	Treatment	Chembridge	4	Pl.04	D03	Round_1	271680	4683680	870080	2989320	7.644	-5.712	FALSE
Chembridge_4_D04	Treatment	Chembridge	4	Pl.04	D04	Round_1	172600	3546160	493080	2260960	1.308	1.738	FALSE
Chembridge_4_D05	Treatment	Chembridge	4	Pl.04	D05	Round_1	185440	3919480	574240	2451720	-0.041	-0.042	FALSE
Chembridge_4_D06	Treatment	Chembridge	4	Pl.04	D06	Round_1	157960	3542240	512480	2123440	-1.676	-0.517	FALSE
Chembridge_4_D07	Treatment	Chembridge	4	Pl.04	D07	Round_1	184600	4023960	525640	2318720	-0.736	1.494	FALSE
Chembridge_4_D08	Treatment	Chembridge	4	Pl.04	D08	Round_1	182640	3896720	525520	2192240	-0.45	-0.788	FALSE
Chembridge_4_D09	Treatment	Chembridge	4	Pl.04	D09	Round_1	169600	4002800	569080	2425400	-3.352	0.266	FALSE
Chembridge_4_E01	DMSO	Chembridge	4	Pl.04	E01	Round_1	160520	3554000	583200	2486760	-2.003	-0.062	FALSE
Chembridge_4_E10	Treatment	Chembridge	4	Pl.04	E10	Round_1	136080	2963800	378880	1667400	-0.082	-0.092	FALSE
Chembridge_4_E11	Treatment	Chembridge	4	Pl.04	E11	Round_1	175280	3670000	527960	2287680	0.777	0.037	FALSE
Chembridge_4_E12	Treatment	Chembridge	4	Pl.04	E12	Round_1	173120	3532000	546000	2342040	0.777	0.147	FALSE
Chembridge_4_E13	Treatment	Chembridge	4	Pl.04	E13	Round_1	170320	3582560	578520	2417720	0.164	-0.432	FALSE
Chembridge_4_E14	Treatment	Chembridge	4	Pl.04	E14	Round_1	177800	4137160	571720	2606560	-2.453	0.95	FALSE
Chembridge_4_E15	Treatment	Chembridge	4	Pl.04	E15	Round_1	171600	3742000	550400	2261680	0.041	-1.222	FALSE
Chembridge_4_E16	Treatment	Chembridge	4	Pl.04	E16	Round_1	181640	3819080	576440	2356680	0.368	-1.181	FALSE
Chembridge_4_E17	Treatment	Chembridge	4	Pl.04	E17	Round_1	196720	4736040	613280	2810000	-3.066	2.404	FALSE
Chembridge_4_E18	Treatment	Chembridge	4	Pl.04	E18	Round_1	181280	3958720	548360	2290440	-0.491	-0.628	FALSE
Chembridge_4_E19	Treatment	Chembridge	4	Pl.04	E19	Round_1	182000	4002840	586800	2468320	-0.777	-0.1	FALSE
Chembridge_4_E02	DMSO	Chembridge	4	Pl.04	E02	Round_1	161800	3429880	514080	2176960	0.164	-0.144	FALSE
Chembridge_4_E20	Treatment	Chembridge	4	Pl.04	E20	Round_1	176040	3832040	549800	2355040	-0.491	0.951	FALSE
Chembridge_4_E21	Treatment	Chembridge	4	Pl.04	E21	Round_1	182840	3945200	580880	2441920	0.164	-0.142	FALSE
Chembridge_4_E22	Treatment	Chembridge	4	Pl.04	E22	Round_1	173320	3542560	607680	2549040	2.085	-0.473	FALSE
Chembridge_4_E23	DMSO	Chembridge	4	Pl.04	E23	Round_1	179200	4093560	558240	2207920	-1.226	-2.114	FALSE
Chembridge_4_E24	DMSO	Chembridge	4	Pl.04	E24	Round_1	183240	3942880	541880	2345160	-1.145	-0.002	FALSE
Chembridge_4_E03	Treatment	Chembridge	4	Pl.04	E03	Round_1	180280	3979960	520280	2296680	-0.695	0.628	FALSE
Chembridge_4_E04	Treatment	Chembridge	4	Pl.04	E04	Round_1	175240	3625560	539600	2287840	0.818	-0.355	FALSE
Chembridge_4_E05	Treatment	Chembridge	4	Pl.04	E05	Round_1	179680	3724240	531400	2291960	0.777	0.338	FALSE
Chembridge_4_E06	Treatment	Chembridge	4	Pl.04	E06	Round_1	161600	3247360	487000	2085120	1.758	0.475	FALSE
Chembridge_4_E07	Treatment	Chembridge	4	Pl.04	E07	Round_1	178200	3823360	548520	2368600	0.082	1.007	FALSE
Chembridge_4_E08	Treatment	Chembridge	4	Pl.04	E08	Round_1	166480	3556080	521680	2261280	-0.286	0.357	FALSE
Chembridge_4_E09	Treatment	Chembridge	4	Pl.04	E09	Round_1	166880	3588360	584720	2487920	0.082	0.327	FALSE
Chembridge_4_F01	DMSO	Chembridge	4	Pl.04	F01	Round_1	174280	3677800	612640	2683800	-0.777	1.168	FALSE
Chembridge_4_F10	Treatment	Chembridge	4	Pl.04	F10	Round_1	138880	2919480	385120	2001840	1.145	5.473	TRUE
Chembridge_4_F11	Treatment	Chembridge	4	Pl.04	F11	Round_1	178280	3842200	537240	2363840	-0.613	0.948	FALSE
Chembridge_4_F12	Treatment	Chembridge	4	Pl.04	F12	Round_1	174880	3673560	577920	2375600	0.041	-0.504	FALSE
Chembridge_4_F13	Treatment	Chembridge	4	Pl.04	F13	Round_1	198000	4240200	605680	2436080	-0.572	-0.948	FALSE
Chembridge_4_F14	Treatment	Chembridge	4	Pl.04	F14	Round_1	184800	3782400	560720	2330560	1.39	-1.134	FALSE
Chembridge_4_F15	Treatment	Chembridge	4	Pl.04	F15	Round_1	167640	3618240	559240	2324080	-0.041	-0.438	FALSE
Chembridge_4_F16	Treatment	Chembridge	4	Pl.04	F16	Round_1	180200	3902040	599920	2492840	-1.022	-0.269	FALSE
Chembridge_4_F17	Treatment	Chembridge	4	Pl.04	F17	Round_1	168840	3489560	517600	2444440	0.777	3.788	FALSE
Chembridge_4_F18	Treatment	Chembridge	4	Pl.04	F18	Round_1	183360	3963920	575840	2459280	-0.572	0.455	FALSE
Chembridge_4_F19	Treatment	Chembridge	4	Pl.04	F19	Round_1	143760	3210120	462120	1637760	-0.858	-3.836	FALSE
Chembridge_4_F02	DMSO	Chembridge	4	Pl.04	F02	Round_1	158200	3470360	569880	2441320	-0.572	0.653	FALSE
Chembridge_4_F20	Treatment	Chembridge	4	Pl.04	F20	Round_1	270120	3522640	963200	2342200	19.703	-10.364	FALSE
Chembridge_4_F21	Treatment	Chembridge	4	Pl.04	F21	Round_1	184000	4091160	608560	2427680	-0.572	-1.028	FALSE
Chembridge_4_F22	Treatment	Chembridge	4	Pl.04	F22	Round_1	183440	4158920	618560	2587360	-1.267	-0.065	FALSE
Chembridge_4_F23	DMSO	Chembridge	4	Pl.04	F23	Round_1	171680	3766320	517040	2315040	0	1.698	FALSE
Chembridge_4_F24	DMSO	Chembridge	4	Pl.04	F24	Round_1	179720	3827800	578760	2549480	-0.572	0.974	FALSE
Chembridge_4_F03	Treatment	Chembridge	4	Pl.04	F03	Round_1	204600	4214080	609320	2401960	1.84	-1.896	FALSE
Chembridge_4_F04	Treatment	Chembridge	4	Pl.04	F04	Round_1	376400	4432640	1247960	2776200	24.936	-12.715	FALSE
Chembridge_4_F05	Treatment	Chembridge	4	Pl.04	F05	Round_1	175600	3485360	553880	2607480	2.003	3.341	TRUE
Chembridge_4_F06	Treatment	Chembridge	4	Pl.04	F06	Round_1	177960	3810160	568320	2362320	-0.286	0.163	FALSE
Chembridge_4_F07	Treatment	Chembridge	4	Pl.04	F07	Round_1	179560	3739400	612960	2568840	0.654	0.682	FALSE
Chembridge_4_F08	Treatment	Chembridge	4	Pl.04	F08	Round_1	158880	3268280	510480	2276520	0.94	1.639	FALSE
Chembridge_4_F09	Treatment	Chembridge	4	Pl.04	F09	Round_1	168880	3533160	576720	2355400	0.654	-0.278	FALSE
Chembridge_4_G01	DMSO	Chembridge	4	Pl.04	G01	Round_1	170440	3587400	605040	2557480	0.45	0.037	FALSE
Chembridge_4_G10	Treatment	Chembridge	4	Pl.04	G10	Round_1	165840	3656520	528320	2235640	-0.245	-0.835	FALSE
Chembridge_4_G11	Treatment	Chembridge	4	Pl.04	G11	Round_1	168360	3597040	600600	2563840	0.613	-0.037	FALSE
Chembridge_4_G12	Treatment	Chembridge	4	Pl.04	G12	Round_1	169480	3674880	546120	2489240	-0.695	2.196	FALSE
Chembridge_4_G13	Treatment	Chembridge	4	Pl.04	G13	Round_1	174840	3738000	558600	2309480	0	-0.384	FALSE
Chembridge_4_G14	Treatment	Chembridge	4	Pl.04	G14	Round_1	43520	916720	129560	514440	0.654	-2.463	FALSE
Chembridge_4_G15	Treatment	Chembridge	4	Pl.04	G15	Round_1	189560	4263680	561320	2414640	-0.777	0.343	FALSE
Chembridge_4_G16	Treatment	Chembridge	4	Pl.04	G16	Round_1	163440	3664400	571720	2307000	-1.104	-1.184	FALSE
Chembridge_4_G17	Treatment	Chembridge	4	Pl.04	G17	Round_1	186560	4216240	592880	2471000	-1.267	0.1	FALSE
Chembridge_4_G18	Treatment	Chembridge	4	Pl.04	G18	Round_1	173000	3736360	554600	2591000	0	2.862	FALSE
Chembridge_4_G19	Treatment	Chembridge	4	Pl.04	G19	Round_1	159160	3461680	563600	2475160	0.368	1.42	FALSE
Chembridge_4_G02	DMSO	Chembridge	4	Pl.04	G02	Round_1	182000	4070240	499280	2174800	-0.654	0.962	FALSE
Chembridge_4_G20	Treatment	Chembridge	4	Pl.04	G20	Round_1	176720	3631200	598800	2372280	1.962	-0.761	FALSE
Chembridge_4_G21	Treatment	Chembridge	4	Pl.04	G21	Round_1	188160	4218960	569800	2432840	0	0.614	FALSE
Chembridge_4_G22	Treatment	Chembridge	4	Pl.04	G22	Round_1	185640	4029120	579840	2440320	0.613	-0.049	FALSE
Chembridge_4_G23	DMSO	Chembridge	4	Pl.04	G23	Round_1	168400	3736600	612400	2573080	-0.082	-0.205	FALSE
Chembridge_4_G24	DMSO	Chembridge	4	Pl.04	G24	Round_1	177440	3712960	539000	2369960	0.654	0.773	FALSE
Chembridge_4_G03	Treatment	Chembridge	4	Pl.04	G03	Round_1	183400	3992520	580280	2445800	0.45	-0.306	FALSE
Chembridge_4_G04	Treatment	Chembridge	4	Pl.04	G04	Round_1	182480	3938600	613320	2492440	0	-1.142	FALSE
Chembridge_4_G05	Treatment	Chembridge	4	Pl.04	G05	Round_1	178160	3877080	540640	2280480	-0.041	0.067	FALSE
Chembridge_4_G06	Treatment	Chembridge	4	Pl.04	G06	Round_1	160600	3497440	545520	2225960	-0.368	-0.478	FALSE
Chembridge_4_G07	Treatment	Chembridge	4	Pl.04	G07	Round_1	220560	4051200	710000	2526400	5.151	-3.503	FALSE
Chembridge_4_G08	Treatment	Chembridge	4	Pl.04	G08	Round_1	166400	3616360	544160	2391520	-0.45	1.074	FALSE
Chembridge_4_G09	Treatment	Chembridge	4	Pl.04	G09	Round_1	172240	3594280	618560	2566480	1.226	-0.014	FALSE
Chembridge_4_H01	DMSO	Chembridge	4	Pl.04	H01	Round_1	174200	3762120	595760	2581600	-0.286	-0.387	FALSE
Chembridge_4_H10	Treatment	Chembridge	4	Pl.04	H10	Round_1	172560	3848960	564480	2568400	0.327	0.093	FALSE
Chembridge_4_H11	Treatment	Chembridge	4	Pl.04	H11	Round_1	187840	4760160	608080	3008840	-4.047	3.192	FALSE
Chembridge_4_H12	Treatment	Chembridge	4	Pl.04	H12	Round_1	179720	3847360	596720	2563200	0.531	-0.58	FALSE
Chembridge_4_H13	Treatment	Chembridge	4	Pl.04	H13	Round_1	176280	4261360	577240	2920440	-3.352	4.413	FALSE
Chembridge_4_H14	Treatment	Chembridge	4	Pl.04	H14	Round_1	183560	3751280	660000	2535200	2.534	-4.392	FALSE
Chembridge_4_H15	Treatment	Chembridge	4	Pl.04	H15	Round_1	188080	4140320	609520	2546640	0.45	-1.547	FALSE
Chembridge_4_H16	Treatment	Chembridge	4	Pl.04	H16	Round_1	164120	3542200	533920	2336800	0.123	-0.104	FALSE
Chembridge_4_H17	Treatment	Chembridge	4	Pl.04	H17	Round_1	160440	3526600	540440	2294840	-0.041	-0.502	FALSE
Chembridge_4_H18	Treatment	Chembridge	4	Pl.04	H18	Round_1	181040	3894720	614600	2718080	0.572	0.175	FALSE
Chembridge_4_H19	Treatment	Chembridge	4	Pl.04	H19	Round_1	186080	4094360	560080	2466200	0.286	0.39	FALSE
Chembridge_4_H02	DMSO	Chembridge	4	Pl.04	H02	Round_1	156880	3474440	565680	2401120	-0.082	-0.845	FALSE
Chembridge_4_H20	Treatment	Chembridge	4	Pl.04	H20	Round_1	281440	4011200	996320	2762560	16.27	-9.439	FALSE
Chembridge_4_H21	Treatment	Chembridge	4	Pl.04	H21	Round_1	177880	4143280	578920	2548920	-0.736	0.362	FALSE
Chembridge_4_H22	Treatment	Chembridge	4	Pl.04	H22	Round_1	169480	3885320	545960	2400760	-0.123	0.049	FALSE
Chembridge_4_H23	DMSO	Chembridge	4	Pl.04	H23	Round_1	172720	3837920	596960	2639320	0.491	0.092	FALSE
Chembridge_4_H24	DMSO	Chembridge	4	Pl.04	H24	Round_1	173680	3748840	571800	2505120	-0.082	-0.429	FALSE
Chembridge_4_H03	Treatment	Chembridge	4	Pl.04	H03	Round_1	174320	3991800	575360	2503960	-0.286	-0.532	FALSE
Chembridge_4_H04	Treatment	Chembridge	4	Pl.04	H04	Round_1	177160	3929720	500680	2200760	-0.082	-0.125	FALSE
Chembridge_4_H05	Treatment	Chembridge	4	Pl.04	H05	Round_1	171600	3773800	551000	2423920	-0.123	0.122	FALSE
Chembridge_4_H06	Treatment	Chembridge	4	Pl.04	H06	Round_1	129880	2575840	340520	1578000	2.821	1.954	FALSE
Chembridge_4_H07	Treatment	Chembridge	4	Pl.04	H07	Round_1	454640	3456440	1441480	2189480	56.739	-17.6	FALSE
Chembridge_4_H08	Treatment	Chembridge	4	Pl.04	H08	Round_1	178040	3858520	555640	2447000	0.123	0.032	FALSE
Chembridge_4_H09	Treatment	Chembridge	4	Pl.04	H09	Round_1	176120	3880840	564240	2547560	-0.164	1.22	FALSE
Chembridge_4_I01	200nM_TSA	Chembridge	4	Pl.04	I01	Round_1	246320	2397560	571080	3513280	36.423	11.236	TRUE
Chembridge_4_I10	Treatment	Chembridge	4	Pl.04	I10	Round_1	205200	3543800	687680	2417760	8.257	-6.47	FALSE
Chembridge_4_I11	Treatment	Chembridge	4	Pl.04	I11	Round_1	203120	4651560	591880	2476160	-1.349	-1.65	FALSE
Chembridge_4_I12	Treatment	Chembridge	4	Pl.04	I12	Round_1	180680	3996320	591800	2549480	-1.349	-0.469	FALSE
Chembridge_4_I13	Treatment	Chembridge	4	Pl.04	I13	Round_1	180440	3929240	592000	2625360	-0.654	0.463	FALSE
Chembridge_4_I14	Treatment	Chembridge	4	Pl.04	I14	Round_1	178640	3903640	594520	2603280	0	-0.934	FALSE
Chembridge_4_I15	Treatment	Chembridge	4	Pl.04	I15	Round_1	175120	3829600	549520	2402800	0.531	-0.276	FALSE
Chembridge_4_I16	Treatment	Chembridge	4	Pl.04	I16	Round_1	161360	3758920	568920	2547400	-2.412	0.568	FALSE
Chembridge_4_I17	Treatment	Chembridge	4	Pl.04	I17	Round_1	182240	3961320	639440	2673040	0.041	-0.895	FALSE
Chembridge_4_I18	Treatment	Chembridge	4	Pl.04	I18	Round_1	168960	3481200	571640	2514040	1.962	0.043	FALSE
Chembridge_4_I19	Treatment	Chembridge	4	Pl.04	I19	Round_1	170800	3836560	586520	2615600	-0.286	0.782	FALSE
Chembridge_4_I02	DMSO	Chembridge	4	Pl.04	I02	Round_1	174760	3732920	535280	2377800	0.654	0.438	FALSE
Chembridge_4_I20	Treatment	Chembridge	4	Pl.04	I20	Round_1	161560	3513600	541880	2419440	0	1.374	FALSE
Chembridge_4_I21	Treatment	Chembridge	4	Pl.04	I21	Round_1	179920	4479640	543280	2557640	-3.27	2.334	FALSE
Chembridge_4_I22	Treatment	Chembridge	4	Pl.04	I22	Round_1	165600	3747560	569520	2431760	-0.695	-0.732	FALSE
Chembridge_4_I23	4uM_Scriptaid	Chembridge	4	Pl.04	I23	Round_1	206920	2547560	536280	3328320	23.464	11.498	TRUE
Chembridge_4_I24	DMSO	Chembridge	4	Pl.04	I24	Round_1	175720	3718680	566920	2618600	0	1.116	FALSE
Chembridge_4_I03	Treatment	Chembridge	4	Pl.04	I03	Round_1	176040	3958200	562960	2540760	-0.858	0.522	FALSE
Chembridge_4_I04	Treatment	Chembridge	4	Pl.04	I04	Round_1	177520	3823360	536800	2365600	0	-0.027	FALSE
Chembridge_4_I05	Treatment	Chembridge	4	Pl.04	I05	Round_1	183880	3854000	592640	2575280	1.267	-0.195	FALSE
Chembridge_4_I06	Treatment	Chembridge	4	Pl.04	I06	Round_1	173320	3797200	549000	2308440	-0.368	-0.753	FALSE
Chembridge_4_I07	Treatment	Chembridge	4	Pl.04	I07	Round_1	419800	4287920	1458760	2764200	33.929	-15.175	FALSE
Chembridge_4_I08	Treatment	Chembridge	4	Pl.04	I08	Round_1	179000	3870960	574560	2523400	-0.45	-0.016	FALSE
Chembridge_4_I09	Treatment	Chembridge	4	Pl.04	I09	Round_1	196320	4234120	631320	2622320	-0.082	-1.054	FALSE
Chembridge_4_J01	DMSO	Chembridge	4	Pl.04	J01	Round_1	190280	3907480	550360	2458560	0.777	1.213	FALSE
Chembridge_4_J10	Treatment	Chembridge	4	Pl.04	J10	Round_1	194880	3944960	596960	2342080	2.044	-3.158	FALSE
Chembridge_4_J11	Treatment	Chembridge	4	Pl.04	J11	Round_1	203480	4239000	639320	2579240	0.94	-1.888	FALSE
Chembridge_4_J12	Treatment	Chembridge	4	Pl.04	J12	Round_1	246040	3578920	863920	2264280	14.021	-10.505	FALSE
Chembridge_4_J13	Treatment	Chembridge	4	Pl.04	J13	Round_1	188800	4131520	568600	2477760	-0.981	0.69	FALSE
Chembridge_4_J14	Treatment	Chembridge	4	Pl.04	J14	Round_1	182920	3902600	563080	2481800	0.327	-0.031	FALSE
Chembridge_4_J15	Treatment	Chembridge	4	Pl.04	J15	Round_1	183760	4603400	582160	2804800	-3.72	3.278	FALSE
Chembridge_4_J16	Treatment	Chembridge	4	Pl.04	J16	Round_1	211760	3409400	744800	2266720	9.688	-7.861	FALSE
Chembridge_4_J17	Treatment	Chembridge	4	Pl.04	J17	Round_1	119280	2477960	499920	2099680	1.022	-0.05	FALSE
Chembridge_4_J18	Treatment	Chembridge	4	Pl.04	J18	Round_1	194080	4176640	569120	2353800	-0.327	-0.909	FALSE
Chembridge_4_J19	Treatment	Chembridge	4	Pl.04	J19	Round_1	179560	4040360	594040	2506080	-1.267	-0.037	FALSE
Chembridge_4_J02	DMSO	Chembridge	4	Pl.04	J02	Round_1	178120	3896680	544080	2406800	-0.327	1.041	FALSE
Chembridge_4_J20	Treatment	Chembridge	4	Pl.04	J20	Round_1	372800	3686600	1371880	2567800	35.646	-14.437	FALSE
Chembridge_4_J21	Treatment	Chembridge	4	Pl.04	J21	Round_1	170080	3690560	593080	2469680	0.327	-0.416	FALSE
Chembridge_4_J22	Treatment	Chembridge	4	Pl.04	J22	Round_1	179160	3929880	559840	2460080	0.286	0.776	FALSE
Chembridge_4_J23	DMSO	Chembridge	4	Pl.04	J23	Round_1	173640	3873240	603800	2604600	-0.409	0.155	FALSE
Chembridge_4_J24	DMSO	Chembridge	4	Pl.04	J24	Round_1	171720	3649040	533040	2383120	-0.327	0.891	FALSE
Chembridge_4_J03	Treatment	Chembridge	4	Pl.04	J03	Round_1	185040	4001760	588440	2544880	0.123	0.041	FALSE
Chembridge_4_J04	Treatment	Chembridge	4	Pl.04	J04	Round_1	181360	3997400	562560	2420800	-0.981	0.027	FALSE
Chembridge_4_J05	Treatment	Chembridge	4	Pl.04	J05	Round_1	178880	3904600	556400	2458360	-0.368	0.988	FALSE
Chembridge_4_J06	Treatment	Chembridge	4	Pl.04	J06	Round_1	132040	3449600	367280	2512000	-5.927	16.755	FALSE
Chembridge_4_J07	Treatment	Chembridge	4	Pl.04	J07	Round_1	188280	4078200	574520	2411920	-0.409	0.223	FALSE
Chembridge_4_J08	Treatment	Chembridge	4	Pl.04	J08	Round_1	176120	3454680	568120	2407840	2.494	-0.28	FALSE
Chembridge_4_J09	Treatment	Chembridge	4	Pl.04	J09	Round_1	230800	4213400	719560	2418720	5.478	-5.391	FALSE
Chembridge_4_K01	DMSO	Chembridge	4	Pl.04	K01	Round_1	181520	4063120	570440	2557120	-1.431	1.388	FALSE
Chembridge_4_K10	Treatment	Chembridge	4	Pl.04	K10	Round_1	169400	3723880	553240	2289280	-0.164	-1.714	FALSE
Chembridge_4_K11	Treatment	Chembridge	4	Pl.04	K11	Round_1	164200	3600080	609240	2498320	0.041	-1.388	FALSE
Chembridge_4_K12	Treatment	Chembridge	4	Pl.04	K12	Round_1	170080	3901960	567560	2377840	-1.921	-0.43	FALSE
Chembridge_4_K13	Treatment	Chembridge	4	Pl.04	K13	Round_1	186280	4138320	571240	2353920	-1.226	-0.747	FALSE
Chembridge_4_K14	Treatment	Chembridge	4	Pl.04	K14	Round_1	181280	3929640	544720	2361400	0.082	-0.423	FALSE
Chembridge_4_K15	Treatment	Chembridge	4	Pl.04	K15	Round_1	169520	3947720	526360	2455120	-1.349	2.37	FALSE
Chembridge_4_K16	Treatment	Chembridge	4	Pl.04	K16	Round_1	169560	3619840	547360	2343240	0.286	0.104	FALSE
Chembridge_4_K17	Treatment	Chembridge	4	Pl.04	K17	Round_1	190640	4304360	598640	2655120	-1.185	1.521	FALSE
Chembridge_4_K18	Treatment	Chembridge	4	Pl.04	K18	Round_1	170400	3640720	509760	2208160	0.736	0.414	FALSE
Chembridge_4_K19	Treatment	Chembridge	4	Pl.04	K19	Round_1	164600	3525320	593080	2502200	1.104	0.037	FALSE
Chembridge_4_K02	200nM_TSA	Chembridge	4	Pl.04	K02	Round_1	226840	2279080	517480	3438960	35.401	15.279	TRUE
Chembridge_4_K20	Treatment	Chembridge	4	Pl.04	K20	Round_1	176920	3747320	560080	2288360	0.736	-0.251	FALSE
Chembridge_4_K21	Treatment	Chembridge	4	Pl.04	K21	Round_1	172440	3789920	602240	2499400	0.082	-0.432	FALSE
Chembridge_4_K22	Treatment	Chembridge	4	Pl.04	K22	Round_1	172800	3882040	604920	2587640	0.041	0.11	FALSE
Chembridge_4_K23	DMSO	Chembridge	4	Pl.04	K23	Round_1	169040	3729960	585360	2570400	0	0.72	FALSE
Chembridge_4_K24	4uM_Scriptaid	Chembridge	4	Pl.04	K24	Round_1	215680	2489520	545560	3311320	26.244	11.157	TRUE
Chembridge_4_K03	Treatment	Chembridge	4	Pl.04	K03	Round_1	186320	4151760	557480	2383880	-0.123	-0.198	FALSE
Chembridge_4_K04	Treatment	Chembridge	4	Pl.04	K04	Round_1	179320	3827960	568600	2416920	0.736	-0.231	FALSE
Chembridge_4_K05	Treatment	Chembridge	4	Pl.04	K05	Round_1	211960	3556840	686640	2481520	9.198	-4.063	FALSE
Chembridge_4_K06	Treatment	Chembridge	4	Pl.04	K06	Round_1	175280	3712440	530040	2253880	0.368	0.338	FALSE
Chembridge_4_K07	Treatment	Chembridge	4	Pl.04	K07	Round_1	186280	4071640	594280	2532120	0	0.698	FALSE
Chembridge_4_K08	Treatment	Chembridge	4	Pl.04	K08	Round_1	180040	3781600	575680	2485480	0.94	0.297	FALSE
Chembridge_4_K09	Treatment	Chembridge	4	Pl.04	K09	Round_1	170000	3575880	573600	2338840	1.308	-0.753	FALSE
Chembridge_4_L01	DMSO	Chembridge	4	Pl.04	L01	Round_1	199240	4027280	567480	2756280	1.104	2.899	FALSE
Chembridge_4_L10	Treatment	Chembridge	4	Pl.04	L10	Round_1	147160	3456800	470280	2470960	-1.553	4.526	FALSE
Chembridge_4_L11	Treatment	Chembridge	4	Pl.04	L11	Round_1	181120	4278960	559240	2546960	-2.657	0.626	FALSE
Chembridge_4_L12	Treatment	Chembridge	4	Pl.04	L12	Round_1	181240	3899040	524320	2300040	-0.695	-0.048	FALSE
Chembridge_4_L13	Treatment	Chembridge	4	Pl.04	L13	Round_1	182440	3873440	541720	2367800	0	-0.027	FALSE
Chembridge_4_L14	Treatment	Chembridge	4	Pl.04	L14	Round_1	167440	4154600	507960	2865360	-3.924	7.028	FALSE
Chembridge_4_L15	Treatment	Chembridge	4	Pl.04	L15	Round_1	180200	4624520	578040	2668840	-4.047	1.197	FALSE
Chembridge_4_L16	Treatment	Chembridge	4	Pl.04	L16	Round_1	143040	3102040	511960	2068440	-0.45	-2.306	FALSE
Chembridge_4_L17	Treatment	Chembridge	4	Pl.04	L17	Round_1	198400	4004400	710760	2884520	2.657	-1.755	FALSE
Chembridge_4_L18	Treatment	Chembridge	4	Pl.04	L18	Round_1	169080	3667680	590680	2466640	0	-1.454	FALSE
Chembridge_4_L19	Treatment	Chembridge	4	Pl.04	L19	Round_1	177120	3837200	572720	2464880	0.368	-0.295	FALSE
Chembridge_4_L02	DMSO	Chembridge	4	Pl.04	L02	Round_1	173560	3806160	522320	2331840	0	0.496	FALSE
Chembridge_4_L20	Treatment	Chembridge	4	Pl.04	L20	Round_1	175400	3889720	588160	2442760	-0.654	-0.697	FALSE
Chembridge_4_L21	Treatment	Chembridge	4	Pl.04	L21	Round_1	176400	3840040	544400	2383080	0.654	0.142	FALSE
Chembridge_4_L22	Treatment	Chembridge	4	Pl.04	L22	Round_1	167640	3684000	599680	2576200	0.613	-0.649	FALSE
Chembridge_4_L23	DMSO	Chembridge	4	Pl.04	L23	Round_1	182160	3895400	568600	2565600	1.226	0.618	FALSE
Chembridge_4_L24	DMSO	Chembridge	4	Pl.04	L24	Round_1	180360	3836800	583200	2515680	0	-0.91	FALSE
Chembridge_4_L03	Treatment	Chembridge	4	Pl.04	L03	Round_1	179160	3870680	574280	2451560	0.45	-1.116	FALSE
Chembridge_4_L04	Treatment	Chembridge	4	Pl.04	L04	Round_1	183560	3982680	533160	2406160	0	0.566	FALSE
Chembridge_4_L05	Treatment	Chembridge	4	Pl.04	L05	Round_1	192120	4306800	516840	2271400	-0.695	0.042	FALSE
Chembridge_4_L06	Treatment	Chembridge	4	Pl.04	L06	Round_1	69680	1690960	167120	847560	-3.638	4.692	FALSE
Chembridge_4_L07	Treatment	Chembridge	4	Pl.04	L07	Round_1	172280	3703200	598240	2477800	0.572	-0.934	FALSE
Chembridge_4_L08	Treatment	Chembridge	4	Pl.04	L08	Round_1	179440	3769640	530800	2398520	0.858	0.711	FALSE
Chembridge_4_L09	Treatment	Chembridge	4	Pl.04	L09	Round_1	173400	3674960	572640	2398680	0.572	-0.913	FALSE
Chembridge_4_M01	DMSO	Chembridge	4	Pl.04	M01	Round_1	195520	4148520	597840	2658480	0.123	-0.008	FALSE
Chembridge_4_M10	Treatment	Chembridge	4	Pl.04	M10	Round_1	181120	4014480	551960	2342840	0.082	-2.199	FALSE
Chembridge_4_M11	Treatment	Chembridge	4	Pl.04	M11	Round_1	166560	3637800	540160	2287160	0.286	-1.707	FALSE
Chembridge_4_M12	Treatment	Chembridge	4	Pl.04	M12	Round_1	180000	3901280	502880	2236680	-0.368	0.048	FALSE
Chembridge_4_M13	Treatment	Chembridge	4	Pl.04	M13	Round_1	182880	3672440	576240	2477000	2.289	-0.779	FALSE
Chembridge_4_M14	Treatment	Chembridge	4	Pl.04	M14	Round_1	166680	4959320	487680	3153720	-7.522	12	FALSE
Chembridge_4_M15	Treatment	Chembridge	4	Pl.04	M15	Round_1	169280	3744880	532520	2422080	0.204	0.464	FALSE
Chembridge_4_M16	Treatment	Chembridge	4	Pl.04	M16	Round_1	174960	3800360	523160	2345040	-0.123	0.218	FALSE
Chembridge_4_M17	Treatment	Chembridge	4	Pl.04	M17	Round_1	181320	3961960	551560	2392440	0.368	-0.263	FALSE
Chembridge_4_M18	Treatment	Chembridge	4	Pl.04	M18	Round_1	183960	3697360	573360	2403600	2.943	-1.645	FALSE
Chembridge_4_M19	Treatment	Chembridge	4	Pl.04	M19	Round_1	173560	3930240	488360	2186840	-0.613	0.521	FALSE
Chembridge_4_M02	DMSO	Chembridge	4	Pl.04	M02	Round_1	156680	3605560	551760	2414240	-1.635	-0.358	FALSE
Chembridge_4_M20	Treatment	Chembridge	4	Pl.04	M20	Round_1	152680	3228400	491520	2109480	0.981	-0.104	FALSE
Chembridge_4_M21	Treatment	Chembridge	4	Pl.04	M21	Round_1	179520	4024240	541840	2571880	0.327	2.207	FALSE
Chembridge_4_M22	Treatment	Chembridge	4	Pl.04	M22	Round_1	175400	3810240	531000	2397120	0.94	0.448	FALSE
Chembridge_4_M23	DMSO	Chembridge	4	Pl.04	M23	Round_1	179520	4069840	534640	2374520	-0.409	-0.128	FALSE
Chembridge_4_M24	DMSO	Chembridge	4	Pl.04	M24	Round_1	167400	3705080	501840	2236360	-0.981	-0.298	FALSE
Chembridge_4_M03	Treatment	Chembridge	4	Pl.04	M03	Round_1	180800	4118360	535320	2411200	-0.531	0.089	FALSE
Chembridge_4_M04	Treatment	Chembridge	4	Pl.04	M04	Round_1	171680	3693240	534080	2421480	0.327	0.407	FALSE
Chembridge_4_M05	Treatment	Chembridge	4	Pl.04	M05	Round_1	176880	3943640	578400	2493760	-0.368	-0.787	FALSE
Chembridge_4_M06	Treatment	Chembridge	4	Pl.04	M06	Round_1	175960	3860040	544040	2356960	-0.041	-0.318	FALSE
Chembridge_4_M07	Treatment	Chembridge	4	Pl.04	M07	Round_1	176920	3763400	596920	2464920	0.899	-1.31	FALSE
Chembridge_4_M08	Treatment	Chembridge	4	Pl.04	M08	Round_1	160240	3497680	516440	2301040	-0.123	0.016	FALSE
Chembridge_4_M09	Treatment	Chembridge	4	Pl.04	M09	Round_1	176520	3963720	552840	2435400	-0.409	0.171	FALSE
Chembridge_4_N01	200nM_TSA	Chembridge	4	Pl.04	N01	Round_1	242480	2464280	567280	3773960	34.215	13.523	TRUE
Chembridge_4_N10	Treatment	Chembridge	4	Pl.04	N10	Round_1	100720	2154720	303120	1630320	2.126	4.493	TRUE
Chembridge_4_N11	Treatment	Chembridge	4	Pl.04	N11	Round_1	173360	7694920	610520	5340840	-14.021	26.537	FALSE
Chembridge_4_N12	Treatment	Chembridge	4	Pl.04	N12	Round_1	173880	3544840	512120	2301920	2.33	-0.183	FALSE
Chembridge_4_N13	Treatment	Chembridge	4	Pl.04	N13	Round_1	175080	4410000	479400	2648920	-3.516	6.505	FALSE
Chembridge_4_N14	Treatment	Chembridge	4	Pl.04	N14	Round_1	141240	3566240	419000	2494720	-2.861	8.199	FALSE
Chembridge_4_N15	Treatment	Chembridge	4	Pl.04	N15	Round_1	167920	3884880	533080	2377160	-0.368	-0.634	FALSE
Chembridge_4_N16	Treatment	Chembridge	4	Pl.04	N16	Round_1	172240	4207360	521440	2685320	-2.657	3.946	FALSE
Chembridge_4_N17	Treatment	Chembridge	4	Pl.04	N17	Round_1	184360	3976040	560720	2506560	1.104	0.047	FALSE
Chembridge_4_N18	Treatment	Chembridge	4	Pl.04	N18	Round_1	179040	3910960	484160	2220000	1.063	0.329	FALSE
Chembridge_4_N19	Treatment	Chembridge	4	Pl.04	N19	Round_1	166240	3566440	529200	2303520	2.085	-0.806	FALSE
Chembridge_4_N02	DMSO	Chembridge	4	Pl.04	N02	Round_1	184680	3923200	544680	2457960	1.717	-0.015	FALSE
Chembridge_4_N20	Treatment	Chembridge	4	Pl.04	N20	Round_1	164000	3956920	508200	2542720	-2.207	3.898	FALSE
Chembridge_4_N21	Treatment	Chembridge	4	Pl.04	N21	Round_1	156360	3555400	496840	2331600	0.409	1.332	FALSE
Chembridge_4_N22	Treatment	Chembridge	4	Pl.04	N22	Round_1	178440	3776960	557480	2399760	2.33	-1.415	FALSE
Chembridge_4_N23	4uM_Scriptaid	Chembridge	4	Pl.04	N23	Round_1	203120	2475720	564400	3400240	25.181	9.438	TRUE
Chembridge_4_N24	DMSO	Chembridge	4	Pl.04	N24	Round_1	177360	3628280	480240	2336840	2.371	1.785	FALSE
Chembridge_4_N03	Treatment	Chembridge	4	Pl.04	N03	Round_1	183440	4198440	552120	2462760	0.204	-0.716	FALSE
Chembridge_4_N04	Treatment	Chembridge	4	Pl.04	N04	Round_1	172080	3894240	525920	2572480	-0.245	2.152	FALSE
Chembridge_4_N05	Treatment	Chembridge	4	Pl.04	N05	Round_1	180200	3913920	575960	2484480	1.022	-1.298	FALSE
Chembridge_4_N06	Treatment	Chembridge	4	Pl.04	N06	Round_1	169840	3745440	560600	2404200	0.041	-1.123	FALSE
Chembridge_4_N07	Treatment	Chembridge	4	Pl.04	N07	Round_1	182400	4199120	564320	2484760	-0.981	-0.094	FALSE
Chembridge_4_N08	Treatment	Chembridge	4	Pl.04	N08	Round_1	155640	3805960	482680	2385080	-2.657	2.577	FALSE
Chembridge_4_N09	Treatment	Chembridge	4	Pl.04	N09	Round_1	181440	4017080	569200	2517800	0.327	-0.245	FALSE
Chembridge_4_O01	DMSO	Chembridge	4	Pl.04	O01	Round_1	184400	3911960	569440	2672560	-0.123	1.357	FALSE
Chembridge_4_O10	Treatment	Chembridge	4	Pl.04	O10	Round_1	152200	3362920	521560	2314640	-0.164	-1.172	FALSE
Chembridge_4_O11	Treatment	Chembridge	4	Pl.04	O11	Round_1	173240	3713880	563800	2386760	0.695	-1.916	FALSE
Chembridge_4_O12	Treatment	Chembridge	4	Pl.04	O12	Round_1	174680	3735240	480400	2165960	0.041	0.233	FALSE
Chembridge_4_O13	Treatment	Chembridge	4	Pl.04	O13	Round_1	172080	3491080	493320	2197440	1.39	0.006	FALSE
Chembridge_4_O14	Treatment	Chembridge	4	Pl.04	O14	Round_1	161200	3573680	529760	2397000	-0.572	-0.582	FALSE
Chembridge_4_O15	Treatment	Chembridge	4	Pl.04	O15	Round_1	176200	3774760	524840	2348600	1.267	-0.205	FALSE
Chembridge_4_O16	Treatment	Chembridge	4	Pl.04	O16	Round_1	147840	767160	452280	445360	95.778	-22.276	FALSE
Chembridge_4_O17	Treatment	Chembridge	4	Pl.04	O17	Round_1	164160	3604800	527960	2487120	0.123	1.911	FALSE
Chembridge_4_O18	Treatment	Chembridge	4	Pl.04	O18	Round_1	159320	3388840	476360	2113800	0.736	-0.286	FALSE
Chembridge_4_O19	Treatment	Chembridge	4	Pl.04	O19	Round_1	174920	3828440	536760	2455080	0.45	0.93	FALSE
Chembridge_4_O02	DMSO	Chembridge	4	Pl.04	O02	Round_1	161560	3539280	529320	2372400	0.082	0.115	FALSE
Chembridge_4_O20	Treatment	Chembridge	4	Pl.04	O20	Round_1	155880	3494600	525400	2347840	-0.572	0.821	FALSE
Chembridge_4_O21	Treatment	Chembridge	4	Pl.04	O21	Round_1	100520	2340600	346760	1649080	-1.226	2.061	FALSE
Chembridge_4_O22	Treatment	Chembridge	4	Pl.04	O22	Round_1	172840	3893640	526720	2369120	-0.613	0.143	FALSE
Chembridge_4_O23	DMSO	Chembridge	4	Pl.04	O23	Round_1	175320	3905200	525200	2367720	0	0.096	FALSE
Chembridge_4_O24	DMSO	Chembridge	4	Pl.04	O24	Round_1	175880	3672360	518720	2367960	0.736	0.194	FALSE
Chembridge_4_O03	Treatment	Chembridge	4	Pl.04	O03	Round_1	175880	4131120	552040	2760880	-1.431	3.054	FALSE
Chembridge_4_O04	Treatment	Chembridge	4	Pl.04	O04	Round_1	156560	3479960	524360	2305120	-0.572	-0.676	FALSE
Chembridge_4_O05	Treatment	Chembridge	4	Pl.04	O05	Round_1	165240	3796080	570640	2512600	-1.267	-0.404	FALSE
Chembridge_4_O06	Treatment	Chembridge	4	Pl.04	O06	Round_1	169120	3703000	575040	2442200	-0.286	-1.063	FALSE
Chembridge_4_O07	Treatment	Chembridge	4	Pl.04	O07	Round_1	161920	3506280	572920	2456440	0	-0.5	FALSE
Chembridge_4_O08	Treatment	Chembridge	4	Pl.04	O08	Round_1	182160	3557880	534120	2341080	2.902	-0.652	FALSE
Chembridge_4_O09	Treatment	Chembridge	4	Pl.04	O09	Round_1	173320	3873800	517920	2291000	-0.654	0.082	FALSE
Chembridge_4_P01	DMSO	Chembridge	4	Pl.04	P01	Round_1	196720	3951960	561200	2546280	1.104	0.008	FALSE
Chembridge_4_P10	Treatment	Chembridge	4	Pl.04	P10	Round_1	164120	3591600	512600	2498720	-0.245	1.259	FALSE
Chembridge_4_P11	Treatment	Chembridge	4	Pl.04	P11	Round_1	190160	5163400	524480	3166840	-6.581	9.235	FALSE
Chembridge_4_P12	Treatment	Chembridge	4	Pl.04	P12	Round_1	162680	3007480	459680	2180000	3.883	1.364	FALSE
Chembridge_4_P13	Treatment	Chembridge	4	Pl.04	P13	Round_1	185720	3788280	488560	2321080	0.654	1.544	FALSE
Chembridge_4_P14	Treatment	Chembridge	4	Pl.04	P14	Round_1	170040	4558440	462560	2972840	-6.541	11.187	FALSE
Chembridge_4_P15	Treatment	Chembridge	4	Pl.04	P15	Round_1	178280	4142640	539560	2501200	-2.085	0.467	FALSE
Chembridge_4_P16	Treatment	Chembridge	4	Pl.04	P16	Round_1	176240	3565840	528480	2415400	0.858	0.222	FALSE
Chembridge_4_P17	Treatment	Chembridge	4	Pl.04	P17	Round_1	175160	3680440	590360	2571360	0.695	-0.706	FALSE
Chembridge_4_P18	Treatment	Chembridge	4	Pl.04	P18	Round_1	193480	3808240	598360	2513800	2.616	-2.145	FALSE
Chembridge_4_P19	Treatment	Chembridge	4	Pl.04	P19	Round_1	374320	4181080	1151880	2562880	28.492	-14.398	FALSE
Chembridge_4_P02	200nM_TSA	Chembridge	4	Pl.04	P02	Round_1	244240	2567600	510400	3384040	31.394	13.452	TRUE
Chembridge_4_P20	Treatment	Chembridge	4	Pl.04	P20	Round_1	186160	3999120	536360	2380680	0	0.275	FALSE
Chembridge_4_P21	Treatment	Chembridge	4	Pl.04	P21	Round_1	169160	3694200	513240	2222840	0	-1.002	FALSE
Chembridge_4_P22	Treatment	Chembridge	4	Pl.04	P22	Round_1	196320	3782480	557920	2378000	3.883	-1.716	FALSE
Chembridge_4_P23	DMSO	Chembridge	4	Pl.04	P23	Round_1	175960	3685960	540440	2475480	1.226	0.2	FALSE
Chembridge_4_P24	4uM_Scriptaid	Chembridge	4	Pl.04	P24	Round_1	216960	2457360	533960	3378040	26.162	11.064	TRUE
Chembridge_4_P03	Treatment	Chembridge	4	Pl.04	P03	Round_1	185960	4350760	607680	2777480	-2.167	-0.041	FALSE
Chembridge_4_P04	Treatment	Chembridge	4	Pl.04	P04	Round_1	160000	3651840	506760	2592600	-1.962	3.559	FALSE
Chembridge_4_P05	Treatment	Chembridge	4	Pl.04	P05	Round_1	170120	3754360	525640	2450240	-1.349	0.886	FALSE
Chembridge_4_P06	Treatment	Chembridge	4	Pl.04	P06	Round_1	166360	3455160	512840	2288440	0.286	-0.047	FALSE
Chembridge_4_P07	Treatment	Chembridge	4	Pl.04	P07	Round_1	180280	4121920	587280	2493040	-2.044	-1.129	FALSE
Chembridge_4_P08	Treatment	Chembridge	4	Pl.04	P08	Round_1	195760	3326480	644880	2579160	7.399	-3.455	FALSE
Chembridge_4_P09	Treatment	Chembridge	4	Pl.04	P09	Round_1	182720	3895840	529920	2360920	-0.082	-0.068	FALSE
Chembridge_5_A01	DMSO	Chembridge	5	Pl.05	A01	Round_1	195240	3687560	544400	2476880	0.438	0.48	FALSE
Chembridge_5_A10	Treatment	Chembridge	5	Pl.05	A10	Round_1	96040	2492800	488440	1431120	-5.699	-8.818	TRUE
Chembridge_5_A11	Treatment	Chembridge	5	Pl.05	A11	Round_1	179120	3873520	526000	2589480	-2.091	1.517	FALSE
Chembridge_5_A12	Treatment	Chembridge	5	Pl.05	A12	Round_1	175520	3325400	555200	2420720	1.754	-0.827	FALSE
Chembridge_5_A13	Treatment	Chembridge	5	Pl.05	A13	Round_1	186120	3653880	554320	2729040	0.067	3.281	FALSE
Chembridge_5_A14	Treatment	Chembridge	5	Pl.05	A14	Round_1	150840	3262360	507000	2500120	-2.462	2.439	FALSE
Chembridge_5_A15	Treatment	Chembridge	5	Pl.05	A15	Round_1	174720	3564840	542480	2398000	-0.067	0.335	FALSE
Chembridge_5_A16	Treatment	Chembridge	5	Pl.05	A16	Round_1	154360	3148320	536800	2319040	-0.27	-0.289	FALSE
Chembridge_5_A17	Treatment	Chembridge	5	Pl.05	A17	Round_1	162880	3427280	575600	2482360	-1.079	-0.037	FALSE
Chembridge_5_A18	Treatment	Chembridge	5	Pl.05	A18	Round_1	86040	2121000	272400	1751720	-4.216	9.899	FALSE
Chembridge_5_A19	Treatment	Chembridge	5	Pl.05	A19	Round_1	159800	3477760	519600	2333240	-1.18	0.346	FALSE
Chembridge_5_A02	DMSO	Chembridge	5	Pl.05	A02	Round_1	164600	3146840	505520	2221600	0.776	0.083	FALSE
Chembridge_5_A20	Treatment	Chembridge	5	Pl.05	A20	Round_1	172000	3181640	588880	2395680	2.226	-1.728	FALSE
Chembridge_5_A21	Treatment	Chembridge	5	Pl.05	A21	Round_1	205320	3382280	727960	2288960	6.239	-6.541	FALSE
Chembridge_5_A22	Treatment	Chembridge	5	Pl.05	A22	Round_1	173040	3437760	613280	2544000	0.169	-0.947	FALSE
Chembridge_5_A23	DMSO	Chembridge	5	Pl.05	A23	Round_1	168200	3578760	552040	2461480	-1.248	0.929	FALSE
Chembridge_5_A24	DMSO	Chembridge	5	Pl.05	A24	Round_1	158680	3225680	537040	2340200	-1.551	-0.338	FALSE
Chembridge_5_A03	Treatment	Chembridge	5	Pl.05	A03	Round_1	184960	3992600	600960	2719640	-2.091	0.351	FALSE
Chembridge_5_A04	Treatment	Chembridge	5	Pl.05	A04	Round_1	285280	3256800	871120	2368240	19.931	-9.522	FALSE
Chembridge_5_A05	Treatment	Chembridge	5	Pl.05	A05	Round_1	178960	3422320	570960	2503120	1.383	-0.644	FALSE
Chembridge_5_A06	Treatment	Chembridge	5	Pl.05	A06	Round_1	180040	3589000	547400	2518040	0.304	-0.01	FALSE
Chembridge_5_A07	Treatment	Chembridge	5	Pl.05	A07	Round_1	173920	3339080	560120	2475920	1.45	-0.37	FALSE
Chembridge_5_A08	Treatment	Chembridge	5	Pl.05	A08	Round_1	171040	3437200	535960	2444160	0.067	0.5	FALSE
Chembridge_5_A09	Treatment	Chembridge	5	Pl.05	A09	Round_1	158400	4544720	569840	3629000	-8.161	9.108	FALSE
Chembridge_5_B01	DMSO	Chembridge	5	Pl.05	B01	Round_1	165200	3228480	580920	2553840	-0.034	-0.002	FALSE
Chembridge_5_B10	Treatment	Chembridge	5	Pl.05	B10	Round_1	146200	3170600	517240	2399760	-1.315	0.811	FALSE
Chembridge_5_B11	Treatment	Chembridge	5	Pl.05	B11	Round_1	172920	3535880	540840	2381760	0.135	-0.945	FALSE
Chembridge_5_B12	Treatment	Chembridge	5	Pl.05	B12	Round_1	151160	3143480	531400	2475320	-0.337	1.143	FALSE
Chembridge_5_B13	Treatment	Chembridge	5	Pl.05	B13	Round_1	168720	3494440	570000	2441160	-0.944	0.163	FALSE
Chembridge_5_B14	Treatment	Chembridge	5	Pl.05	B14	Round_1	148160	2884440	456000	2073560	0.843	0.71	FALSE
Chembridge_5_B15	Treatment	Chembridge	5	Pl.05	B15	Round_1	152000	3104960	569640	2324560	0.54	-1.151	FALSE
Chembridge_5_B16	Treatment	Chembridge	5	Pl.05	B16	Round_1	159000	3308400	535400	2229880	-0.202	-0.776	FALSE
Chembridge_5_B17	Treatment	Chembridge	5	Pl.05	B17	Round_1	161480	3460600	580080	2468720	-1.012	0.007	FALSE
Chembridge_5_B18	Treatment	Chembridge	5	Pl.05	B18	Round_1	180080	3514640	604600	2443120	1.787	-2.713	FALSE
Chembridge_5_B19	Treatment	Chembridge	5	Pl.05	B19	Round_1	137080	2848400	505600	2154320	0.506	-0.543	FALSE
Chembridge_5_B02	DMSO	Chembridge	5	Pl.05	B02	Round_1	157920	3281960	488400	2194960	-0.776	0.973	FALSE
Chembridge_5_B20	Treatment	Chembridge	5	Pl.05	B20	Round_1	19880	634920	92120	359440	-9.578	-2.276	TRUE
Chembridge_5_B21	Treatment	Chembridge	5	Pl.05	B21	Round_1	159880	3372920	544720	2331120	-0.708	-0.032	FALSE
Chembridge_5_B22	Treatment	Chembridge	5	Pl.05	B22	Round_1	163400	3491040	559440	2380240	-0.843	-0.013	FALSE
Chembridge_5_B23	DMSO	Chembridge	5	Pl.05	B23	Round_1	158320	3415800	558440	2264600	-1.18	-0.909	FALSE
Chembridge_5_B24	DMSO	Chembridge	5	Pl.05	B24	Round_1	178680	3510560	539480	2359520	0.135	0.102	FALSE
Chembridge_5_B03	Treatment	Chembridge	5	Pl.05	B03	Round_1	170200	3386360	545240	2393080	0.674	-0.034	FALSE
Chembridge_5_B04	Treatment	Chembridge	5	Pl.05	B04	Round_1	154600	3056040	538520	2910000	0.573	5.396	FALSE
Chembridge_5_B05	Treatment	Chembridge	5	Pl.05	B05	Round_1	172680	3571280	548920	2458840	-0.169	0.224	FALSE
Chembridge_5_B06	Treatment	Chembridge	5	Pl.05	B06	Round_1	166360	3066800	458680	2019320	3.069	-0.731	FALSE
Chembridge_5_B07	Treatment	Chembridge	5	Pl.05	B07	Round_1	165040	3361800	525920	2325040	0.438	-0.011	FALSE
Chembridge_5_B08	Treatment	Chembridge	5	Pl.05	B08	Round_1	163400	3127240	544120	2401480	1.754	0.061	FALSE
Chembridge_5_B09	Treatment	Chembridge	5	Pl.05	B09	Round_1	155160	3181680	518000	2404200	0	0.093	FALSE
Chembridge_5_C01	DMSO	Chembridge	5	Pl.05	C01	Round_1	174560	3517040	575520	2484160	0.034	0.044	FALSE
Chembridge_5_C10	Treatment	Chembridge	5	Pl.05	C10	Round_1	169160	3577720	543240	2322360	-0.169	-0.689	FALSE
Chembridge_5_C11	Treatment	Chembridge	5	Pl.05	C11	Round_1	159240	3412120	496000	2376480	-0.337	1.634	FALSE
Chembridge_5_C12	Treatment	Chembridge	5	Pl.05	C12	Round_1	145800	7594440	481080	6650280	-15.378	51.342	FALSE
Chembridge_5_C13	Treatment	Chembridge	5	Pl.05	C13	Round_1	170080	3539720	670720	2608720	-0.337	-1.495	FALSE
Chembridge_5_C14	Treatment	Chembridge	5	Pl.05	C14	Round_1	161960	3418840	565400	2377080	-0.708	-0.672	FALSE
Chembridge_5_C15	Treatment	Chembridge	5	Pl.05	C15	Round_1	152960	3144360	582480	2274000	1.147	-1.632	FALSE
Chembridge_5_C16	Treatment	Chembridge	5	Pl.05	C16	Round_1	170360	3470240	574680	2378320	0.944	-0.438	FALSE
Chembridge_5_C17	Treatment	Chembridge	5	Pl.05	C17	Round_1	166400	3512280	631200	2659840	-0.405	0.258	FALSE
Chembridge_5_C18	Treatment	Chembridge	5	Pl.05	C18	Round_1	144880	3150800	559440	2496120	-0.304	0.051	FALSE
Chembridge_5_C19	Treatment	Chembridge	5	Pl.05	C19	Round_1	163320	3566240	589080	2446160	0.034	-0.65	FALSE
Chembridge_5_C02	DMSO	Chembridge	5	Pl.05	C02	Round_1	155280	3157560	483040	2167360	0.371	1.414	FALSE
Chembridge_5_C20	Treatment	Chembridge	5	Pl.05	C20	Round_1	157440	3288160	546840	2315520	0.202	0.005	FALSE
Chembridge_5_C21	Treatment	Chembridge	5	Pl.05	C21	Round_1	164800	3524400	596440	2482440	-0.101	-0.187	FALSE
Chembridge_5_C22	Treatment	Chembridge	5	Pl.05	C22	Round_1	161720	3284160	505720	2213760	0.843	1.128	FALSE
Chembridge_5_C23	DMSO	Chembridge	5	Pl.05	C23	Round_1	159920	3452760	573680	2434240	-0.573	0.59	FALSE
Chembridge_5_C24	DMSO	Chembridge	5	Pl.05	C24	Round_1	158880	3228480	603880	2540920	-0.337	-0.319	FALSE
Chembridge_5_C03	Treatment	Chembridge	5	Pl.05	C03	Round_1	168480	3504920	582640	2465800	0.202	-0.406	FALSE
Chembridge_5_C04	Treatment	Chembridge	5	Pl.05	C04	Round_1	164960	3366320	548080	2424600	0.101	0.56	FALSE
Chembridge_5_C05	Treatment	Chembridge	5	Pl.05	C05	Round_1	138880	3779120	528760	2740040	-5.497	4.517	FALSE
Chembridge_5_C06	Treatment	Chembridge	5	Pl.05	C06	Round_1	170280	3091760	550840	2211680	4.216	-2.35	FALSE
Chembridge_5_C07	Treatment	Chembridge	5	Pl.05	C07	Round_1	169800	3625840	593640	2722680	-0.034	1.364	FALSE
Chembridge_5_C08	Treatment	Chembridge	5	Pl.05	C08	Round_1	178080	3624840	603880	2531160	0.742	-0.669	FALSE
Chembridge_5_C09	Treatment	Chembridge	5	Pl.05	C09	Round_1	176400	3609440	578040	2708360	0.607	0.811	FALSE
Chembridge_5_D01	DMSO	Chembridge	5	Pl.05	D01	Round_1	181600	3532360	613680	2675360	0.371	-0.154	FALSE
Chembridge_5_D10	Treatment	Chembridge	5	Pl.05	D10	Round_1	152360	3364120	546800	2579160	-1.45	1.272	FALSE
Chembridge_5_D11	Treatment	Chembridge	5	Pl.05	D11	Round_1	153480	4066200	578680	3109680	-5.396	4.36	FALSE
Chembridge_5_D12	Treatment	Chembridge	5	Pl.05	D12	Round_1	163520	3238600	596440	2449640	1.147	-1.804	FALSE
Chembridge_5_D13	Treatment	Chembridge	5	Pl.05	D13	Round_1	173720	3441840	593400	2479880	0.54	-0.359	FALSE
Chembridge_5_D14	Treatment	Chembridge	5	Pl.05	D14	Round_1	163000	3316840	538240	2299840	0.169	-0.734	FALSE
Chembridge_5_D15	Treatment	Chembridge	5	Pl.05	D15	Round_1	462320	3582800	1561400	2382120	44.112	-14.968	FALSE
Chembridge_5_D16	Treatment	Chembridge	5	Pl.05	D16	Round_1	155240	3270200	576120	2327960	-0.337	-1.406	FALSE
Chembridge_5_D17	Treatment	Chembridge	5	Pl.05	D17	Round_1	178200	3623280	630560	2769840	0.472	0.793	FALSE
Chembridge_5_D18	Treatment	Chembridge	5	Pl.05	D18	Round_1	156960	3315400	594560	2549800	0.034	-1.325	FALSE
Chembridge_5_D19	Treatment	Chembridge	5	Pl.05	D19	Round_1	142840	3223800	471840	2234360	-1.248	2.071	FALSE
Chembridge_5_D02	DMSO	Chembridge	5	Pl.05	D02	Round_1	161200	3301040	534280	2290160	0.169	-0.113	FALSE
Chembridge_5_D20	Treatment	Chembridge	5	Pl.05	D20	Round_1	165440	3456720	585400	2589520	0	0.599	FALSE
Chembridge_5_D21	Treatment	Chembridge	5	Pl.05	D21	Round_1	173920	3787480	622360	2639160	-0.843	-0.195	FALSE
Chembridge_5_D22	Treatment	Chembridge	5	Pl.05	D22	Round_1	179280	3512200	617440	2625520	1.72	0.013	FALSE
Chembridge_5_D23	DMSO	Chembridge	5	Pl.05	D23	Round_1	161400	3367120	587640	2372480	0.304	-0.964	FALSE
Chembridge_5_D24	DMSO	Chembridge	5	Pl.05	D24	Round_1	180440	3621200	584320	2554480	0	0.134	FALSE
Chembridge_5_D03	Treatment	Chembridge	5	Pl.05	D03	Round_1	168520	3575040	531600	2374320	-0.54	0.427	FALSE
Chembridge_5_D04	Treatment	Chembridge	5	Pl.05	D04	Round_1	166240	3493040	601960	2700520	-0.641	0.459	FALSE
Chembridge_5_D05	Treatment	Chembridge	5	Pl.05	D05	Round_1	172960	3742200	577960	2605880	-0.843	0.43	FALSE
Chembridge_5_D06	Treatment	Chembridge	5	Pl.05	D06	Round_1	155280	3697320	545000	2714400	-3.001	2.453	FALSE
Chembridge_5_D07	Treatment	Chembridge	5	Pl.05	D07	Round_1	209880	4314080	702880	3013920	0.843	-0.69	FALSE
Chembridge_5_D08	Treatment	Chembridge	5	Pl.05	D08	Round_1	160960	3417320	564760	2477320	-0.54	-0.043	FALSE
Chembridge_5_D09	Treatment	Chembridge	5	Pl.05	D09	Round_1	199520	5371840	586720	3333920	-6.07	5.783	FALSE
Chembridge_5_E01	DMSO	Chembridge	5	Pl.05	E01	Round_1	179920	3599160	561920	2418640	-0.169	-0.057	FALSE
Chembridge_5_E10	Treatment	Chembridge	5	Pl.05	E10	Round_1	135960	2644840	493600	2069320	1.787	-1.175	FALSE
Chembridge_5_E11	Treatment	Chembridge	5	Pl.05	E11	Round_1	161840	3282560	578560	2590880	0.54	-0.1	FALSE
Chembridge_5_E12	Treatment	Chembridge	5	Pl.05	E12	Round_1	158440	3082680	560200	2453040	1.686	0.073	FALSE
Chembridge_5_E13	Treatment	Chembridge	5	Pl.05	E13	Round_1	175560	3635440	602800	2459000	-0.54	-0.5	FALSE
Chembridge_5_E14	Treatment	Chembridge	5	Pl.05	E14	Round_1	162960	3305600	590720	2638600	0.169	0.719	FALSE
Chembridge_5_E15	Treatment	Chembridge	5	Pl.05	E15	Round_1	163520	3399600	616680	2591840	0.405	-0.046	FALSE
Chembridge_5_E16	Treatment	Chembridge	5	Pl.05	E16	Round_1	165360	3414320	589600	2474800	0.202	-0.159	FALSE
Chembridge_5_E17	Treatment	Chembridge	5	Pl.05	E17	Round_1	172800	3582160	612560	2494440	-0.067	-0.548	FALSE
Chembridge_5_E18	Treatment	Chembridge	5	Pl.05	E18	Round_1	147800	3322520	498640	2347000	-1.585	1.344	FALSE
Chembridge_5_E19	Treatment	Chembridge	5	Pl.05	E19	Round_1	155200	3374200	574400	2541440	-0.169	0.79	FALSE
Chembridge_5_E02	DMSO	Chembridge	5	Pl.05	E02	Round_1	161360	3479880	534960	2331920	-1.45	0.684	FALSE
Chembridge_5_E20	Treatment	Chembridge	5	Pl.05	E20	Round_1	153120	2972040	566120	2520720	2.158	1.157	FALSE
Chembridge_5_E21	Treatment	Chembridge	5	Pl.05	E21	Round_1	107280	2145880	335480	1515760	1.315	1.708	FALSE
Chembridge_5_E22	Treatment	Chembridge	5	Pl.05	E22	Round_1	181960	3775920	637320	2527240	0.101	-1.143	FALSE
Chembridge_5_E23	DMSO	Chembridge	5	Pl.05	E23	Round_1	165000	3539000	589280	2412000	-0.236	-0.259	FALSE
Chembridge_5_E24	DMSO	Chembridge	5	Pl.05	E24	Round_1	165360	3323400	598600	2524240	0	-0.306	FALSE
Chembridge_5_E03	Treatment	Chembridge	5	Pl.05	E03	Round_1	179080	3770520	543160	2453120	-0.54	1.099	FALSE
Chembridge_5_E04	Treatment	Chembridge	5	Pl.05	E04	Round_1	103600	2142640	333840	1482680	-0.641	0.616	FALSE
Chembridge_5_E05	Treatment	Chembridge	5	Pl.05	E05	Round_1	195000	3279040	666720	2591680	6.172	-2.544	FALSE
Chembridge_5_E06	Treatment	Chembridge	5	Pl.05	E06	Round_1	170080	3461720	514720	2319160	0.776	0.277	FALSE
Chembridge_5_E07	Treatment	Chembridge	5	Pl.05	E07	Round_1	171160	3639160	609200	2623600	-0.236	-0.186	FALSE
Chembridge_5_E08	Treatment	Chembridge	5	Pl.05	E08	Round_1	156120	3386840	589720	2502600	-1.079	-0.418	FALSE
Chembridge_5_E09	Treatment	Chembridge	5	Pl.05	E09	Round_1	156720	3626240	495320	2677040	-2.833	4.681	FALSE
Chembridge_5_F01	DMSO	Chembridge	5	Pl.05	F01	Round_1	173920	3548480	533320	2380480	-0.708	0.398	FALSE
Chembridge_5_F10	Treatment	Chembridge	5	Pl.05	F10	Round_1	133600	2764280	482920	2243680	0.169	0.874	FALSE
Chembridge_5_F11	Treatment	Chembridge	5	Pl.05	F11	Round_1	175320	3684760	569080	2468800	0	-1.272	FALSE
Chembridge_5_F12	Treatment	Chembridge	5	Pl.05	F12	Round_1	165800	3605640	596880	2656160	-1.012	0.045	FALSE
Chembridge_5_F13	Treatment	Chembridge	5	Pl.05	F13	Round_1	171680	3421160	619360	2634240	0.54	0.031	FALSE
Chembridge_5_F14	Treatment	Chembridge	5	Pl.05	F14	Round_1	411000	3083320	1498080	2478600	45.494	-14.947	FALSE
Chembridge_5_F15	Treatment	Chembridge	5	Pl.05	F15	Round_1	165920	3558720	599000	2523480	-0.135	-0.404	FALSE
Chembridge_5_F16	Treatment	Chembridge	5	Pl.05	F16	Round_1	159920	3420720	537640	2322280	-0.337	0.09	FALSE
Chembridge_5_F17	Treatment	Chembridge	5	Pl.05	F17	Round_1	171000	3579840	605160	2613000	-0.067	0.374	FALSE
Chembridge_5_F18	Treatment	Chembridge	5	Pl.05	F18	Round_1	162440	3627600	589800	2426240	-1.045	-2.286	FALSE
Chembridge_5_F19	Treatment	Chembridge	5	Pl.05	F19	Round_1	162600	3494480	634360	2744440	0.371	-0.16	FALSE
Chembridge_5_F02	DMSO	Chembridge	5	Pl.05	F02	Round_1	160800	3408720	569920	2467320	-0.911	0.108	FALSE
Chembridge_5_F20	Treatment	Chembridge	5	Pl.05	F20	Round_1	146240	3162000	495520	2157760	-1.079	0.212	FALSE
Chembridge_5_F21	Treatment	Chembridge	5	Pl.05	F21	Round_1	165640	3578800	566600	2427640	-0.843	0.032	FALSE
Chembridge_5_F22	Treatment	Chembridge	5	Pl.05	F22	Round_1	150560	3115880	570680	2398840	0.101	-0.265	FALSE
Chembridge_5_F23	DMSO	Chembridge	5	Pl.05	F23	Round_1	159040	3323920	558000	2275520	0.304	-0.754	FALSE
Chembridge_5_F24	DMSO	Chembridge	5	Pl.05	F24	Round_1	174000	3675600	560760	2489320	-1.619	0.485	FALSE
Chembridge_5_F03	Treatment	Chembridge	5	Pl.05	F03	Round_1	166040	3431920	593080	2588320	0	-0.139	FALSE
Chembridge_5_F04	Treatment	Chembridge	5	Pl.05	F04	Round_1	141040	2909440	488800	2379120	-0.641	2.514	FALSE
Chembridge_5_F05	Treatment	Chembridge	5	Pl.05	F05	Round_1	167280	3355480	610640	2612320	1.315	-0.836	FALSE
Chembridge_5_F06	Treatment	Chembridge	5	Pl.05	F06	Round_1	498920	4657760	1779120	3717480	32.072	-13.241	FALSE
Chembridge_5_F07	Treatment	Chembridge	5	Pl.05	F07	Round_1	143600	3075440	487360	2258200	-0.236	1.175	FALSE
Chembridge_5_F08	Treatment	Chembridge	5	Pl.05	F08	Round_1	167880	3530320	568320	2503400	0	0.043	FALSE
Chembridge_5_F09	Treatment	Chembridge	5	Pl.05	F09	Round_1	166920	3408560	606680	2587240	0.405	-1.916	FALSE
Chembridge_5_G01	DMSO	Chembridge	5	Pl.05	G01	Round_1	183800	3688000	587640	2462840	0.843	-1.35	FALSE
Chembridge_5_G10	Treatment	Chembridge	5	Pl.05	G10	Round_1	156800	3161920	592600	2703200	2.26	0.152	FALSE
Chembridge_5_G11	Treatment	Chembridge	5	Pl.05	G11	Round_1	165560	3351640	509120	2654680	1.551	3.212	FALSE
Chembridge_5_G12	Treatment	Chembridge	5	Pl.05	G12	Round_1	176640	3470960	607320	2528400	2.698	-1.779	FALSE
Chembridge_5_G13	Treatment	Chembridge	5	Pl.05	G13	Round_1	165080	3649600	586400	2516440	-1.147	-0.031	FALSE
Chembridge_5_G14	Treatment	Chembridge	5	Pl.05	G14	Round_1	157280	3548800	657080	2744080	-1.518	-1.54	FALSE
Chembridge_5_G15	Treatment	Chembridge	5	Pl.05	G15	Round_1	158240	3359800	618840	2645680	0.877	-0.335	FALSE
Chembridge_5_G16	Treatment	Chembridge	5	Pl.05	G16	Round_1	159880	3336280	535120	2366760	1.214	0.386	FALSE
Chembridge_5_G17	Treatment	Chembridge	5	Pl.05	G17	Round_1	171360	3648640	593200	2510840	0.405	-0.355	FALSE
Chembridge_5_G18	Treatment	Chembridge	5	Pl.05	G18	Round_1	146280	3223280	473320	2285520	-0.034	1.325	FALSE
Chembridge_5_G19	Treatment	Chembridge	5	Pl.05	G19	Round_1	157640	5573680	577280	4469600	-8.87	18.108	FALSE
Chembridge_5_G02	DMSO	Chembridge	5	Pl.05	G02	Round_1	149280	3172560	527720	2266280	0.101	-0.349	FALSE
Chembridge_5_G20	Treatment	Chembridge	5	Pl.05	G20	Round_1	169920	3662440	603200	2537600	-0.067	-0.858	FALSE
Chembridge_5_G21	Treatment	Chembridge	5	Pl.05	G21	Round_1	164200	3553080	585360	2632480	0.169	0.914	FALSE
Chembridge_5_G22	Treatment	Chembridge	5	Pl.05	G22	Round_1	162400	3547360	551440	2440840	0.034	0.678	FALSE
Chembridge_5_G23	DMSO	Chembridge	5	Pl.05	G23	Round_1	154920	3307560	566520	2388720	0.776	-0.272	FALSE
Chembridge_5_G24	DMSO	Chembridge	5	Pl.05	G24	Round_1	170240	3521520	548000	2356360	-0.067	-0.536	FALSE
Chembridge_5_G03	Treatment	Chembridge	5	Pl.05	G03	Round_1	173720	3740800	591600	2629800	-0.067	0.034	FALSE
Chembridge_5_G04	Treatment	Chembridge	5	Pl.05	G04	Round_1	158320	3422240	535760	2382200	-0.708	-0.037	FALSE
Chembridge_5_G05	Treatment	Chembridge	5	Pl.05	G05	Round_1	172920	3737880	563960	2518280	0.169	-0.088	FALSE
Chembridge_5_G06	Treatment	Chembridge	5	Pl.05	G06	Round_1	161560	3596600	538200	2477160	-0.371	0.123	FALSE
Chembridge_5_G07	Treatment	Chembridge	5	Pl.05	G07	Round_1	156400	5369320	581040	4094720	-8.937	13.997	FALSE
Chembridge_5_G08	Treatment	Chembridge	5	Pl.05	G08	Round_1	146280	3100680	539840	2534840	0.472	1.354	FALSE
Chembridge_5_G09	Treatment	Chembridge	5	Pl.05	G09	Round_1	158680	3819920	570560	2905800	-2.361	2.308	FALSE
Chembridge_5_H01	DMSO	Chembridge	5	Pl.05	H01	Round_1	160520	3258320	536240	2360400	0.573	-0.756	FALSE
Chembridge_5_H10	Treatment	Chembridge	5	Pl.05	H10	Round_1	172200	3857160	556000	2557680	-0.169	-0.192	FALSE
Chembridge_5_H11	Treatment	Chembridge	5	Pl.05	H11	Round_1	170520	3624800	588880	2586760	0.742	-1.791	FALSE
Chembridge_5_H12	Treatment	Chembridge	5	Pl.05	H12	Round_1	139840	3323640	537480	2575600	-1.889	1.083	FALSE
Chembridge_5_H13	Treatment	Chembridge	5	Pl.05	H13	Round_1	174360	3498000	694720	2707400	1.821	-2.718	FALSE
Chembridge_5_H14	Treatment	Chembridge	5	Pl.05	H14	Round_1	161080	3497360	556800	2598560	-0.169	0.574	FALSE
Chembridge_5_H15	Treatment	Chembridge	5	Pl.05	H15	Round_1	161680	3624160	535120	2499600	0.067	1.263	FALSE
Chembridge_5_H16	Treatment	Chembridge	5	Pl.05	H16	Round_1	161480	3421440	575200	2596440	0.944	0.33	FALSE
Chembridge_5_H17	Treatment	Chembridge	5	Pl.05	H17	Round_1	153960	3287320	573480	2444880	0.674	-0.742	FALSE
Chembridge_5_H18	Treatment	Chembridge	5	Pl.05	H18	Round_1	267360	3431600	946840	2456400	18.043	-11.348	FALSE
Chembridge_5_H19	Treatment	Chembridge	5	Pl.05	H19	Round_1	163760	5389920	532080	4812200	-7.521	24.615	FALSE
Chembridge_5_H02	DMSO	Chembridge	5	Pl.05	H02	Round_1	156240	3392440	543240	2377760	-0.169	-0.448	FALSE
Chembridge_5_H20	Treatment	Chembridge	5	Pl.05	H20	Round_1	139000	3102240	491840	2468320	-0.337	2.997	FALSE
Chembridge_5_H21	Treatment	Chembridge	5	Pl.05	H21	Round_1	155840	3574360	585640	2673080	-0.641	0.728	FALSE
Chembridge_5_H22	Treatment	Chembridge	5	Pl.05	H22	Round_1	146880	3558280	540160	2662040	-2.394	2.851	FALSE
Chembridge_5_H23	DMSO	Chembridge	5	Pl.05	H23	Round_1	158280	3499240	496040	2164680	-0.034	-0.019	FALSE
Chembridge_5_H24	DMSO	Chembridge	5	Pl.05	H24	Round_1	163720	3431120	566040	2551360	0.202	0.037	FALSE
Chembridge_5_H03	Treatment	Chembridge	5	Pl.05	H03	Round_1	175280	3959400	598920	2705360	-0.877	-0.126	FALSE
Chembridge_5_H04	Treatment	Chembridge	5	Pl.05	H04	Round_1	204800	3747280	640360	2640680	4.418	-2.334	FALSE
Chembridge_5_H05	Treatment	Chembridge	5	Pl.05	H05	Round_1	158440	3431840	550840	2514560	0.438	-0.096	FALSE
Chembridge_5_H06	Treatment	Chembridge	5	Pl.05	H06	Round_1	165000	3380960	521360	2586280	2.057	1.515	FALSE
Chembridge_5_H07	Treatment	Chembridge	5	Pl.05	H07	Round_1	150120	3310720	474320	2673720	-0.034	5.799	FALSE
Chembridge_5_H08	Treatment	Chembridge	5	Pl.05	H08	Round_1	147520	3597360	485880	2371120	-2.496	1.802	FALSE
Chembridge_5_H09	Treatment	Chembridge	5	Pl.05	H09	Round_1	163280	3508560	571640	2582560	0.607	-1.361	FALSE
Chembridge_5_I01	200nM_TSA	Chembridge	5	Pl.05	I01	Round_1	263840	2474600	578480	3770000	32.207	9.979	TRUE
Chembridge_5_I10	Treatment	Chembridge	5	Pl.05	I10	Round_1	163160	3450560	543960	2504320	1.248	-0.908	FALSE
Chembridge_5_I11	Treatment	Chembridge	5	Pl.05	I11	Round_1	157400	3580280	529280	2622440	-0.54	0.52	FALSE
Chembridge_5_I12	Treatment	Chembridge	5	Pl.05	I12	Round_1	154000	4238440	503400	2854760	-4.789	5.113	FALSE
Chembridge_5_I13	Treatment	Chembridge	5	Pl.05	I13	Round_1	170120	3738400	577440	2635360	0	0.163	FALSE
Chembridge_5_I14	Treatment	Chembridge	5	Pl.05	I14	Round_1	63720	844840	153160	509520	15.817	-7.432	FALSE
Chembridge_5_I15	Treatment	Chembridge	5	Pl.05	I15	Round_1	173880	3899320	574400	2646680	0.405	0.183	FALSE
Chembridge_5_I16	Treatment	Chembridge	5	Pl.05	I16	Round_1	143040	3330520	536600	2535280	-0.877	0.737	FALSE
Chembridge_5_I17	Treatment	Chembridge	5	Pl.05	I17	Round_1	160960	3508480	547840	2480120	0.472	-0.047	FALSE
Chembridge_5_I18	Treatment	Chembridge	5	Pl.05	I18	Round_1	144560	3285200	550760	2680760	0.034	0.244	FALSE
Chembridge_5_I19	Treatment	Chembridge	5	Pl.05	I19	Round_1	148560	3624840	497200	2527480	-1.248	2.391	FALSE
Chembridge_5_I02	DMSO	Chembridge	5	Pl.05	I02	Round_1	158840	3316120	556400	2490880	1.248	-0.643	FALSE
Chembridge_5_I20	Treatment	Chembridge	5	Pl.05	I20	Round_1	157920	3591080	508520	2310720	-0.54	-0.317	FALSE
Chembridge_5_I21	Treatment	Chembridge	5	Pl.05	I21	Round_1	200040	2754560	685400	2116880	15.345	-8.011	FALSE
Chembridge_5_I22	Treatment	Chembridge	5	Pl.05	I22	Round_1	168040	3565120	585920	2486440	1.18	-1.597	FALSE
Chembridge_5_I23	4uM_Scriptaid	Chembridge	5	Pl.05	I23	Round_1	206440	2426000	572600	3524360	21.887	8.958	TRUE
Chembridge_5_I24	DMSO	Chembridge	5	Pl.05	I24	Round_1	175160	3619920	525280	2496560	0.54	0.633	FALSE
Chembridge_5_I03	Treatment	Chembridge	5	Pl.05	I03	Round_1	150480	3333640	476320	2662520	0	4.957	FALSE
Chembridge_5_I04	Treatment	Chembridge	5	Pl.05	I04	Round_1	163240	3585440	564680	2652560	-0.101	0.037	FALSE
Chembridge_5_I05	Treatment	Chembridge	5	Pl.05	I05	Round_1	161000	3594280	558160	2643120	0.236	0.088	FALSE
Chembridge_5_I06	Treatment	Chembridge	5	Pl.05	I06	Round_1	190000	3998640	635760	2756640	1.855	-2.613	FALSE
Chembridge_5_I07	Treatment	Chembridge	5	Pl.05	I07	Round_1	155960	3435760	526080	2475760	0.304	0.011	FALSE
Chembridge_5_I08	Treatment	Chembridge	5	Pl.05	I08	Round_1	158720	3621120	586520	2712320	-0.54	-0.324	FALSE
Chembridge_5_I09	Treatment	Chembridge	5	Pl.05	I09	Round_1	159240	3544080	550520	2808680	-0.135	1.07	FALSE
Chembridge_5_J01	DMSO	Chembridge	5	Pl.05	J01	Round_1	176360	3604040	573240	2646560	-0.169	0.495	FALSE
Chembridge_5_J10	Treatment	Chembridge	5	Pl.05	J10	Round_1	151160	3289920	491920	2487600	-0.371	2.371	FALSE
Chembridge_5_J11	Treatment	Chembridge	5	Pl.05	J11	Round_1	162200	3430880	563960	2554040	0	-0.969	FALSE
Chembridge_5_J12	Treatment	Chembridge	5	Pl.05	J12	Round_1	166160	3531040	536720	2370000	0.067	-0.872	FALSE
Chembridge_5_J13	Treatment	Chembridge	5	Pl.05	J13	Round_1	173520	1872040	573320	2539840	24.282	0.258	TRUE
Chembridge_5_J14	Treatment	Chembridge	5	Pl.05	J14	Round_1	155400	1643720	565280	2570400	25.529	0.008	TRUE
Chembridge_5_J15	Treatment	Chembridge	5	Pl.05	J15	Round_1	156920	3630600	597240	2768440	-1.754	1.152	FALSE
Chembridge_5_J16	Treatment	Chembridge	5	Pl.05	J16	Round_1	159360	3586160	563440	2460760	-1.416	-0.382	FALSE
Chembridge_5_J17	Treatment	Chembridge	5	Pl.05	J17	Round_1	176880	3671800	619600	2538440	0.472	-1.557	FALSE
Chembridge_5_J18	Treatment	Chembridge	5	Pl.05	J18	Round_1	163920	3339040	600720	2575200	1.653	-2.08	FALSE
Chembridge_5_J19	Treatment	Chembridge	5	Pl.05	J19	Round_1	160280	4803840	523640	4384840	-6.644	21.066	FALSE
Chembridge_5_J02	DMSO	Chembridge	5	Pl.05	J02	Round_1	168520	3660320	543800	2517720	-0.911	1.009	FALSE
Chembridge_5_J20	Treatment	Chembridge	5	Pl.05	J20	Round_1	136920	2894040	477240	2169760	0	0.516	FALSE
Chembridge_5_J21	Treatment	Chembridge	5	Pl.05	J21	Round_1	161480	3462000	555640	2458160	0.236	0.053	FALSE
Chembridge_5_J22	Treatment	Chembridge	5	Pl.05	J22	Round_1	164720	4067520	539720	2683440	-3.676	3.174	FALSE
Chembridge_5_J23	DMSO	Chembridge	5	Pl.05	J23	Round_1	153680	3243000	557760	2413680	0.304	-0.135	FALSE
Chembridge_5_J24	DMSO	Chembridge	5	Pl.05	J24	Round_1	166840	3531600	537760	2412040	-1.079	0.002	FALSE
Chembridge_5_J03	Treatment	Chembridge	5	Pl.05	J03	Round_1	161640	4437440	549040	3137280	-5.936	6.452	FALSE
Chembridge_5_J04	Treatment	Chembridge	5	Pl.05	J04	Round_1	181280	3302280	651320	2510440	3.676	-3.713	FALSE
Chembridge_5_J05	Treatment	Chembridge	5	Pl.05	J05	Round_1	56120	1324200	225440	1021520	-2.462	-0.196	FALSE
Chembridge_5_J06	Treatment	Chembridge	5	Pl.05	J06	Round_1	161880	3648080	509040	2489960	-1.383	1.22	FALSE
Chembridge_5_J07	Treatment	Chembridge	5	Pl.05	J07	Round_1	177000	3509640	604760	2587320	1.922	-1.488	FALSE
Chembridge_5_J08	Treatment	Chembridge	5	Pl.05	J08	Round_1	163920	3351960	520000	2329360	1.079	-0.283	FALSE
Chembridge_5_J09	Treatment	Chembridge	5	Pl.05	J09	Round_1	161280	3339840	603960	2655400	0.405	-1.932	FALSE
Chembridge_5_K01	DMSO	Chembridge	5	Pl.05	K01	Round_1	186480	3939120	590840	2552800	-1.248	-0.417	FALSE
Chembridge_5_K10	Treatment	Chembridge	5	Pl.05	K10	Round_1	157760	3421320	569800	2543480	-0.371	-0.152	FALSE
Chembridge_5_K11	Treatment	Chembridge	5	Pl.05	K11	Round_1	163800	3494320	540640	2563480	0	0.88	FALSE
Chembridge_5_K12	Treatment	Chembridge	5	Pl.05	K12	Round_1	171160	3726080	608680	2782360	-0.472	0.662	FALSE
Chembridge_5_K13	Treatment	Chembridge	5	Pl.05	K13	Round_1	172760	3606160	569680	2510800	0	0.827	FALSE
Chembridge_5_K14	Treatment	Chembridge	5	Pl.05	K14	Round_1	422560	4503200	1404680	3431800	24.99	-10.712	FALSE
Chembridge_5_K15	Treatment	Chembridge	5	Pl.05	K15	Round_1	164000	3569560	546160	2414200	-0.135	0.68	FALSE
Chembridge_5_K16	Treatment	Chembridge	5	Pl.05	K16	Round_1	123280	2843560	431600	1992320	-1.956	1.662	FALSE
Chembridge_5_K17	Treatment	Chembridge	5	Pl.05	K17	Round_1	174280	3700840	649240	2762840	-0.067	-0.007	FALSE
Chembridge_5_K18	Treatment	Chembridge	5	Pl.05	K18	Round_1	120240	2562040	368560	1900760	0.573	3.333	FALSE
Chembridge_5_K19	Treatment	Chembridge	5	Pl.05	K19	Round_1	173520	3565080	617400	2673200	1.99	-0.177	FALSE
Chembridge_5_K02	200nM_TSA	Chembridge	5	Pl.05	K02	Round_1	257480	2436960	539680	3456400	31.465	11.331	TRUE
Chembridge_5_K20	Treatment	Chembridge	5	Pl.05	K20	Round_1	283400	3451880	1010600	2439120	18.886	-10.355	FALSE
Chembridge_5_K21	Treatment	Chembridge	5	Pl.05	K21	Round_1	305120	3521840	1072080	2370840	21.82	-11.257	FALSE
Chembridge_5_K22	Treatment	Chembridge	5	Pl.05	K22	Round_1	192560	3320640	605840	2334120	6.037	-2.202	FALSE
Chembridge_5_K23	DMSO	Chembridge	5	Pl.05	K23	Round_1	159920	3490960	552480	2396880	-0.236	0.618	FALSE
Chembridge_5_K24	4uM_Scriptaid	Chembridge	5	Pl.05	K24	Round_1	216960	2433000	567520	3349840	21.584	8.387	TRUE
Chembridge_5_K03	Treatment	Chembridge	5	Pl.05	K03	Round_1	173280	3353040	580440	2536280	2.698	-0.145	FALSE
Chembridge_5_K04	Treatment	Chembridge	5	Pl.05	K04	Round_1	171080	3697680	601120	2678240	-1.18	0.24	FALSE
Chembridge_5_K05	Treatment	Chembridge	5	Pl.05	K05	Round_1	158440	5678240	593520	4434680	-10.016	16.451	FALSE
Chembridge_5_K06	Treatment	Chembridge	5	Pl.05	K06	Round_1	162120	3494640	556920	2528240	-0.304	0.01	FALSE
Chembridge_5_K07	Treatment	Chembridge	5	Pl.05	K07	Round_1	160400	3481320	579880	2614560	-0.236	0.458	FALSE
Chembridge_5_K08	Treatment	Chembridge	5	Pl.05	K08	Round_1	182520	3557560	567080	2403920	2.158	-0.896	FALSE
Chembridge_5_K09	Treatment	Chembridge	5	Pl.05	K09	Round_1	167560	3472720	615360	2699160	0.405	-1.298	FALSE
Chembridge_5_L01	DMSO	Chembridge	5	Pl.05	L01	Round_1	180440	3623960	615800	2733520	0.371	0.053	FALSE
Chembridge_5_L10	Treatment	Chembridge	5	Pl.05	L10	Round_1	152680	3265720	556840	2463920	0.169	-0.533	FALSE
Chembridge_5_L11	Treatment	Chembridge	5	Pl.05	L11	Round_1	162800	3580120	585080	2682520	-1.079	-0.141	FALSE
Chembridge_5_L12	Treatment	Chembridge	5	Pl.05	L12	Round_1	167680	3654600	596920	2669400	-0.472	-0.045	FALSE
Chembridge_5_L13	Treatment	Chembridge	5	Pl.05	L13	Round_1	163880	3487560	552280	2461480	-0.54	0.928	FALSE
Chembridge_5_L14	Treatment	Chembridge	5	Pl.05	L14	Round_1	439720	3351000	1521720	2481360	44.955	-15.286	FALSE
Chembridge_5_L15	Treatment	Chembridge	5	Pl.05	L15	Round_1	159160	3525080	585520	2589160	-0.674	0.52	FALSE
Chembridge_5_L16	Treatment	Chembridge	5	Pl.05	L16	Round_1	165120	3496920	557400	2579720	0.202	1.557	FALSE
Chembridge_5_L17	Treatment	Chembridge	5	Pl.05	L17	Round_1	161880	3465400	609240	2697360	-0.067	0.756	FALSE
Chembridge_5_L18	Treatment	Chembridge	5	Pl.05	L18	Round_1	150320	2245000	510840	1648320	11.365	-7.306	FALSE
Chembridge_5_L19	Treatment	Chembridge	5	Pl.05	L19	Round_1	395120	3411920	1491960	2575920	38.142	-14.467	FALSE
Chembridge_5_L02	DMSO	Chembridge	5	Pl.05	L02	Round_1	165480	3496080	586680	2472040	-0.371	-0.724	FALSE
Chembridge_5_L20	Treatment	Chembridge	5	Pl.05	L20	Round_1	170520	3313760	650800	2577160	2.158	-2.139	FALSE
Chembridge_5_L21	Treatment	Chembridge	5	Pl.05	L21	Round_1	162760	3577600	546880	2380280	-0.843	0.186	FALSE
Chembridge_5_L22	Treatment	Chembridge	5	Pl.05	L22	Round_1	151240	3395680	565720	2679240	-0.978	2.418	FALSE
Chembridge_5_L23	DMSO	Chembridge	5	Pl.05	L23	Round_1	165400	3730960	566440	2399440	-1.315	-0.105	FALSE
Chembridge_5_L24	DMSO	Chembridge	5	Pl.05	L24	Round_1	154080	3127360	564360	2462440	0	-0.136	FALSE
Chembridge_5_L03	Treatment	Chembridge	5	Pl.05	L03	Round_1	196120	3721840	639160	2408280	3.238	-3.58	FALSE
Chembridge_5_L04	Treatment	Chembridge	5	Pl.05	L04	Round_1	171560	3496280	572440	2512640	0.438	-0.288	FALSE
Chembridge_5_L05	Treatment	Chembridge	5	Pl.05	L05	Round_1	154520	3288880	482320	2325080	0.236	1.901	FALSE
Chembridge_5_L06	Treatment	Chembridge	5	Pl.05	L06	Round_1	155680	3381280	532120	2491400	-0.304	0.61	FALSE
Chembridge_5_L07	Treatment	Chembridge	5	Pl.05	L07	Round_1	168560	3631440	565680	2534240	-0.236	0.131	FALSE
Chembridge_5_L08	Treatment	Chembridge	5	Pl.05	L08	Round_1	165240	3630080	492800	2305560	-0.54	1.315	FALSE
Chembridge_5_L09	Treatment	Chembridge	5	Pl.05	L09	Round_1	154960	3221200	562520	2411560	0.405	-2.005	FALSE
Chembridge_5_M01	DMSO	Chembridge	5	Pl.05	M01	Round_1	178640	3538920	546720	2500920	0.371	0.31	FALSE
Chembridge_5_M10	Treatment	Chembridge	5	Pl.05	M10	Round_1	155200	3534880	525920	2466800	-1.45	0.428	FALSE
Chembridge_5_M11	Treatment	Chembridge	5	Pl.05	M11	Round_1	158600	3505960	556960	2686760	-1.079	0.679	FALSE
Chembridge_5_M12	Treatment	Chembridge	5	Pl.05	M12	Round_1	161320	3437200	573200	2585120	0.067	-0.315	FALSE
Chembridge_5_M13	Treatment	Chembridge	5	Pl.05	M13	Round_1	163800	3194560	585160	2467960	1.619	-0.844	FALSE
Chembridge_5_M14	Treatment	Chembridge	5	Pl.05	M14	Round_1	153440	5711520	488560	4104080	-11.163	20.955	FALSE
Chembridge_5_M15	Treatment	Chembridge	5	Pl.05	M15	Round_1	162840	3520960	571800	2504440	-0.135	-0.183	FALSE
Chembridge_5_M16	Treatment	Chembridge	5	Pl.05	M16	Round_1	157440	3339560	507000	2231560	0.202	-0.151	FALSE
Chembridge_5_M17	Treatment	Chembridge	5	Pl.05	M17	Round_1	162000	3530080	518080	2361640	-0.607	0.991	FALSE
Chembridge_5_M18	Treatment	Chembridge	5	Pl.05	M18	Round_1	124360	2878320	433280	2508400	-1.585	6.115	FALSE
Chembridge_5_M19	Treatment	Chembridge	5	Pl.05	M19	Round_1	48720	1048520	160160	631360	0.371	-2.928	FALSE
Chembridge_5_M02	DMSO	Chembridge	5	Pl.05	M02	Round_1	162840	3366240	561640	2485080	0.169	-0.056	FALSE
Chembridge_5_M20	Treatment	Chembridge	5	Pl.05	M20	Round_1	158200	3338040	541680	2410000	0	0.037	FALSE
Chembridge_5_M21	Treatment	Chembridge	5	Pl.05	M21	Round_1	154960	3471800	555840	2509440	-0.843	0.594	FALSE
Chembridge_5_M22	Treatment	Chembridge	5	Pl.05	M22	Round_1	156240	3388240	574400	2513240	-0.438	-0.017	FALSE
Chembridge_5_M23	DMSO	Chembridge	5	Pl.05	M23	Round_1	162880	3500680	529800	2360720	0.304	0.612	FALSE
Chembridge_5_M24	DMSO	Chembridge	5	Pl.05	M24	Round_1	149440	3016640	499640	2190120	0.54	-0.504	FALSE
Chembridge_5_M03	Treatment	Chembridge	5	Pl.05	M03	Round_1	88960	1479000	285920	1321360	7.015	0.571	TRUE
Chembridge_5_M04	Treatment	Chembridge	5	Pl.05	M04	Round_1	161000	3458640	577400	2609760	-0.641	-0.053	FALSE
Chembridge_5_M05	Treatment	Chembridge	5	Pl.05	M05	Round_1	166120	3652160	529800	2456040	-0.843	0.421	FALSE
Chembridge_5_M06	Treatment	Chembridge	5	Pl.05	M06	Round_1	166200	4032920	537680	2650920	-3.001	1.479	FALSE
Chembridge_5_M07	Treatment	Chembridge	5	Pl.05	M07	Round_1	173480	3541400	598160	2609760	1.383	-0.98	FALSE
Chembridge_5_M08	Treatment	Chembridge	5	Pl.05	M08	Round_1	138960	2982160	508480	2283760	0	-0.176	FALSE
Chembridge_5_M09	Treatment	Chembridge	5	Pl.05	M09	Round_1	167800	3487760	523160	2319240	0.405	-1.689	FALSE
Chembridge_5_N01	200nM_TSA	Chembridge	5	Pl.05	N01	Round_1	225920	2122600	567880	3621880	30.453	10.482	TRUE
Chembridge_5_N10	Treatment	Chembridge	5	Pl.05	N10	Round_1	163000	3363280	534040	2458920	0.573	0.348	FALSE
Chembridge_5_N11	Treatment	Chembridge	5	Pl.05	N11	Round_1	162600	3293000	578840	2557440	0.944	-1.137	FALSE
Chembridge_5_N12	Treatment	Chembridge	5	Pl.05	N12	Round_1	145920	3111040	523240	2403520	-0.067	0.528	FALSE
Chembridge_5_N13	Treatment	Chembridge	5	Pl.05	N13	Round_1	169840	3651800	570720	2441720	-0.674	-0.132	FALSE
Chembridge_5_N14	Treatment	Chembridge	5	Pl.05	N14	Round_1	115480	2495680	346360	1723160	-1.045	2.763	FALSE
Chembridge_5_N15	Treatment	Chembridge	5	Pl.05	N15	Round_1	191800	3383560	633800	2434720	5.666	-2.721	FALSE
Chembridge_5_N16	Treatment	Chembridge	5	Pl.05	N16	Round_1	174760	3645040	626600	2720320	0.607	-0.09	FALSE
Chembridge_5_N17	Treatment	Chembridge	5	Pl.05	N17	Round_1	146640	3004400	559960	2459040	0.877	0.471	FALSE
Chembridge_5_N18	Treatment	Chembridge	5	Pl.05	N18	Round_1	162120	3448320	543520	2450640	0.438	-0.442	FALSE
Chembridge_5_N19	Treatment	Chembridge	5	Pl.05	N19	Round_1	158920	3285920	563840	2440160	1.315	-0.448	FALSE
Chembridge_5_N02	DMSO	Chembridge	5	Pl.05	N02	Round_1	174920	3522880	563720	2447120	1.113	-0.125	FALSE
Chembridge_5_N20	Treatment	Chembridge	5	Pl.05	N20	Round_1	154720	3343880	546960	2423680	-0.674	0.326	FALSE
Chembridge_5_N21	Treatment	Chembridge	5	Pl.05	N21	Round_1	151480	3245080	572280	2538760	0.101	0.552	FALSE
Chembridge_5_N22	Treatment	Chembridge	5	Pl.05	N22	Round_1	153240	3279720	538720	2418800	-0.034	0.994	FALSE
Chembridge_5_N23	4uM_Scriptaid	Chembridge	5	Pl.05	N23	Round_1	201360	2329200	567280	3301680	21.213	8.397	TRUE
Chembridge_5_N24	DMSO	Chembridge	5	Pl.05	N24	Round_1	179040	3323400	545000	2611200	2.563	2.096	FALSE
Chembridge_5_N03	Treatment	Chembridge	5	Pl.05	N03	Round_1	391440	3557720	1378960	2715760	33.859	-13.428	FALSE
Chembridge_5_N04	Treatment	Chembridge	5	Pl.05	N04	Round_1	170760	3480920	569160	2458960	0.304	-0.752	FALSE
Chembridge_5_N05	Treatment	Chembridge	5	Pl.05	N05	Round_1	124320	2814080	416760	2109040	-1.518	3.113	FALSE
Chembridge_5_N06	Treatment	Chembridge	5	Pl.05	N06	Round_1	169960	3746040	579560	2644760	-0.978	-0.125	FALSE
Chembridge_5_N07	Treatment	Chembridge	5	Pl.05	N07	Round_1	180720	3999360	557040	2430120	-0.911	-0.593	FALSE
Chembridge_5_N08	Treatment	Chembridge	5	Pl.05	N08	Round_1	155520	3442560	528880	2568680	-1.214	2.196	FALSE
Chembridge_5_N09	Treatment	Chembridge	5	Pl.05	N09	Round_1	143680	3219600	449880	2247080	-1.349	1.746	FALSE
Chembridge_5_O01	DMSO	Chembridge	5	Pl.05	O01	Round_1	185800	3692520	600120	2741320	-0.034	0.002	FALSE
Chembridge_5_O10	Treatment	Chembridge	5	Pl.05	O10	Round_1	155120	3133560	543760	2505160	1.383	-0.297	FALSE
Chembridge_5_O11	Treatment	Chembridge	5	Pl.05	O11	Round_1	156200	3289880	528960	2521960	-0.405	0.1	FALSE
Chembridge_5_O12	Treatment	Chembridge	5	Pl.05	O12	Round_1	143800	3010480	522440	2303200	0.202	-1.138	FALSE
Chembridge_5_O13	Treatment	Chembridge	5	Pl.05	O13	Round_1	142280	2960040	541280	2375600	-0.405	-0.192	FALSE
Chembridge_5_O14	Treatment	Chembridge	5	Pl.05	O14	Round_1	126160	2820400	440360	2102360	-1.855	1.011	FALSE
Chembridge_5_O15	Treatment	Chembridge	5	Pl.05	O15	Round_1	164560	3598600	520280	2326960	-0.54	0.046	FALSE
Chembridge_5_O16	Treatment	Chembridge	5	Pl.05	O16	Round_1	119720	2507040	403600	1904840	0.337	1.305	FALSE
Chembridge_5_O17	Treatment	Chembridge	5	Pl.05	O17	Round_1	156280	3274920	467480	2120440	0.067	0.596	FALSE
Chembridge_5_O18	Treatment	Chembridge	5	Pl.05	O18	Round_1	123600	2923400	469800	2498400	-2.529	3.285	FALSE
Chembridge_5_O19	Treatment	Chembridge	5	Pl.05	O19	Round_1	164680	3575200	546400	2492920	-0.034	0.16	FALSE
Chembridge_5_O02	DMSO	Chembridge	5	Pl.05	O02	Round_1	162440	3318040	496680	2209080	0.304	-0.206	FALSE
Chembridge_5_O20	Treatment	Chembridge	5	Pl.05	O20	Round_1	143520	2985680	528240	2372960	0.135	-0.005	FALSE
Chembridge_5_O21	Treatment	Chembridge	5	Pl.05	O21	Round_1	146360	3367560	568760	2452280	-2.327	-0.782	FALSE
Chembridge_5_O22	Treatment	Chembridge	5	Pl.05	O22	Round_1	151560	3341000	493640	2211160	-1.383	0.272	FALSE
Chembridge_5_O23	DMSO	Chembridge	5	Pl.05	O23	Round_1	151960	3254640	543200	2420880	-0.101	0.342	FALSE
Chembridge_5_O24	DMSO	Chembridge	5	Pl.05	O24	Round_1	161960	3242280	486080	2223080	0.135	0.252	FALSE
Chembridge_5_O03	Treatment	Chembridge	5	Pl.05	O03	Round_1	177800	3633200	602720	2590720	0.674	-1.457	FALSE
Chembridge_5_O04	Treatment	Chembridge	5	Pl.05	O04	Round_1	125120	3020040	424120	2280880	-4.283	4.326	FALSE
Chembridge_5_O05	Treatment	Chembridge	5	Pl.05	O05	Round_1	180280	3834800	537120	2459120	-0.169	-0.168	FALSE
Chembridge_5_O06	Treatment	Chembridge	5	Pl.05	O06	Round_1	149920	3113480	507080	2273240	0.371	-1.221	FALSE
Chembridge_5_O07	Treatment	Chembridge	5	Pl.05	O07	Round_1	263600	3530040	895360	2606040	15.007	-9.131	FALSE
Chembridge_5_O08	Treatment	Chembridge	5	Pl.05	O08	Round_1	148120	3144600	511960	2328640	-0.405	-0.142	FALSE
Chembridge_5_O09	Treatment	Chembridge	5	Pl.05	O09	Round_1	156880	3274880	551240	2633640	0	-0.093	FALSE
Chembridge_5_P01	DMSO	Chembridge	5	Pl.05	P01	Round_1	177800	3363080	544360	2449560	1.18	0.219	FALSE
Chembridge_5_P10	Treatment	Chembridge	5	Pl.05	P10	Round_1	178320	3589320	566600	2696800	0.978	1.119	FALSE
Chembridge_5_P11	Treatment	Chembridge	5	Pl.05	P11	Round_1	421960	2955320	1505040	2262760	50.992	-17.024	FALSE
Chembridge_5_P12	Treatment	Chembridge	5	Pl.05	P12	Round_1	169920	3207000	574000	2497600	2.496	-0.866	FALSE
Chembridge_5_P13	Treatment	Chembridge	5	Pl.05	P13	Round_1	184840	3651760	559520	2590120	0.809	1.696	FALSE
Chembridge_5_P14	Treatment	Chembridge	5	Pl.05	P14	Round_1	162280	3415240	522400	2339400	-0.641	-0.008	FALSE
Chembridge_5_P15	Treatment	Chembridge	5	Pl.05	P15	Round_1	161120	3590520	532480	2487880	-1.484	1.712	FALSE
Chembridge_5_P16	Treatment	Chembridge	5	Pl.05	P16	Round_1	150400	3192840	533040	2439000	-0.607	1.11	FALSE
Chembridge_5_P17	Treatment	Chembridge	5	Pl.05	P17	Round_1	159160	3164520	558840	2303040	0.742	-1.069	FALSE
Chembridge_5_P18	Treatment	Chembridge	5	Pl.05	P18	Round_1	151680	3325840	535120	2459120	-0.776	-0.051	FALSE
Chembridge_5_P19	Treatment	Chembridge	5	Pl.05	P19	Round_1	161240	3305920	534120	2309080	1.18	-0.55	FALSE
Chembridge_5_P02	200nM_TSA	Chembridge	5	Pl.05	P02	Round_1	248480	2320120	515640	3192640	31.195	9.841	TRUE
Chembridge_5_P20	Treatment	Chembridge	5	Pl.05	P20	Round_1	157640	3375840	539240	2319920	-0.809	-0.449	FALSE
Chembridge_5_P21	Treatment	Chembridge	5	Pl.05	P21	Round_1	171040	3379280	633120	2651520	1.585	-0.868	FALSE
Chembridge_5_P22	Treatment	Chembridge	5	Pl.05	P22	Round_1	25640	601360	159120	434680	-2.867	-8.618	TRUE
Chembridge_5_P23	DMSO	Chembridge	5	Pl.05	P23	Round_1	156080	3264000	509880	2218560	0.034	0.354	FALSE
Chembridge_5_P24	4uM_Scriptaid	Chembridge	5	Pl.05	P24	Round_1	189440	2189600	524520	3143600	19.695	8.541	TRUE
Chembridge_5_P03	Treatment	Chembridge	5	Pl.05	P03	Round_1	181000	3733960	559160	2527440	-0.27	0.334	FALSE
Chembridge_5_P04	Treatment	Chembridge	5	Pl.05	P04	Round_1	223560	3437920	777520	2706600	8.263	-5.378	FALSE
Chembridge_5_P05	Treatment	Chembridge	5	Pl.05	P05	Round_1	163080	3336440	566400	2529520	0.506	-0.19	FALSE
Chembridge_5_P06	Treatment	Chembridge	5	Pl.05	P06	Round_1	170080	3690560	502760	2302280	-1.113	-0.114	FALSE
Chembridge_5_P07	Treatment	Chembridge	5	Pl.05	P07	Round_1	186720	3892320	576360	2641120	0.034	0.519	FALSE
Chembridge_5_P08	Treatment	Chembridge	5	Pl.05	P08	Round_1	186240	3744720	618480	2820760	0.809	0.515	FALSE
Chembridge_5_P09	Treatment	Chembridge	5	Pl.05	P09	Round_1	169320	3507520	518640	2361120	-0.405	-0.727	FALSE
Chembridge_6_A01	DMSO	Chembridge	6	Pl.06	A01	Round_1	NA	NA	600120	2613880	NA	-0.034	NA
Chembridge_6_A10	Treatment	Chembridge	6	Pl.06	A10	Round_1	174600	3376360	575360	2489640	0.674	-0.059	FALSE
Chembridge_6_A11	Treatment	Chembridge	6	Pl.06	A11	Round_1	180280	4216480	614720	3215480	-3.308	3.525	FALSE
Chembridge_6_A12	Treatment	Chembridge	6	Pl.06	A12	Round_1	165960	5945200	539680	4807440	-11.306	19.69	FALSE
Chembridge_6_A13	Treatment	Chembridge	6	Pl.06	A13	Round_1	204040	3959480	598160	2691000	1.831	-0.275	FALSE
Chembridge_6_A14	Treatment	Chembridge	6	Pl.06	A14	Round_1	183520	3677960	556720	2494000	-0.514	0.104	FALSE
Chembridge_6_A15	Treatment	Chembridge	6	Pl.06	A15	Round_1	169360	3737240	546320	2726800	-1.734	1.448	FALSE
Chembridge_6_A16	Treatment	Chembridge	6	Pl.06	A16	Round_1	164920	3479960	520080	2371760	-0.899	0.165	FALSE
Chembridge_6_A17	Treatment	Chembridge	6	Pl.06	A17	Round_1	170080	4129040	539320	2725960	-3.597	2.892	FALSE
Chembridge_6_A18	Treatment	Chembridge	6	Pl.06	A18	Round_1	157960	3225120	506600	2489320	-0.546	2.413	FALSE
Chembridge_6_A19	Treatment	Chembridge	6	Pl.06	A19	Round_1	175880	3855360	623040	2693080	-0.514	-0.814	FALSE
Chembridge_6_A02	DMSO	Chembridge	6	Pl.06	A02	Round_1	178840	3217200	588640	2364240	2.056	-1.397	FALSE
Chembridge_6_A20	Treatment	Chembridge	6	Pl.06	A20	Round_1	76680	1392200	351200	1271160	2.569	-3.305	FALSE
Chembridge_6_A21	Treatment	Chembridge	6	Pl.06	A21	Round_1	176760	3762680	665120	2882120	-1.317	-0.004	FALSE
Chembridge_6_A22	Treatment	Chembridge	6	Pl.06	A22	Round_1	171120	3800840	577080	2515920	-2.248	0.106	FALSE
Chembridge_6_A23	DMSO	Chembridge	6	Pl.06	A23	Round_1	171640	3463640	564320	2462960	0	-0.011	FALSE
Chembridge_6_A24	DMSO	Chembridge	6	Pl.06	A24	Round_1	189920	3503320	580920	2615960	0	0.589	FALSE
Chembridge_6_A03	Treatment	Chembridge	6	Pl.06	A03	Round_1	191280	3720520	629360	2758040	0	0.391	FALSE
Chembridge_6_A04	Treatment	Chembridge	6	Pl.06	A04	Round_1	188600	3644400	635560	2703080	0	-0.272	FALSE
Chembridge_6_A05	Treatment	Chembridge	6	Pl.06	A05	Round_1	223160	4027040	745280	2822320	1.542	-1.252	FALSE
Chembridge_6_A06	Treatment	Chembridge	6	Pl.06	A06	Round_1	174520	3406680	564480	2448040	0.514	-0.097	FALSE
Chembridge_6_A07	Treatment	Chembridge	6	Pl.06	A07	Round_1	177320	3578680	591160	2550400	0.128	-0.07	FALSE
Chembridge_6_A08	Treatment	Chembridge	6	Pl.06	A08	Round_1	176200	3397760	538320	2434040	0.739	0.115	FALSE
Chembridge_6_A09	Treatment	Chembridge	6	Pl.06	A09	Round_1	408160	3589960	1403160	2673760	32.889	-10.739	FALSE
Chembridge_6_B01	DMSO	Chembridge	6	Pl.06	B01	Round_1	187760	3466160	628720	2774040	1.221	0.16	FALSE
Chembridge_6_B10	Treatment	Chembridge	6	Pl.06	B10	Round_1	172600	3420120	538400	2394360	1.702	0.42	FALSE
Chembridge_6_B11	Treatment	Chembridge	6	Pl.06	B11	Round_1	167800	3617240	568720	2412520	0.289	-0.949	FALSE
Chembridge_6_B12	Treatment	Chembridge	6	Pl.06	B12	Round_1	174360	3857440	529400	2402640	-0.514	0.113	FALSE
Chembridge_6_B13	Treatment	Chembridge	6	Pl.06	B13	Round_1	169440	3437920	608400	2497960	2.345	-2.087	FALSE
Chembridge_6_B14	Treatment	Chembridge	6	Pl.06	B14	Round_1	170440	3611280	587880	2580880	0	-0.355	FALSE
Chembridge_6_B15	Treatment	Chembridge	6	Pl.06	B15	Round_1	159160	4383160	599680	3255040	-4.304	3.343	FALSE
Chembridge_6_B16	Treatment	Chembridge	6	Pl.06	B16	Round_1	166760	3843040	588000	2630160	-0.899	-0.281	FALSE
Chembridge_6_B17	Treatment	Chembridge	6	Pl.06	B17	Round_1	140920	3216440	499440	2253040	0	0.409	FALSE
Chembridge_6_B18	Treatment	Chembridge	6	Pl.06	B18	Round_1	161320	3475240	572160	2532360	-0.032	0.176	FALSE
Chembridge_6_B19	Treatment	Chembridge	6	Pl.06	B19	Round_1	161720	3739040	584240	2509720	0	-0.987	FALSE
Chembridge_6_B02	DMSO	Chembridge	6	Pl.06	B02	Round_1	169680	3660560	597800	2462600	-1.028	-0.994	FALSE
Chembridge_6_B20	Treatment	Chembridge	6	Pl.06	B20	Round_1	165720	3733520	575480	2453960	-1.028	-0.481	FALSE
Chembridge_6_B21	Treatment	Chembridge	6	Pl.06	B21	Round_1	154080	2544040	507160	1506680	7.933	-6.145	FALSE
Chembridge_6_B22	Treatment	Chembridge	6	Pl.06	B22	Round_1	161600	3548200	589680	2581080	0.321	0.125	FALSE
Chembridge_6_B23	DMSO	Chembridge	6	Pl.06	B23	Round_1	155960	3462280	556160	2449120	-0.514	0.111	FALSE
Chembridge_6_B24	DMSO	Chembridge	6	Pl.06	B24	Round_1	181800	3397760	572640	2463440	2.056	-0.366	FALSE
Chembridge_6_B03	Treatment	Chembridge	6	Pl.06	B03	Round_1	181480	3893240	630480	2685720	0	-0.211	FALSE
Chembridge_6_B04	Treatment	Chembridge	6	Pl.06	B04	Round_1	162880	3369480	522520	2307320	0	0.399	FALSE
Chembridge_6_B05	Treatment	Chembridge	6	Pl.06	B05	Round_1	157520	8775000	482320	6592520	-15.417	42.827	FALSE
Chembridge_6_B06	Treatment	Chembridge	6	Pl.06	B06	Round_1	185280	3963840	582640	2537400	0.514	-0.073	FALSE
Chembridge_6_B07	Treatment	Chembridge	6	Pl.06	B07	Round_1	146400	2606320	442920	2169080	5.267	2.477	TRUE
Chembridge_6_B08	Treatment	Chembridge	6	Pl.06	B08	Round_1	131520	4396640	411960	2630840	-8.511	8.384	FALSE
Chembridge_6_B09	Treatment	Chembridge	6	Pl.06	B09	Round_1	172200	3765760	576960	2462720	0	-0.245	FALSE
Chembridge_6_C01	DMSO	Chembridge	6	Pl.06	C01	Round_1	176480	3665280	624080	2635280	-1.799	0.065	FALSE
Chembridge_6_C10	Treatment	Chembridge	6	Pl.06	C10	Round_1	166640	3375400	629520	2468680	1.253	-1.175	FALSE
Chembridge_6_C11	Treatment	Chembridge	6	Pl.06	C11	Round_1	169600	3661440	681040	2808120	0.353	-0.731	FALSE
Chembridge_6_C12	Treatment	Chembridge	6	Pl.06	C12	Round_1	184440	6677320	683360	5483240	-9.186	16.434	FALSE
Chembridge_6_C13	Treatment	Chembridge	6	Pl.06	C13	Round_1	166040	3655000	582120	2430320	0.353	-1.03	FALSE
Chembridge_6_C14	Treatment	Chembridge	6	Pl.06	C14	Round_1	163600	3456040	573120	2312840	0.064	-1.187	FALSE
Chembridge_6_C15	Treatment	Chembridge	6	Pl.06	C15	Round_1	74800	1627880	323360	1465560	0.899	0.09	FALSE
Chembridge_6_C16	Treatment	Chembridge	6	Pl.06	C16	Round_1	140680	2923560	535680	2271680	1.734	-0.568	FALSE
Chembridge_6_C17	Treatment	Chembridge	6	Pl.06	C17	Round_1	1840	57720	3720	21080	-6.103	6.322	FALSE
Chembridge_6_C18	Treatment	Chembridge	6	Pl.06	C18	Round_1	166880	3654000	580920	2476720	0.032	0.197	FALSE
Chembridge_6_C19	Treatment	Chembridge	6	Pl.06	C19	Round_1	157480	3551480	569080	2371880	0.578	-0.809	FALSE
Chembridge_6_C02	DMSO	Chembridge	6	Pl.06	C02	Round_1	152320	3244120	584840	2437960	-0.45	-0.021	FALSE
Chembridge_6_C20	Treatment	Chembridge	6	Pl.06	C20	Round_1	148560	3398560	552120	2318360	-0.964	-0.022	FALSE
Chembridge_6_C21	Treatment	Chembridge	6	Pl.06	C21	Round_1	182040	4073720	634080	2707520	-0.225	0.406	FALSE
Chembridge_6_C22	Treatment	Chembridge	6	Pl.06	C22	Round_1	165000	3685680	545520	2525080	-0.128	2	FALSE
Chembridge_6_C23	DMSO	Chembridge	6	Pl.06	C23	Round_1	164480	3725560	615000	2584160	-0.964	-0.042	FALSE
Chembridge_6_C24	DMSO	Chembridge	6	Pl.06	C24	Round_1	166520	3391800	585400	2540520	-0.45	0.553	FALSE
Chembridge_6_C03	Treatment	Chembridge	6	Pl.06	C03	Round_1	186800	3858000	612520	2563640	0.578	0.203	FALSE
Chembridge_6_C04	Treatment	Chembridge	6	Pl.06	C04	Round_1	207480	3496400	787720	2654120	5.717	-3.529	FALSE
Chembridge_6_C05	Treatment	Chembridge	6	Pl.06	C05	Round_1	156080	3495080	549120	2391280	-1.477	1.977	FALSE
Chembridge_6_C06	Treatment	Chembridge	6	Pl.06	C06	Round_1	155760	3293080	557400	2351440	0.578	0.068	FALSE
Chembridge_6_C07	Treatment	Chembridge	6	Pl.06	C07	Round_1	166320	3718200	623120	2558120	-0.321	-0.311	FALSE
Chembridge_6_C08	Treatment	Chembridge	6	Pl.06	C08	Round_1	160360	3384840	604280	2418920	0.289	-1.511	FALSE
Chembridge_6_C09	Treatment	Chembridge	6	Pl.06	C09	Round_1	183280	4111440	589840	2502880	-0.45	0.393	FALSE
Chembridge_6_D01	DMSO	Chembridge	6	Pl.06	D01	Round_1	196560	3974560	619400	2789240	-0.321	0.561	FALSE
Chembridge_6_D10	Treatment	Chembridge	6	Pl.06	D10	Round_1	165680	3588200	593840	2536400	0.674	-0.371	FALSE
Chembridge_6_D11	Treatment	Chembridge	6	Pl.06	D11	Round_1	170360	3730160	588080	2848080	1.317	1.73	FALSE
Chembridge_6_D12	Treatment	Chembridge	6	Pl.06	D12	Round_1	158920	3644600	594360	2657760	0	-0.187	FALSE
Chembridge_6_D13	Treatment	Chembridge	6	Pl.06	D13	Round_1	161760	7971120	547160	5818120	-11.531	27.063	FALSE
Chembridge_6_D14	Treatment	Chembridge	6	Pl.06	D14	Round_1	161520	3487080	580400	2585160	0.514	-0.074	FALSE
Chembridge_6_D15	Treatment	Chembridge	6	Pl.06	D15	Round_1	164720	3805480	605040	2501600	0.321	-2.438	FALSE
[truncated: 111,665 more rows]
