# Supplementary material for: High-throughput sensitive screening of small molecule modulators of microexon alternative splicing using dual Nano and Firefly luciferase reporters
Source: Nat Commun. 2024 Jul 27;15:6328. doi: 10.1038/s41467-024-50399-6 (PMC11283458; doi:10.1038/s41467-024-50399-6)
Supplement: Supplementary file 5 — Supplementary Dataset 2 [file 41467_2024_50399_MOESM5_ESM.xlsx]

## Sheet: Supplementary Data 2
HIT_576	PubChem_CID	Molecular Formula	B.based Hit Sign	Lib Plate Well	Lib Plate Well	Library Table	Plate Id	Well	Smiles	Synonyms	Description	Library Compound Id	FDA approved	B.based Hit Strength	PubChem_CID_smallest	STITCH_genes	STITCH_max_score	STITCH_median_score	Chemical ID_v2_2100	NO_ALL	Unique chemical ID_v2	NO	F1/N1*N2/F2	F1/N1	N2/F2	F1	N1	F2	N2	Bscore F1	Bscore N1	Bscore F2	Bscore N2	data.type	Library	Lib.Plate	Screen.Plate	Well	Row	Column	Round	F1/N1 Bscore	N2/F2 Bscore	Sum Bscore	Bscore of log.F1	Bscore of log.N1	Bscore of log.F2	Bscore of log.N2	(B.of.logF1 - B.of.logN1)
1	1734182	C28H22N4O4	Negative	Chembridge_1_E15	Chembridge_1_E15	rb_chemical_libraries.chembridge384map_TBL	1	E15	NA	NA	NA	5104736	?	8.8	1734182	NA	NA	NA	Chembridge_1_E15	111	Chembridge_1_E15	111	0.103	0.031	3.319	125920	4038160	601800	1997400	-3.53	1.298	0.084	-2.833	Treatment	Chembridge	1	Pl.01	E15	E	15	Round_1	-6.014	-4.499	-10.513	-4.279	1.241	0.095	-3.195	-5.52
2	11942	C16H16N2O2	Negative	Chembridge_1_E21	Chembridge_1_E21	rb_chemical_libraries.chembridge384map_TBL	1	E21	NA	NA	NA	5104413	?	7	11942	NA	NA	NA	Chembridge_1_E21	117	Chembridge_1_E21	117	0.118	0.038	3.118	183160	4835680	740120	2307440	0.658	4.919	2.718	-1.031	Treatment	Chembridge	1	Pl.01	E21	E	21	Round_1	-3.822	-4.662	-8.484	0.649	4.349	2.252	-1.077	-3.7
3	5367186	C21H18N2	Positive	Chembridge_1_G14	Chembridge_1_G14	rb_chemical_libraries.chembridge384map_TBL	1	G14	NA	NA	NA	5101616	?	5.7	5367186	NA	NA	NA	Chembridge_1_G14	158	Chembridge_1_G14	158	0.259	0.047	5.473	206720	4362600	748040	4093680	4.06	2.429	4.187	10.194	Treatment	Chembridge	1	Pl.01	G14	G	14	Round_1	0.365	5.707		3.814	2.248	3.674	7.769	1.566
4	5717217	C14H10N4O6	Negative	Chembridge_1_H10	Chembridge_1_H10	rb_chemical_libraries.chembridge384map_TBL	1	H10	NA	NA	NA	5112964	?	11.6	5717217	NA	NA	NA	Chembridge_1_H10	178	Chembridge_1_H10	178	0.15	0.038	3.966	16600	438840	73160	290120	-13	-12.374	-11.215	-14.19	Treatment	Chembridge	1	Pl.01	H10	H	10	Round_1	-3.12	-3.528	-6.648	-36.746	-31.474	-28.62	-34.95	-5.272
5	744370	C15H14O4S	Negative	Chembridge_1_M22	Chembridge_1_M22	rb_chemical_libraries.chembridge384map_TBL	1	M22	NA	NA	NA	5102953	?	12.2	744370	NA	NA	NA	Chembridge_1_M22	310	Chembridge_1_M22	310	0.116	0.04	2.928	35040	883400	233040	682400	-12.517	-11.968	-8.323	-12.344	Treatment	Chembridge	1	Pl.01	M22	M	22	Round_1	-1.405	-7.015		-25.736	-22.248	-12.882	-21.644	-3.488
6	5717254	C21H18N4OS	Negative	Chembridge_1_P12	Chembridge_1_P12	rb_chemical_libraries.chembridge384map_TBL	1	P12	NA	NA	NA	5113426	?	19.2	5717254	NA	NA	NA	Chembridge_1_P12	372	Chembridge_1_P12	372	0.11	0.026	4.271	8680	337840	33920	144880	-16.048	-13.197	-13.569	-15.348	Treatment	Chembridge	1	Pl.01	P12	P	12	Round_1	-10.708	0.101		-49.725	-35.883	-41.219	-46.539	-13.842
7	764463	C18H21ClN2O2	Positive	Chembridge_10_G14	Chembridge_10_G14	rb_chemical_libraries.chembridge384map_TBL	10	G14	NA	NA	NA	5265704	?	4.6	764463	NA	NA	NA	Chembridge_10_G14	3611	Chembridge_10_G14	3611	0.267	0.05	5.31	179560	3564480	481880	2558640	1.056	-0.945	-1.331	1.193	Treatment	Chembridge	10	Pl.10	G14	G	14	Round_1	2.802	5.301	8.103	1.019	-0.933	-1.435	1.191	1.952
8	6456127	C13H16N2S	Positive	Chembridge_10_K18	Chembridge_10_K18	rb_chemical_libraries.chembridge384map_TBL	10	K18	NA	NA	NA	5263768	?	5.5	6456127	NA	NA	NA	Chembridge_10_K18	3711	Chembridge_10_K18	3711	0.342	0.072	4.773	67640	943440	156560	747280	-11.434	-13.465	-12.915	-13.681	Treatment	Chembridge	10	Pl.10	K18	K	18	Round_1	15.081	1.469	16.55	-17.598	-24.248	-22.644	-23.842	6.65
9	765148	C19H23ClN2O2	Positive	Chembridge_10_P22	Chembridge_10_P22	rb_chemical_libraries.chembridge384map_TBL	10	P22	NA	NA	NA	5270398	?	6	765148	NA	NA	NA	Chembridge_10_P22	3835	Chembridge_10_P22	3835	0.283	0.053	5.331	198440	3742080	559560	2983160	2.644	0.033	0.815	4.773	Treatment	Chembridge	10	Pl.10	P22	P	22	Round_1	1.937	4.948	6.885	2.432	0.044	0.81	4.415	2.388
10	5394969	C20H18N2O3	Negative	Chembridge_11_B21	Chembridge_11_B21	rb_chemical_libraries.chembridge384map_TBL	11	B21	NA	NA	NA	5282177	?	21.5	5394969	NA	NA	NA	Chembridge_11_B21	3882	Chembridge_11_B21	3882	0.07	0.029	2.439	77280	2694000	414520	1011120	-9.023	-4.057	-2.549	-10.442	Treatment	Chembridge	11	Pl.11	B21	B	21	Round_1	-8.002	-10.451	-18.453	-13.104	-4.645	-2.886	-15.934	-8.459
11	33924	C10H4ClN3O2	Negative	Chembridge_11_K10	Chembridge_11_K10	rb_chemical_libraries.chembridge384map_TBL	11	K10	NA	NA	NA	5284135	?	8.3	33924	NA	NA	NA	Chembridge_11_K10	4087	Chembridge_11_K10	4087	0.147	0.044	3.304	119320	2690520	429840	1420080	-4.846	-4.2	-2.57	-7.988	Treatment	Chembridge	11	Pl.11	K10	K	10	Round_1	-0.981	-6.267		-5.687	-4.82	-2.815	-10.228	-0.867
12	5332236	C14H12N2O4	Negative	Chembridge_12_D06	Chembridge_12_D06	rb_chemical_libraries.chembridge384map_TBL	12	D06	NA	NA	NA	5314448	?	9.8	5332236	NA	NA	NA	Chembridge_12_D06	4299	Chembridge_12_D06	4299	0.102	0.037	2.759	174400	4694320	758840	2093520	1.573	4.718	5.929	-1.865	Treatment	Chembridge	12	Pl.12	D06	D	6	Round_1	-4.527	-8.273	-12.8	1.551	4.344	4.943	-2.092	-2.793
13	2197867	C36H28N2O2	Negative	Chembridge_12_P20	Chembridge_12_P20	rb_chemical_libraries.chembridge384map_TBL	12	P20	NA	NA	NA	5313297	?	5.1	2197867	NA	NA	NA	Chembridge_12_P20	4601	Chembridge_12_P20	4601	0.167	0.045	3.705	167640	3710120	579800	2148280	-1.211	0.489	1.069	-2.241	Treatment	Chembridge	12	Pl.12	P20	P	20	Round_1	-2.368	-4.113	-6.481	-1.164	0.508	1.051	-2.424	-1.672
14	5332504	C15H13N5O3S	Positive	Chembridge_13_G11	Chembridge_13_G11	rb_chemical_libraries.chembridge384map_TBL	13	G11	NA	NA	NA	5322633	?	7	5332504	NA	NA	NA	Chembridge_13_G11	4760	Chembridge_13_G11	4760	0.34	0.056	6.07	76840	1370200	135840	824520	-6.985	-9.155	-11.251	-10.823	Treatment	Chembridge	13	Pl.13	G11	G	11	Round_1	3.899	6.518	10.417	-10.025	-13.842	-21.02	-17.807	3.817
15	5720810	C22H18N4O4	Negative	Chembridge_13_P17	Chembridge_13_P17	rb_chemical_libraries.chembridge384map_TBL	13	P17	NA	NA	NA	5332894	?	13.9	5720810	NA	NA	NA	Chembridge_13_P17	4982	Chembridge_13_P17	4982	0.102	0.036	2.835	111720	3105320	460560	1305840	-6.198	-1.248	-1.843	-7.719	Treatment	Chembridge	13	Pl.13	P17	P	17	Round_1	-5.248	-6.539	-11.787	-6.912	-1.279	-2.007	-10.303	-5.633
16	2842580	C21H19N3OS	Negative	Chembridge_14_G08	Chembridge_14_G08	rb_chemical_libraries.chembridge384map_TBL	14	G08	NA	NA	NA	5344983	?	33.7	2842580	NA	NA	NA	Chembridge_14_G08	5141	Chembridge_14_G08	5141	0.063	0.024	2.648	24800	1041600	104080	275640	-13.755	-11.502	-14.997	-20.776	Treatment	Chembridge	14	Pl.14	G08	G	8	Round_1	-12.066	-13.027	-25.093	-31.474	-20.916	-31.36	-54.485	-10.558
17	5333120	C10H8N4O4S	Positive	Chembridge_14_J17	Chembridge_14_J17	rb_chemical_libraries.chembridge384map_TBL	14	J17	NA	NA	NA	5363264	?	4.1	5333120	NA	NA	NA	Chembridge_14_J17	5222	Chembridge_14_J17	5222	0.336	0.066	5.117	67440	1025640	158000	808440	-9.269	-13.164	-12.951	-16.165	Treatment	Chembridge	14	Pl.14	J17	J	17	Round_1	13.153	1.533	14.686	-14.034	-22.829	-22.918	-27.621	8.795
18	1001310	C18H15FN6O	Negative	Chembridge_15_B19	Chembridge_15_B19	rb_chemical_libraries.chembridge384map_TBL	15	B19	NA	NA	NA	5380224	?	14.1	1001310	NA	NA	NA	Chembridge_15_B19	5416	Chembridge_15_B19	5416	0.163	0.041	4.034	26560	655680	135800	547760	-16.252	-15.184	-11.727	-15.092	Treatment	Chembridge	15	Pl.15	B19	B	19	Round_1	-3.012	-3.097	-6.109	-35.41	-30.234	-20.827	-29.799	-5.176
19	5394338	C14H11N5O3	Negative	Chembridge_15_N15	Chembridge_15_N15	rb_chemical_libraries.chembridge384map_TBL	15	N15	NA	NA	NA	5379965	?	20.2	5394338	NA	NA	NA	Chembridge_15_N15	5700	Chembridge_15_N15	5700	0.153	0.043	3.582	10000	233760	56320	201760	-17.207	-16.953	-14.837	-18.141	Treatment	Chembridge	15	Pl.15	N15	N	15	Round_1	-0.753	-5.817		-53.73	-48.636	-35.487	-50.624	-5.094
20	784140	C20H21NO3	Negative	Chembridge_17_E16	Chembridge_17_E16	rb_chemical_libraries.chembridge384map_TBL	17	E16	NA	NA	NA	5457379	?	20.9	784140	NA	NA	NA	Chembridge_17_E16	6253	Chembridge_17_E16	6253	0.086	0.03	2.875	76600	2564280	297920	856440	-10.387	-4.825	-9.648	-15.037	Treatment	Chembridge	17	Pl.17	E16	E	16	Round_1	-10.474	-11.085	-21.559	-15.157	-5.581	-12.641	-24.01	-9.576
21	1848993	C22H21F2NO	Negative	Chembridge_2_M16	Chembridge_2_M16	rb_chemical_libraries.chembridge384map_TBL	2	M16	NA	NA	NA	5115556	?	13.4	1848993	NA	NA	NA	Chembridge_2_M16	688	Chembridge_2_M16	688	0.112	0.04	2.813	64800	1625800	297640	837320	-10.191	-9.187	-7.999	-12.314	Treatment	Chembridge	2	Pl.02	M16	M	16	Round_1	-3.41	-8.905	-12.315	-16.377	-13.029	-10.683	-20.711	-3.348
22	2265	C9H7N7O2S	Negative	Chembridge_2_P15	Chembridge_2_P15	rb_chemical_libraries.chembridge384map_TBL	2	P15	NA	NA	NA	5132936	?	7.8	2265	ABCG2 | CCR5 | HPRT1 | HSPA4 | IMPDH1 | MAP2K1 | MAPK1 | MAPK3 | MTOR | RAC1 | RPS6KB1 | TPMT	973	771.5	Chembridge_2_P15	759	Chembridge_2_P15	759	0.147	0.036	4.083	107920	2995160	493560	2015360	-6.15	-1.962	-1.153	-3.222	Treatment	Chembridge	2	Pl.02	P15	P	15	Round_1	-6.595	-2.473	-9.068	-7.598	-2.111	-1.246	-3.579	-5.487
23	1005075	C21H19Cl2N3O2	Negative	Chembridge_20_B06	Chembridge_20_B06	rb_chemical_libraries.chembridge384map_TBL	20	B06	NA	NA	NA	5541826	?	19.7	1005075	NA	NA	NA	Chembridge_20_B06	7323	Chembridge_20_B06	7323	0.077	0.025	3.071	32880	1309560	125600	385760	-14.228	-10.904	-9.747	-12.192	Treatment	Chembridge	20	Pl.20	B06	B	6	Round_1	-9.624	-6.184	-15.808	-27.674	-16.971	-17.69	-26.697	-10.703
24	748466	C18H15NO4	Negative	Chembridge_21_G13	Chembridge_21_G13	rb_chemical_libraries.chembridge384map_TBL	21	G13	NA	NA	NA	5557598	?	9.4	748466	NA	NA	NA	Chembridge_21_G13	7834	Chembridge_21_G13	7834	0.101	0.039	2.598	116000	2991680	624600	1622720	-3.486	-1.545	2.187	-3.78	Treatment	Chembridge	21	Pl.21	G13	G	13	Round_1	-2.398	-9.471	-11.869	-4.213	-1.667	2.032	-4.855	-2.546
25	1107531	C17H12BrClO4	Negative	Chembridge_23_D06	Chembridge_23_D06	rb_chemical_libraries.chembridge384map_TBL	23	D06	NA	NA	NA	5651851	?	24.6	1107531	NA	NA	NA	Chembridge_23_D06	8523	Chembridge_23_D06	8523	0.082	0.023	3.51	17480	745720	93880	329480	-16.63	-12.65	-11.688	-13.991	Treatment	Chembridge	23	Pl.23	D06	D	6	Round_1	-9.921	-4.817	-14.738	-41.322	-26.17	-25.317	-34.804	-15.152
26	2857898	C21H20N4O2	Negative	Chembridge_23_H11	Chembridge_23_H11	rb_chemical_libraries.chembridge384map_TBL	23	H11	NA	NA	NA	5648158	?	7.6	2857898	NA	NA	NA	Chembridge_23_H11	8624	Chembridge_23_H11	8624	0.133	0.038	3.462	110480	2872800	481680	1667760	-4.816	-4.024	-0.163	-5.306	Treatment	Chembridge	23	Pl.23	H11	H	11	Round_1	-1.602	-5.801	-7.403	-5.752	-4.357	-0.153	-6.394	-1.395
27	5335738	C18H18F2N2O	Positive	Chembridge_23_H13	Chembridge_23_H13	rb_chemical_libraries.chembridge384map_TBL	23	H13	NA	NA	NA	5648259	?	11.2	5335738	NA	NA	NA	Chembridge_23_H13	8626	Chembridge_23_H13	8626	0.376	0.08	4.703	143280	1792360	459960	2163400	-1.187	-9.928	-0.625	-1.416	Treatment	Chembridge	23	Pl.23	H13	H	13	Round_1	18.015	-0.596		-1.18	-13.165	-0.669	-1.501	11.985
28	685271	C16H19NO	Negative	Chembridge_23_H19	Chembridge_23_H19	rb_chemical_libraries.chembridge384map_TBL	23	H19	NA	NA	NA	5637748	?	19.8	685271	NA	NA	NA	Chembridge_23_H19	8632	Chembridge_23_H19	8632	0.074	0.029	2.562	69760	2404120	331520	849440	-9.597	-6.343	-4.842	-11.707	Treatment	Chembridge	23	Pl.23	H19	H	19	Round_1	-4.693	-10.427	-15.12	-14.343	-7.469	-6.045	-19.007	-6.874
29	5399236	C16H20N2O	Negative	Chembridge_23_L03	Chembridge_23_L03	rb_chemical_libraries.chembridge384map_TBL	23	L03	NA	NA	NA	5628423	?	12.6	5399236	NA	NA	NA	Chembridge_23_L03	8712	Chembridge_23_L03	8712	0.106	0.044	2.418	98640	2249320	525320	1270480	-7.93	-7.738	-0.148	-9.245	Treatment	Chembridge	23	Pl.23	L03	L	3	Round_1	-0.056	-10.479		-9.627	-9.246	-0.156	-12.332	-0.381
30	2860213	C15H13N3O2S	Positive	Chembridge_25_D09	Chembridge_25_D09	rb_chemical_libraries.chembridge384map_TBL	25	D09	NA	NA	NA	5669968	?	9.2	2860213	NA	NA	NA	Chembridge_25_D09	9294	Chembridge_25_D09	9294	0.36	0.075	4.787	255200	3394160	379120	1814920	5.12	-3.322	-4.155	-3.756	Treatment	Chembridge	25	Pl.01	D09	D	9	Round_2	13.787	2.901	16.688	4.509	-4.018	-4.904	-4.268	8.527
31	1749332	C18H20N2O4	Negative	Chembridge_25_I05	Chembridge_25_I05	rb_chemical_libraries.chembridge384map_TBL	25	I05	NA	NA	NA	5660491	?	5.7	1749332	NA	NA	NA	Chembridge_25_I05	9410	Chembridge_25_I05	9410	0.115	0.033	3.492	144120	4372000	557920	1948000	-2.957	-0.64	0.263	-2.049	Treatment	Chembridge	25	Pl.01	I05	I	5	Round_2	-2.455	-4.121	-6.576	-3.771	-0.665	0.263	-2.309	-3.106
32	1357362	C16H17NO3S2	Positive	Chembridge_26_C15	Chembridge_26_C15	rb_chemical_libraries.chembridge384map_TBL	26	C15	NA	NA	NA	5682105	?	6.4	1357362	NA	NA	NA	Chembridge_26_C15	9660	Chembridge_26_C15	9660	0.343	0.048	7.128	125280	2601160	278240	1983240	-5.075	-6.325	-6.418	-3.54	Treatment	Chembridge	26	Pl.02	C15	C	15	Round_2	2.529	11.955	14.484	-6.157	-8.222	-8.151	-3.839	2.065
33	591762	C11H14N2S	Negative	Chembridge_26_N15	Chembridge_26_N15	rb_chemical_libraries.chembridge384map_TBL	26	N15	NA	NA	NA	5686522	?	10.9	591762	NA	NA	NA	Chembridge_26_N15	9924	Chembridge_26_N15	9924	0.095	0.021	4.461	180120	8470880	517960	2310560	0.276	15.369	0.23	0.095	Treatment	Chembridge	26	Pl.02	N15	N	15	Round_2	-8.993	-0.378		0.247	10.992	0.248	0.116	-10.745
34	2869254	C12H8I2N2O	Negative	Chembridge_26_N16	Chembridge_26_N16	rb_chemical_libraries.chembridge384map_TBL	26	N16	NA	NA	NA	5796593	?	7.1	2869254	NA	NA	NA	Chembridge_26_N16	9925	Chembridge_26_N16	9925	0.127	0.036	3.483	138200	3802360	436920	1521640	-2.575	-1.7	-0.874	-5.279	Treatment	Chembridge	26	Pl.02	N16	N	16	Round_2	-1.686	-5.033	-6.719	-3.119	-1.855	-0.994	-6.862	-1.264
35	767276	C14H12N2O4	Negative	Chembridge_27_A11	Chembridge_27_A11	rb_chemical_libraries.chembridge384map_TBL	27	A11	NA	NA	NA	5772104	?	8.8	767276	NA	NA	NA	Chembridge_27_A11	9992	Chembridge_27_A11	9992	0.133	0.043	3.109	133920	3138480	374040	1162720	-5.635	-3.731	-2.841	-7.696	Treatment	Chembridge	27	Pl.03	A11	A	11	Round_2	-1.45	-6.641		-5.927	-4.302	-3.423	-10.582	-1.625
36	991230	C20H18N4O4S2	Negative	Chembridge_27_H03	Chembridge_27_H03	rb_chemical_libraries.chembridge384map_TBL	27	H03	NA	NA	NA	5763053	?	7	991230	NA	NA	NA	Chembridge_27_H03	10152	Chembridge_27_H03	10152	0.12	0.03	3.998	148680	4933600	494560	1977160	-3.848	1.364	-0.812	-2.32	Treatment	Chembridge	27	Pl.03	H03	H	3	Round_2	-5.733	-2.178	-7.911	-3.953	1.257	-0.641	-2.428	-5.21
37	698480	C21H29NO2	Negative	Chembridge_27_O17	Chembridge_27_O17	rb_chemical_libraries.chembridge384map_TBL	27	O17	NA	NA	NA	5804203	?	8.7	698480	NA	NA	NA	Chembridge_27_O17	10334	Chembridge_27_O17	10334	0.118	0.036	3.273	130680	3635240	406560	1330720	-3.878	-1.669	-2.023	-6.451	Treatment	Chembridge	27	Pl.03	O17	O	17	Round_2	-3.136	-6.599	-9.735	-4.511	-1.825	-2.402	-8.385	-2.686
38	2860330	C24H21Cl2NO3	Negative	Chembridge_28_A10	Chembridge_28_A10	rb_chemical_libraries.chembridge384map_TBL	28	A10	NA	NA	NA	5670919	?	39.1	2860330	NA	NA	NA	Chembridge_28_A10	10375	Chembridge_28_A10	10375	0.079	0.029	2.754	14560	508640	51640	142200	-21.563	-10.152	-11.755	-12.192	Treatment	Chembridge	28	Pl.04	A10	A	10	Round_2	-7.307	-8.231	-15.538	-57.934	-27.31	-30.639	-39.135	-30.624
39	2130333	C18H15BrN2OS	Negative	Chembridge_29_E10	Chembridge_29_E10	rb_chemical_libraries.chembridge384map_TBL	29	E10	NA	NA	NA	5852371	?	27.1	2130333	NA	NA	NA	Chembridge_29_E10	10855	Chembridge_29_E10	10855	0.043	0.024	1.806	31960	1338600	171840	310400	-13.098	-12.046	-8.633	-14.413	Treatment	Chembridge	29	Pl.05	E10	E	10	Round_2	-7.015	-10.705	-17.72	-28.654	-20.173	-14.014	-32.625	-8.481
40	2877526	C18H19BrN6S	Negative	Chembridge_29_L06	Chembridge_29_L06	rb_chemical_libraries.chembridge384map_TBL	29	L06	NA	NA	NA	5934272	?	32.3	2877526	NA	NA	NA	Chembridge_29_L06	11019	Chembridge_29_L06	11019	0.043	0.028	1.554	10840	387840	58240	90480	-14.678	-14.462	-10.423	-14.888	Treatment	Chembridge	29	Pl.05	L06	L	6	Round_2	-6.07	-12.699	-18.769	-46.694	-39.565	-26.133	-51.294	-7.129
41	5725715	C18H18N4O2	Positive	Chembridge_29_M06	Chembridge_29_M06	rb_chemical_libraries.chembridge384map_TBL	29	M06	NA	NA	NA	5749131	?	0.8	5725715	NA	NA	NA	Chembridge_29_M06	11043	Chembridge_29_M06	11043	0.262	0.048	5.508	132760	2793880	127760	703680	-3.506	-5.329	-8.624	-10.538	Treatment	Chembridge	29	Pl.05	M06	M	6	Round_2	4.587	5.503	10.09	-4.178	-6.753	-16.58	-18.382	2.575
42	5344095	C12H9Cl2N3OS	Positive	Chembridge_29_M10	Chembridge_29_M10	rb_chemical_libraries.chembridge384map_TBL	29	M10	NA	NA	NA	5854560	?	11.4	5344095	NA	NA	NA	Chembridge_29_M10	11047	Chembridge_29_M10	11047	0.406	0.053	7.622	127760	2397320	264640	2017120	-3.892	-8.057	-5.426	-2.005	Treatment	Chembridge	29	Pl.05	M10	M	10	Round_2	8.903	15.168	24.071	-4.777	-10.522	-7.796	-2.148	5.745
43	2877410	C17H18BrN5S2	Negative	Chembridge_29_P04	Chembridge_29_P04	rb_chemical_libraries.chembridge384map_TBL	29	P04	NA	NA	NA	5933361	?	25.4	2877410	NA	NA	NA	Chembridge_29_P04	11113	Chembridge_29_P04	11113	0.072	0.029	2.453	23840	817600	80800	198200	-16.747	-13.652	-9.525	-13.982	Treatment	Chembridge	29	Pl.05	P04	P	4	Round_2	-8.33	-9.222	-17.552	-36.587	-27.947	-21.843	-38.575	-8.64
44	2877677	C20H22BrN5S	Negative	Chembridge_29_P08	Chembridge_29_P08	rb_chemical_libraries.chembridge384map_TBL	29	P08	NA	NA	NA	5935603	?	27.7	2877677	NA	NA	NA	Chembridge_29_P08	11117	Chembridge_29_P08	11117	0.063	0.029	2.147	15720	533120	74920	160880	-17.076	-14.11	-9.778	-14.036	Treatment	Chembridge	29	Pl.05	P08	P	8	Round_2	-8.229	-10.205	-18.434	-43.301	-34.447	-22.866	-41.71	-8.854
45	511490	C10H12O4S2	Negative	Chembridge_3_M04	Chembridge_3_M04	rb_chemical_libraries.chembridge384map_TBL	3	M04	NA	NA	NA	5119092	?	9.9	511490	NA	NA	NA	Chembridge_3_M04	1060	Chembridge_3_M04	1060	0.144	0.043	3.365	121680	2846560	332280	1118160	-4.487	-3.579	-6.972	-12.354	Treatment	Chembridge	3	Pl.03	M04	M	4	Round_1	-0.674	-5.433		-5.298	-3.952	-8.967	-17.509	-1.346
46	5941439	C17H19NO4S	Negative	Chembridge_30_D03	Chembridge_30_D03	rb_chemical_libraries.chembridge384map_TBL	30	D03	NA	NA	NA	6631984	?	13.8	5941439	NA	NA	NA	Chembridge_30_D03	11208	Chembridge_30_D03	11208	0.109	0.035	3.093	28080	797920	112600	348280	-16.203	-13.579	-9.657	-12.141	Treatment	Chembridge	30	Pl.06	D03	D	3	Round_2	-1.778	-4.605	-6.383	-32.912	-28.294	-18.667	-27.85	-4.618
47	1186140	C20H19ClN2O4	Positive	Chembridge_31_J21	Chembridge_31_J21	rb_chemical_libraries.chembridge384map_TBL	31	J21	NA	NA	NA	6675834	?	5.6	1186140	NA	NA	NA	Chembridge_31_J21	11754	Chembridge_31_J21	11754	0.219	0.044	4.934	202360	4548840	559760	2761800	3.008	0.152	0.037	3.384	Treatment	Chembridge	31	Pl.07	J21	J	21	Round_2	3.443	2.883	6.326	2.749	0.147	0.015	2.984	2.602
48	776174	C15H12BrNO3	Negative	Chembridge_31_N10	Chembridge_31_N10	rb_chemical_libraries.chembridge384map_TBL	31	N10	NA	NA	NA	6623658	?	7	776174	NA	NA	NA	Chembridge_31_N10	11839	Chembridge_31_N10	11839	0.13	0.036	3.661	124440	3504000	299760	1097520	-4.733	-3.042	-4.852	-8.042	Treatment	Chembridge	31	Pl.07	N10	N	10	Round_2	-1.42	-1.908		-5.553	-3.382	-6.302	-11.164	-2.171
49	5650290	C16H17NO4S	Negative	Chembridge_31_N12	Chembridge_31_N12	rb_chemical_libraries.chembridge384map_TBL	31	N12	NA	NA	NA	6625018	?	23.4	5650290	NA	NA	NA	Chembridge_31_N12	11841	Chembridge_31_N12	11841	0.107	0.037	2.923	13640	371240	24320	71080	-14.298	-13.502	-10.498	-14.923	Treatment	Chembridge	31	Pl.07	N12	N	12	Round_2	-0.863	-5.284		-41.511	-37.139	-34.555	-53.586	-4.372
50	2832264	C25H16BrN3OS	Negative	Chembridge_5_A10	Chembridge_5_A10	rb_chemical_libraries.chembridge384map_TBL	5	A10	NA	NA	NA	5182576	?	13.2	2832264	NA	NA	NA	Chembridge_5_A10	1546	Chembridge_5_A10	1546	0.113	0.039	2.93	96040	2492800	488440	1431120	-8.389	-4.042	-1.329	-6.749	Treatment	Chembridge	5	Pl.05	A10	A	10	Round_1	-5.699	-8.818	-14.517	-10.553	-4.847	-1.501	-8.966	-5.706
51	657717	C25H28N4O	Negative	Chembridge_5_B20	Chembridge_5_B20	rb_chemical_libraries.chembridge384map_TBL	5	B20	NA	NA	NA	5169083	?	13.1	657717	NA	NA	NA	Chembridge_5_B20	1580	Chembridge_5_B20	1580	0.122	0.031	3.902	19880	634920	92120	359440	-16.209	-12.434	-13.47	-12.968	Treatment	Chembridge	5	Pl.05	B20	B	20	Round_1	-9.578	-2.276	-11.854	-40.021	-27.845	-30.413	-31.297	-12.176
52	787471	C14H10N4O3S	Negative	Chembridge_5_P22	Chembridge_5_P22	rb_chemical_libraries.chembridge384map_TBL	5	P22	NA	NA	NA	5169193	?	14	787471	NA	NA	NA	Chembridge_5_P22	1918	Chembridge_5_P22	1918	0.116	0.043	2.732	25640	601360	159120	434680	-16.998	-14.358	-11.671	-13.558	Treatment	Chembridge	5	Pl.05	P22	P	22	Round_1	-2.867	-8.618	-11.485	-36.505	-30.583	-21.194	-29.245	-5.922
53	2833888	C34H33NO3	Positive	Chembridge_6_B07	Chembridge_6_B07	rb_chemical_libraries.chembridge384map_TBL	6	B07	NA	NA	NA	5213696	?	5.7	2833888	NA	NA	NA	Chembridge_6_B07	1951	Chembridge_6_B07	1951	0.275	0.056	4.897	146400	2606320	442920	2169080	-2.314	-4.861	-3.768	-1.699	Treatment	Chembridge	6	Pl.06	B07	B	7	Round_1	5.267	2.477	7.744	-2.487	-5.773	-4.23	-1.846	3.286
54	2833895	C35H35NO4	Positive	Chembridge_6_H07	Chembridge_6_H07	rb_chemical_libraries.chembridge384map_TBL	6	H07	NA	NA	NA	5213709	?	5.2	2833895	NA	NA	NA	Chembridge_6_H07	2095	Chembridge_6_H07	2095	0.258	0.049	5.271	156520	3194600	524800	2766440	-0.016	-2.38	-1.014	1.775	Treatment	Chembridge	6	Pl.06	H07	H	7	Round_1	3.726	3.34	7.066	-0.047	-2.531	-1.055	1.696	2.484
55	5628631	C17H20O3	Negative	Chembridge_6_P07	Chembridge_6_P07	rb_chemical_libraries.chembridge384map_TBL	6	P07	NA	NA	NA	5214106	?	5.3	5628631	NA	NA	NA	Chembridge_6_P07	2287	Chembridge_6_P07	2287	0.15	0.039	3.885	146320	3792960	602920	2342080	-3.644	-0.072	0.094	-1.482	Treatment	Chembridge	6	Pl.06	P07	P	7	Round_1	-4.497	-2.633	-7.13	-3.798	-0.082	0.083	-1.5	-3.716
56	5718778	C15H11Cl2N3O4	Negative	Chembridge_7_A05	Chembridge_7_A05	rb_chemical_libraries.chembridge384map_TBL	7	A05	NA	NA	NA	5214689	?	17.1	5718778	NA	NA	NA	Chembridge_7_A05	2309	Chembridge_7_A05	2309	0.174	0.047	3.706	21040	448120	81800	303160	-20.054	-15.019	-14.778	-17.116	Treatment	Chembridge	7	Pl.07	A05	A	5	Round_1	-0.674	-3.988		-43.032	-34.625	-31.884	-40.537	-8.407
57	2836619	C12H16N4O3	Negative	Chembridge_7_F04	Chembridge_7_F04	rb_chemical_libraries.chembridge384map_TBL	7	F04	NA	NA	NA	5241549	?	5.7	2836619	NA	NA	NA	Chembridge_7_F04	2428	Chembridge_7_F04	2428	0.141	0.038	3.7	169920	4461040	722400	2672720	1.36	4.052	5.618	1.51	Treatment	Chembridge	7	Pl.07	F04	F	4	Round_1	-3.485	-4.146	-7.631	1.307	3.577	4.883	1.432	-2.27
58	2055326	C13H9ClO4	Negative	Chembridge_7_N09	Chembridge_7_N09	rb_chemical_libraries.chembridge384map_TBL	7	N09	NA	NA	NA	5238286	?	7.9	2055326	NA	NA	NA	Chembridge_7_N09	2625	Chembridge_7_N09	2625	0.141	0.041	3.411	123480	2994400	466200	1590360	-4.206	-2.941	-2.535	-7.4	Treatment	Chembridge	7	Pl.07	N09	N	9	Round_1	-2.061	-6.46	-8.521	-4.722	-3.147	-2.718	-9.008	-1.575
59	5401230	C10H9N3O2S	Positive	Chembridge_8_E17	Chembridge_8_E17	rb_chemical_libraries.chembridge384map_TBL	8	E17	NA	NA	NA	5228484	?	18.8	5401230	NA	NA	NA	Chembridge_8_E17	2801	Chembridge_8_E17	2801	0.62	0.078	7.907	146720	1871840	215760	1705960	-2.121	-7.133	-12.228	-5.796	Treatment	Chembridge	8	Pl.08	E17	E	17	Round_1	16.727	21.671	38.398	-2.241	-9.499	-18.322	-6.767	7.258
60	9585348	C19H19N3OS	Negative	Chembridge_8_F16	Chembridge_8_F16	rb_chemical_libraries.chembridge384map_TBL	8	F16	NA	NA	NA	5236375	?	6.7	9585348	NA	NA	NA	Chembridge_8_F16	2824	Chembridge_8_F16	2824	0.143	0.043	3.315	146480	3399960	541760	1796000	-2.126	-0.965	-0.201	-4.878	Treatment	Chembridge	8	Pl.08	F16	F	16	Round_1	-2.631	-5.578	-8.209	-2.234	-0.972	-0.143	-5.599	-1.262
61	9585350	C19H19N3OS	Negative	Chembridge_8_H16	Chembridge_8_H16	rb_chemical_libraries.chembridge384map_TBL	8	H16	NA	NA	NA	5236377	?	21.6	9585350	NA	NA	NA	Chembridge_8_H16	2872	Chembridge_8_H16	2872	0.06	0.024	2.552	51720	2188080	233280	595440	-9.995	-5.905	-9.544	-14.062	Treatment	Chembridge	8	Pl.08	H16	H	16	Round_1	-11.804	-11.334	-23.138	-17.515	-7.323	-14.7	-26.102	-10.192
62	1376783	C23H21NO4S	Negative	Chembridge_9_A22	Chembridge_9_A22	rb_chemical_libraries.chembridge384map_TBL	9	A22	NA	NA	NA	5257082	?	10.2	1376783	NA	NA	NA	Chembridge_9_A22	3091	Chembridge_9_A22	3091	0.128	0.029	4.359	188960	6436880	572200	2494320	1.344	14.525	0.803	0.021	Treatment	Chembridge	9	Pl.09	A22	A	22	Round_1	-8.691	-1.845	-10.536	1.289	10.674	0.815	0.02	-9.385
63	5719645	C15H14N2O3	Negative	Chembridge_9_C04	Chembridge_9_C04	rb_chemical_libraries.chembridge384map_TBL	9	C04	NA	NA	NA	5247372	?	7.1	5719645	NA	NA	NA	Chembridge_9_C04	3121	Chembridge_9_C04	3121	0.133	0.045	2.954	142160	3156720	454200	1341880	-2.496	-1.701	-2.869	-7.148	Treatment	Chembridge	9	Pl.09	C04	C	4	Round_1	-1.012	-9.645		-2.786	-1.819	-3.05	-9.232	-0.967
64	613563	C20H13FN2O	Negative	Chembridge_9_K17	Chembridge_9_K17	rb_chemical_libraries.chembridge384map_TBL	9	K17	NA	NA	NA	5255566	?	17.3	613563	NA	NA	NA	Chembridge_9_K17	3326	Chembridge_9_K17	3326	0.073	0.029	2.523	73200	2517600	270240	681760	-10.158	-5.66	-7.743	-11.427	Treatment	Chembridge	9	Pl.09	K17	K	17	Round_1	-8.068	-10.951	-19.019	-14.905	-6.617	-10.573	-19.618	-8.288
65	5388951	C13H10N2O4	Positive	Chembridge_9_O13	Chembridge_9_O13	rb_chemical_libraries.chembridge384map_TBL	9	O13	NA	NA	NA	5255039	?	4.6	5388951	NA	NA	NA	Chembridge_9_O13	3418	Chembridge_9_O13	3418	0.285	0.059	4.809	209960	3538280	600320	2886800	4.047	0.378	1.84	3.286	Treatment	Chembridge	9	Pl.09	O13	O	13	Round_1	3.943	1.482	5.425	3.746	0.383	1.762	2.986	3.363
66	2265		Negative	Lopac_1_E15	Lopac_1_E15	rb_chemical_libraries.lopac384map_TBL	1	E15	NA	Azathioprine	P2 Receptor - Inhibitor - Purine analog; purine synthesis inhibitor; immunosuppressant	A 4638	YES	14.5	2265	ABCG2 | CCR5 | HPRT1 | HSPA4 | IMPDH1 | MAP2K1 | MAPK1 | MAPK3 | MTOR | RAC1 | RPS6KB1 | TPMT	973	771.5	Lopac_1_E15	14316	Lopac_1_E15	14316	0.065	0.022	3.005	100760	4640120	500720	1504560	-6.038	1.112	-1.151	-5.106	Treatment	Lopac	1	Pl.14	E15	E	15	Round_2	-9.443	-7.73	-17.173	-8.073	1.098	-1.174	-6.526	-9.171
67	17882;656597		Negative	Lopac_1_E21	Lopac_1_E21	rb_chemical_libraries.lopac384map_TBL	1	E21	NA	Atropine methyl bromide	Cholinergic - Antagonist - Competitive muscarinic acetylcholine receptor antagonist	A 6883	?	9.9	17882	CHRM1 | CHRM2 | CHRM3 | CHRM4 | CHRM5	601	601	Lopac_1_E21	14322	Lopac_1_E21	14322	0.08	0.024	3.359	131200	5483080	586320	1969240	-2.63	3.883	1.24	-1.879	Treatment	Lopac	1	Pl.14	E21	E	21	Round_2	-8.273	-5.873	-14.146	-3.165	3.411	1.194	-2.108	-6.576
68	9444	4-Amino-1-(beta-D-ribofuranosyl)-1,3,5-triazin-2(1H)-one; Ladakamycin	Negative	Lopac_1_G11	Lopac_1_G11	rb_chemical_libraries.lopac384map_TBL	1	G11	NA	5-azacytidine	DNA Metabolism - Inhibitor - DNA methyltransferase inhibitor	A 2385	?	6.9	9444	AZI1 | BTG3 | CDH1 | CDKN2B | CEBPA | CLDN1 | CLDN6 | CLDN9 | CXCL12 | DCK | DKK3 | DLK1 | DNMT1 | DNMT3A | DPYD | EDNRB | EPCAM | EYA2 | FOXO3 | FSTL1 | GADD45A | GADD45B | GPR50 | HBG2 | HPGD | HSPD1 | IL10 | ITGAL | KIR3DS1 | MGMT | MMP9 | MTNR1A | MTNR1B | NGFR | NTS | PCDH17 | PLCB1 | PPP2CA | PTRH1 | RAB13 | RPS6 | RUNX3 | SLC28A1 | SOX11 | SPI1 | TERT | TNFSF10 | TP53 | TSC2 | XAF1	952	786	Lopac_1_G11	14360	Lopac_1_G11	14360	0.089	0.029	3.03	215200	7309240	693160	2100120	7.372	11.643	4.125	-1.154	Treatment	Lopac	1	Pl.14	G11	G	11	Round_2	-4.679	-9.011	-13.69	6.887	8.915	3.634	-1.252	-2.028
69	2723754	Tacrine hydrochloride; THA hydrochloride	Positive	Lopac_1_G13	Lopac_1_G13	rb_chemical_libraries.lopac384map_TBL	1	G13	NA	9-Amino-1,2,3,4-tetrahydroacridine hydrochloride	Cholinergic - Inhibitor - Cholinesterase inhibitor; reported to be useful in the treatment of Alzheimer's disease	A 3773	?	9.9	2723754	NA	NA	NA	Lopac_1_G13	14362	Lopac_1_G13	14362	0.323	0.05	6.454	116600	2332840	300120	1937000	-3.102	-6.954	-5.034	-2.119	Treatment	Lopac	1	Pl.14	G13	G	13	Round_2	9.738	13.673	23.411	-4.07	-9.528	-6.874	-2.39	5.458
70	5745	21-Acetoxy-4-pregnen-17alpha-ol-3,11,20-trione	Negative	Lopac_1_H04	Lopac_1_H04	rb_chemical_libraries.lopac384map_TBL	1	H04	NA	Cortisone 21-acetate		C 3130	?	4.3	5745	NR3C1	881	881	Lopac_1_H04	14377	Lopac_1_H04	14377	0.125	0.031	3.996	153960	4903280	536520	2144000	-0.644	2.395	-0.282	-1.567	Treatment	Lopac	1	Pl.14	H04	H	4	Round_2	-4.163	-2.655	-6.818	-0.672	2.273	-0.264	-1.616	-2.945
71	11957495	N2-(cis-2-Aminocyclohexyl)-N6-(3-chlorophenyl)-9-ethyl-9H-purine-2,6-diamine hydrochloride; Compound 13	Positive	Lopac_1_L04	Lopac_1_L04	rb_chemical_libraries.lopac384map_TBL	1	L04	NA	CGP-74514A hydrochloride	Phosphorylation - Inhibitor - Cdk1 inhibitor	C 3353	?	3.1	11957495	NA	NA	NA	Lopac_1_L04	14473	Lopac_1_L04	14473	0.264	0.054	4.876	81840	1513920	188000	916680	-8.951	-10.721	-9.12	-10.435	Treatment	Lopac	1	Pl.14	L04	L	4	Round_2	10.676	3.512	14.188	-12.78	-17.387	-14.445	-15.957	4.607
72	167529	L-2-Amino-4-pentenoic acid	Positive	Lopac_1_M04	Lopac_1_M04	rb_chemical_libraries.lopac384map_TBL	1	M04	NA	L-allylglycine	Biochemistry - Inhibitor - Glutamic acid decarboxylase inhibitor	A 7762	?	5.4	167529	CTH	800	800	Lopac_1_M04	14497	Lopac_1_M04	14497	0.244	0.052	4.717	157040	3037640	419640	1979440	-0.877	-4.791	-3.458	-2.987	Treatment	Lopac	1	Pl.14	M04	M	4	Round_2	8.779	2.899	11.678	-0.92	-5.732	-3.805	-3.197	4.812
73	3578030;23663660;71431022		Negative	Lopac_1_M13	Lopac_1_M13	rb_chemical_libraries.lopac384map_TBL	1	M13	NA	3-Amino-1-propanesulfonic acid sodium	GABA - Agonist - GABA-A receptor agonist	A 4147	?	5.9	3578030	NA	NA	NA	Lopac_1_M13	14506	Lopac_1_M13	14506	0.123	0.031	3.996	122920	3995480	451600	1804760	-3.279	-0.477	-1.11	-3.191	Treatment	Lopac	1	Pl.14	M13	M	13	Round_2	-4.595	-2.855	-7.45	-4.003	-0.485	-1.269	-3.7	-3.518
74	3272300	1-Piperidinylethyl-1H-indole-3-carboxylate hydrochloride	Negative	Lopac_2_E15	Lopac_2_E15	rb_chemical_libraries.lopac384map_TBL	2	E15	NA	SB 203186	Serotonin - Antagonist - 5-HT4 serotonin receptor antagonist.	S 0443	?	8	3272300	HTR4	828	828	Lopac_2_E15	14700	Lopac_2_E15	14700	0.098	0.029	3.365	135880	4688520	643280	2164640	-1.799	2.544	2.679	-0.747	Treatment	Lopac	2	Pl.15	E15	E	15	Round_2	-6.035	-6.074	-12.109	-2.308	2.485	2.464	-0.791	-4.793
75	10219;201899;3068143;21127119		Negative	Lopac_2_K22	Lopac_2_K22	rb_chemical_libraries.lopac384map_TBL	2	K22	NA	Emetine dihydrochloride hydrate	Apoptosis - Activator - Apoptosis inducer; RNA-Protein translation inhibitor	E 2375	?	26.3	10219	ADRA2A | FOS | MAPK14 | PARP1 | RPS14 | SNRPA | TIMP3	800	659.5	Lopac_2_K22	14851	Lopac_2_K22	14851	0.103	0.033	3.146	7080	216520	19240	60520	-17.593	-15.022	-13.649	-15.928	Treatment	Lopac	2	Pl.15	K22	K	22	Round_2	-2.769	-7.947	-10.716	-60.444	-46.22	-46.751	-58.811	-14.224
76	11957592	(Â±)-3-[4-Iodophenyl)-1-piperazyl] methylpyrrolo [2,3-b] pyrimidine	Positive	Lopac_3_A06	Lopac_3_A06	rb_chemical_libraries.lopac384map_TBL	3	A06	NA	L-750,667 trihydrochloride	Dopamine - Antagonist - Selective D4 dopamine receptor antagonist	L-133	?	4.4	11957592	NA	NA	NA	Lopac_3_A06	14979	Lopac_3_A06	14979	0.259	0.055	4.715	171960	3135520	446680	2105920	-0.988	-3.038	-2.115	-0.616	Treatment	Lopac	3	Pl.16	A06	A	6	Round_2	6.258	3.158	9.416	-0.958	-3.571	-2.414	-0.649	2.613
77	3085416;4330618;6071412;6321424;6419971;6427057;11957587;42648499;45114068;56603652;71308642;71749648;122172888	MK-933	Positive	Lopac_3_K07	Lopac_3_K07	rb_chemical_libraries.lopac384map_TBL	3	K07	NA	Ivermectin	Cholinergic - Modulator - Positive allosteric modulator of alpha7 neuronal nicotinic acetylcholine receptor; also modulates glutamate-GABA-activated chloride channels	I 8898	YES	5.3	3085416	NR1H4 | P2RX4 | SELE | SELP | SELPLG	875	679.5	Lopac_3_K07	15220	Lopac_3_K07	15220	0.285	0.057	4.957	103240	1796680	305120	1512480	-7.898	-9.78	-7.07	-6.639	Treatment	Lopac	3	Pl.16	K07	K	7	Round_2	9.668	4.997	14.665	-10.092	-14.123	-9.214	-7.901	4.031
78	4212	1,4-Dihydroxy-5,8-bis([2-([2-hydroxyethyl]amino)ethyl]amino)-9,10-anthracenedione	Negative	Lopac_3_K20	Lopac_3_K20	rb_chemical_libraries.lopac384map_TBL	3	K20	NA	Mitoxantrone	DNA Metabolism - Inhibitor - DNA synthesis inhibitor	M 6545	?	32.1	4212	ABCB1 | ABCC1 | ABCG1 | ABCG2 | ABCG4 | CASP2 | CASP3 | CASP6 | CASP7 | CASP9 | CCNA1 | CCNA2 | CDC7 | ERBB2 | FASN | MDM2 | NR3C1 | PIM1 | PTPN2 | RBM17 | TOP1 | TOP2A | TOP2B	998	793	Lopac_3_K20	15233	Lopac_3_K20	15233	0.039	0.019	2.117	15360	829800	114600	242560	-16.464	-13.372	-11.428	-15.038	Treatment	Lopac	3	Pl.16	K20	K	20	Round_2	-12.665	-13.794	-26.459	-44.169	-26.229	-22.553	-36.706	-17.94
79	456214	NG-60	Positive	Lopac_3_L18	Lopac_3_L18	rb_chemical_libraries.lopac384map_TBL	3	L18	NA	Purvalanol A	Phosphorylation - Inhibitor - Cyclin dependent kinase (CDK) inhibitor	P 4484	?	6.7	456214	ABCG2 | ABL2 | CDK1 | CDK2 | CDK5 | CLK2 | CSNK1G1 | CSNK1G2 | CSNK1G3 | FLT3 | MAP3K11 | MAP3K9 | MCL1 | NTRK2 | NTRK3 | RPS6KA1 | SRC | YES1	967	804	Lopac_3_L18	15255	Lopac_3_L18	15255	0.304	0.048	6.383	124400	2611840	275120	1756200	-6.077	-6.48	-7.679	-4.229	Treatment	Lopac	3	Pl.16	L18	L	18	Round_2	3.298	13.22	16.518	-7.038	-8.012	-10.527	-4.802	0.974
80	11957648	alpha-NETA	Positive	Lopac_3_L19	Lopac_3_L19	rb_chemical_libraries.lopac384map_TBL	3	L19	NA	2-(alpha-Naphthoyl)ethyltrimethylammonium iodide	Cholinergic - Inhibitor - Selective, fluorescent inhibitor of choline acetyltransferase	N 7906	?	3.7	11957648	NA	NA	NA	Lopac_3_L19	15256	Lopac_3_L19	15256	0.267	0.058	4.614	113280	1960680	153760	709520	-6.907	-9.204	-10.08	-10.856	Treatment	Lopac	3	Pl.16	L19	L	19	Round_2	10.23	2.355	12.585	-8.468	-12.787	-18.053	-18.687	4.319
81	36314	Paclitaxel	Negative	Lopac_4_B04	Lopac_4_B04	rb_chemical_libraries.lopac384map_TBL	4	B04	NA	Taxol	Cytoskeleton and ECM - Inhibitor - Antitumor agent; promotes assembly of microtubules and inhibits tubulin disassembly process	T 7402	?	13.3	36314	ABCB1 | ABCB11 | ABCB4 | ABCC1 | ABCC10 | ABCC2 | ABCG2 | AKR1B1 | AKT1 | AKT2 | ANO6 | ANXA1 | ANXA4 | AR | ARR3 | ATF3 | AURKB | AXL | BAK1 | BBC3 | BCL2 | BCL2L1 | BCL2L11 | BDNF | BID | BIRC5 | BMP7 | C7orf23 | CA4 | CAMKMT | CASP3 | CASP7 | CASP9 | CAT | CAV1 | CCL2 | CCNB1 | CDC20 | CDH1 | CDK1 | CDK2 | CDK7 | CENPE | CFLAR | CHFR | CLU | COL7A1 | CSF2 | CSF3 | CTCF | CTNNB1 | CTNND1 | CTSL…	987	801	Lopac_4_B04	15385	Lopac_4_B04	15385	0.08	0.036	2.226	87560	2425400	440520	980480	-6.477	-4.57	-3.87	-9.723	Treatment	Lopac	4	Pl.17	B04	B	4	Round_2	-3.597	-11.89	-15.487	-9.311	-6.58	-4.476	-15.075	-2.731
82	5282106	OLDA	Negative	Lopac_4_C18	Lopac_4_C18	rb_chemical_libraries.lopac384map_TBL	4	C18	NA	N-Oleoyldopamine	Neurotransmission - Ligand - Endogenous vanilloid; weak CB1 cannabinoid receptor ligand.	O 2139	?	4.8	5282106	DYSF | TRPV1	837	756	Lopac_4_C18	15423	Lopac_4_C18	15423	0.2	0.048	4.172	12080	252000	41280	172240	-11.733	-12.06	-13.314	-15.094	Treatment	Lopac	4	Pl.17	C18	C	18	Round_2	5.096	3.651	8.747	-38.052	-40.959	-36.879	-44.622	2.907
83	11957719;11957720	VLB	Negative	Lopac_4_F16	Lopac_4_F16	rb_chemical_libraries.lopac384map_TBL	4	F16	NA	Vinblastine sulfate salt	Cytoskeleton and ECM - Inhibitor - Inhibitor of microtubule assembly	V 1377	YES	16.2	11957719	NA	NA	NA	Lopac_4_F16	15493	Lopac_4_F16	15493	0.098	0.037	2.675	11920	323920	54160	144880	-14.379	-14.023	-12.799	-15.496	Treatment	Lopac	4	Pl.17	F16	F	16	Round_2	-2.773	-7.718	-10.491	-40.951	-39.491	-33.042	-47.812	-1.46
84	5722	1,4-Dihydro-5-(2-propoxyphenyl)-7H-1,2,3-triazolo[4,5-d]pyrimidin-7-one	Positive	Lopac_4_H22	Lopac_4_H22	rb_chemical_libraries.lopac384map_TBL	4	H22	NA	Zaprinast	Cyclic Nucleotides - Inhibitor - Selective cGMP-phosphodiesterase type V inhibitor	Z 0878	?	4	5722	FZD2 | GPR35 | MAPK1 | MAPK3 | PDE4A | PDE5A | TMPRSS11D	956	743	Lopac_4_H22	15547	Lopac_4_H22	15547	0.211	0.045	4.682	128320	2847320	380680	1782160	-4.053	-5.489	-5.039	-3.591	Treatment	Lopac	4	Pl.17	H22	H	22	Round_2	2.773	6.386	9.159	-4.664	-6.712	-6.296	-4.328	2.048
85	3117	Disulfiram	Positive	Lopac_4_J09	Lopac_4_J09	rb_chemical_libraries.lopac384map_TBL	4	J09	NA	Tetraethylthiuram disulfide	Biochemistry - Inhibitor - Alcohol dehydrogenase inhibitor	T 1132	?	21.6	3117	ABAT | ABCB1 | ABCB11 | ABCC1 | ADH6 | ADH7 | ALB | ALDH1A1 | ALDH1A2 | ALDH1A3 | ALDH1B1 | ALDH2 | ALDH3A1 | ALDH3A2 | ALDH3B2 | ALDH5A1 | CA9 | CASP3 | CASP7 | CDKN1A | CYP2E1 | CYP3A4 | DBH | EIF5B | HSD11B2 | MMP2 | MTHFR | MTOR | MYCN | PAM | PARP1	996	826	Lopac_4_J09	15582	Lopac_4_J09	15582	0.755	0.049	15.488	152880	3137120	181480	2810680	-3.171	-5.118	-9.57	2.881	Treatment	Lopac	4	Pl.17	J09	J	9	Round_2	4.234	86.544	90.778	-3.273	-5.871	-16.351	2.698	2.598
86	4564402;11957693	1-(beta-[3-(4-Methoxyphenyl)propoxy]-4-methoxyphenethyl)-1H-imidazole hydrochloride	Negative	Lopac_4_K20	Lopac_4_K20	rb_chemical_libraries.lopac384map_TBL	4	K20	NA	SKF 96365	Ca2+ Channel - Inhibitor - Selective inhibitor of receptor-mediated and voltage-gated Ca2+ entry	S 7809	?	10.8	4564402	NA	NA	NA	Lopac_4_K20	15617	Lopac_4_K20	15617	0.099	0.032	3.111	45800	1436800	190960	594000	-11.674	-10.867	-10.128	-12.811	Treatment	Lopac	4	Pl.17	K20	K	20	Round_2	-3.597	-5.111	-8.708	-20.765	-17.6	-16.422	-24.068	-3.165
87	5487525	alpha-cyano-(3,5-di-t-butyl-4-hydroxy)thiocinnamide	Negative	Lopac_4_L11	Lopac_4_L11	rb_chemical_libraries.lopac384map_TBL	4	L11	NA	Tyrphostin AG 879	Phosphorylation - Inhibitor - Tyrosine kinase nerve growth factor receptor (TrkA) inhibitor; inhibits 140 trk protooncogene and HER-2	T 2067	?	8.5	5487525	IL6	700	700	Lopac_4_L11	15632	Lopac_4_L11	15632	0.106	0.029	3.652	72640	2500040	350360	1279640	-9.889	-6.835	-5.201	-6.963	Treatment	Lopac	4	Pl.17	L11	L	11	Round_2	-7.27	-2.059	-9.329	-14.301	-8.811	-6.866	-9.838	-5.49
88	6758		Negative	Lopac_4_O06	Lopac_4_O06	rb_chemical_libraries.lopac384map_TBL	4	O06	NA	Rotenone	Cell Stress - Modulator - Inhibitor of mitochondrial electron transport	R 8875	?	25.5	6758	ACO1 | ACO2 | ALDH1A1 | ALDH1A2 | ALDH1A3 | ALDH3A1 | ALDH3A2 | BAD | BCL2 | BMF | CASP3 | CASP7 | CASP9 | CAT | CDC42 | CNTF | COL6A3 | CP | CYP19A1 | DPP3 | EIF2AK3 | EIF2S1 | FN1 | HMOX1 | IFNG | IL6 | JAK1 | JAK2 | JUN | LEP | LOC100129518 | LRRK2 | MAPK1 | MAPK14 | MAPK3 | MAPK8 | MMP2 | NAMPT | ND1 | ND4 | ND6 | NDUFA1 | NFATC1 | NFE2L2 | NOS1 | NOS2 | NOS3 | ODC1 | P4HB | PARK2 | PARK7 | P…	988	787	Lopac_4_O06	15699	Lopac_4_O06	15699	0.052	0.028	1.835	29600	1053160	147480	270560	-13.316	-11.014	-9.454	-14.848	Treatment	Lopac	4	Pl.17	O06	O	6	Round_2	-9.218	-17.073	-26.291	-27.607	-21.114	-18.285	-37.336	-6.493
89	73343;517348;4311638	APDC	Positive	Lopac_4_O07	Lopac_4_O07	rb_chemical_libraries.lopac384map_TBL	4	O07	NA	Ammonium pyrrolidinedithiocarbamate	Nitric Oxide - Modulator - Prevents induction of nitric oxide synthase (NOS) by inhibiting translation of NOS mRNA	P 8765	?	10.9	73343	NA	NA	NA	Lopac_4_O07	15700	Lopac_4_O07	15700	0.45	0.049	9.1	114000	2304160	151440	1378120	-5.765	-6.947	-9.871	-7.777	Treatment	Lopac	4	Pl.17	O07	O	7	Round_2	3.672	37.437	41.109	-6.957	-9.548	-18.42	-10.098	2.591
90	95049;532122	C8H6NOCl2Br	Positive	Maybridge_100_P09	Maybridge_100_P09	rb_chemical_libraries.maybridge384map_TBL	100	P09	ClC(Cl)C(=O)Nc1ccc(Br)cc1	NA	NA	RDR 02141	?	6.9	95049	NA	NA	NA	Maybridge_100_P09	56814	Maybridge_100_P09	56814	0.179	0.044	4.095	246800	5633360	1021040	4180920	3.297	-2.224	-2.212	0.049	Treatment	Maybridge	100	Pl.04	P09	P	9	Round_6	7.323	2.571	9.894	2.586	-1.968	-2.34	0.039	4.554
91	NA	C16H19NO2	Positive	Maybridge_102_K06	Maybridge_102_K06	rb_chemical_libraries.maybridge384map_TBL	102	K06	NA	NA	NA	RDR 03912	?	15.3	NA	NA	NA	NA	Maybridge_102_K06	57459	Maybridge_102_K06	57459	0.23	0.046	5.037	106960	2346480	441960	2226160	-0.469	-5.546	-12.694	-8.71	Treatment	Maybridge	102	Pl.06	K06	K	6	Round_6	12.231	12.952	25.183	-0.731	-8.521	-18.583	-11.036	7.79
92	2726432;6364720 ?	C23H23N3O3Cl2	Positive	Maybridge_103_D08	Maybridge_103_D08	rb_chemical_libraries.maybridge384map_TBL	103	D08	Cc1onc(c1C(=O)ON=C(N)Cc1ccc(cc1)C(C)(C)C)c1c(Cl)cccc1Cl	NA	NA	RF 01765	?	6.3	2726432	NA	NA	NA	Maybridge_103_D08	57677	Maybridge_103_D08	57677	0.152	0.039	3.929	143000	3702200	840640	3302520	-1.076	-4.532	-4.243	-2.763	Treatment	Maybridge	103	Pl.07	D08	D	8	Round_6	4.816	2.237	7.053	-1.051	-5.439	-4.898	-2.985	4.388
93	2726206;6293797	C22H14N4O4FCl3	Positive	Maybridge_103_M19	Maybridge_103_M19	rb_chemical_libraries.maybridge384map_TBL	103	M19	Cc1onc(c1C(N)=NOC(=O)c1c(C)onc1c1c(Cl)cccc1Cl)c1c(F)cccc1Cl	NA	NA	RF 00799	?	5.3	2726206	NA	NA	NA	Maybridge_103_M19	57904	Maybridge_103_M19	57904	0.125	0.034	3.738	135840	4054840	845800	3161200	0.409	-1.789	-4.449	-2.068	Treatment	Maybridge	103	Pl.07	M19	M	19	Round_6	3.92	2.928	6.848	0.392	-2.163	-5.09	-2.375	2.555
94	2726627;6298222	C16H10N4O6Cl2	Positive	Maybridge_104_C14	Maybridge_104_C14	rb_chemical_libraries.maybridge384map_TBL	104	C14	[O-][N ](=O)c1oc(cc1)C(N)=NOC(=O)c1c(C)onc1c1cccc(Cl)c1Cl	NA	NA	RF 02859	?	6.2	2726627	NA	NA	NA	Maybridge_104_C14	58043	Maybridge_104_C14	58043	0.15	0.037	4.026	153280	4121680	730360	2940600	0.057	-2.704	-7.819	-5.927	Treatment	Maybridge	104	Pl.08	C14	C	14	Round_6	3.457	5.232	8.689	0.048	-3.264	-9.737	-6.865	3.312
95	2726558	C10H6N3OSCl	Negative	Maybridge_104_E17	Maybridge_104_E17	rb_chemical_libraries.maybridge384map_TBL	104	E17	Oc1nsc(Nc2ccc(Cl)cc2)c1C#N	NA	NA	RF 02366	?	4.7	2726558	NA	NA	NA	Maybridge_104_E17	58094	Maybridge_104_E17	58094	0.076	0.026	2.972	194240	7563960	1466800	4360000	3.742	9.076	5.616	4.962	Treatment	Maybridge	104	Pl.08	E17	E	17	Round_6	-2.192	-1.286		3.462	7.831	4.983	4.633	-4.369
96	2726559	C10H6N3OSCl	Negative	Maybridge_104_G17	Maybridge_104_G17	rb_chemical_libraries.maybridge384map_TBL	104	G17	Oc1nsc(Nc2ccccc2Cl)c1C#N	NA	NA	RF 02367	?	5.8	2726559	NA	NA	NA	Maybridge_104_G17	58142	Maybridge_104_G17	58142	0.075	0.025	3.002	144640	5759600	1188000	3565920	-0.024	3.001	0.626	-2.032	Treatment	Maybridge	104	Pl.08	G17	G	17	Round_6	-3.035	-1.327		-0.006	3.088	0.657	-2.074	-3.094
97	6104979	C17H14N3O4S2Cl	Positive	Maybridge_104_H15	Maybridge_104_H15	rb_chemical_libraries.maybridge384map_TBL	104	H15	CSC1=N\C(=C/c2ccc(s2)[N+]([O-])=O)C(=O)N1CCOc1ccc(Cl)cc1	NA	NA	RF 03362	?	8.7	6104979	NA	NA	NA	Maybridge_104_H15	58164	Maybridge_104_H15	58164	0.198	0.046	4.324	119240	2603120	447440	1934920	-3.439	-9.306	-13.252	-15.661	Treatment	Maybridge	104	Pl.08	H15	H	15	Round_6	10.75	6.736	17.486	-3.967	-13.756	-20.382	-21.435	9.789
98	2726567	C11H6N3OF3S	Negative	Maybridge_104_K19	Maybridge_104_K19	rb_chemical_libraries.maybridge384map_TBL	104	K19	Oc1nsc(Nc2ccccc2C(F)(F)F)c1C#N	NA	NA	RF 02433	?	5.9	2726567	NA	NA	NA	Maybridge_104_K19	58240	Maybridge_104_K19	58240	0.074	0.027	2.734	144080	5302680	1184040	3237120	0.213	1.314	-0.017	-4.34	Treatment	Maybridge	104	Pl.08	K19	K	19	Round_6	-1.349	-2.514		0.119	1.325	-0.024	-4.681	-1.206
99	2726624;6364730	C16H12N4O6	Positive	Maybridge_104_M12	Maybridge_104_M12	rb_chemical_libraries.maybridge384map_TBL	104	M12	[O-][N ](=O)c1oc(cc1)C(N)=NOC(=O)c1c(C)onc1c1ccccc1	NA	NA	RF 02855	?	7.1	2726624	NA	NA	NA	Maybridge_104_M12	58281	Maybridge_104_M12	58281	0.145	0.036	4.004	149080	4117280	831760	3330200	-0.219	-3.162	-6.084	-3.3	Treatment	Maybridge	104	Pl.08	M12	M	12	Round_6	3.372	4.609	7.981	-0.233	-3.772	-7.11	-3.53	3.539
100	2726635;6364732	C12H7N3O5FCl	Positive	Maybridge_104_M14	Maybridge_104_M14	rb_chemical_libraries.maybridge384map_TBL	104	M14	[O-][N ](=O)c1oc(cc1)C(N)=NOC(=O)c1c(F)cccc1Cl	NA	NA	RF 02891	?	5.5	2726635	NA	NA	NA	Maybridge_104_M14	58283	Maybridge_104_M14	58283	0.126	0.035	3.611	194000	5577520	1088160	3929000	4.322	2.367	-1.255	2.664	Treatment	Maybridge	104	Pl.08	M14	M	14	Round_6	3.372	2.463	5.835	4.055	2.503	-1.285	2.616	1.552
101	2726581;5906182	C17H16N3O2S2Cl	Positive	Maybridge_104_O04	Maybridge_104_O04	rb_chemical_libraries.maybridge384map_TBL	104	O04	NC(=NOC(=O)Nc1ccc(Cl)cc1)c1ccc(cc1)C1SCCS1	NA	NA	RF 02571	?	6.7	2726581	NA	NA	NA	Maybridge_104_O04	58321	Maybridge_104_O04	58321	0.152	0.044	3.461	172960	3946600	964880	3339120	0.852	-4.597	-3.579	-3.34	Treatment	Maybridge	104	Pl.08	O04	O	4	Round_6	8.6	0.932		0.881	-5.517	-3.896	-3.559	6.398
102	2726636;6364733	C14H11N3O7Cl2	Positive	Maybridge_104_O14	Maybridge_104_O14	rb_chemical_libraries.maybridge384map_TBL	104	O14	[O-][N ](=O)c1oc(cc1)C(N)=NOC(=O)c1c(OC)c(Cl)cc(Cl)c1OC	NA	NA	RF 02893	?	5.5	2726636	NA	NA	NA	Maybridge_104_O14	58331	Maybridge_104_O14	58331	0.147	0.039	3.816	157880	4085440	796840	3040920	-0.149	-3.278	-6.347	-5.317	Treatment	Maybridge	104	Pl.08	O14	O	14	Round_6	5.227	3.242	8.469	-0.073	-3.919	-7.635	-6.03	3.846
103	4604296	C18H23N3O	Positive	Maybridge_105_A08	Maybridge_105_A08	rb_chemical_libraries.maybridge384map_TBL	105	A08	CCCCCCc1ccccc1NC(=O)Nc1cccnc1	NA	NA	RF 04636	?	6	4604296	NA	NA	NA	Maybridge_105_A08	58373	Maybridge_105_A08	58373	0.138	0.037	3.7	274160	7356600	1404760	5197080	7.493	5.189	1.619	7.79	Treatment	Maybridge	105	Pl.09	A08	A	8	Round_6	4.016	2.49	6.506	5.581	4.397	1.468	6.286	1.184
104	621980	C14H7N2O2F2Cl	Negative	Maybridge_105_B06	Maybridge_105_B06	rb_chemical_libraries.maybridge384map_TBL	105	B06	Fc1cccc(F)c1C1=NOC(=O)N1c1ccccc1Cl	NA	NA	RF 05134	?	16.3	621980	NA	NA	NA	Maybridge_105_B06	58395	Maybridge_105_B06	58395	0.06	0.019	3.201	194200	10411480	1241440	3973800	0.902	22.349	0.528	0.187	Treatment	Maybridge	105	Pl.09	B06	B	6	Round_6	-13.239	-0.593		0.847	16.744	0.554	0.182	-15.897
105	2727405	C17H18N4O2	Positive	Maybridge_106_A08	Maybridge_106_A08	rb_chemical_libraries.maybridge384map_TBL	106	A08	CCOC(=O)c1cnn2c3ccccc3C(=Nc21)N1CCCC1	NA	NA	RH 00078	?	4	2727405	NA	NA	NA	Maybridge_106_A08	58757	Maybridge_106_A08	58757	0.133	0.037	3.634	247720	6777480	1369800	4977360	5.493	2.648	1.814	4.703	Treatment	Maybridge	106	Pl.10	A08	A	8	Round_6	4.522	0.538		3.926	2.348	1.527	3.911	1.578
106	2727469	C19H17N5	Positive	Maybridge_106_H07	Maybridge_106_H07	rb_chemical_libraries.maybridge384map_TBL	106	H07	Cc1ccc(CNC2C=Cc3nnc(n3N=2)c2ccccc2)cc1	NA	NA	RH 00217	?	5.7	2727469	NA	NA	NA	Maybridge_106_H07	58924	Maybridge_106_H07	58924	0.145	0.038	3.859	152720	4060800	716360	2764560	0.76	-4.968	-5.606	-7.026	Treatment	Maybridge	106	Pl.10	H07	H	7	Round_6	9.28	2.36	11.64	0.948	-6.049	-7.048	-8.346	6.997
107	2727662	C17H18O4	Positive	Maybridge_107_A08	Maybridge_107_A08	rb_chemical_libraries.maybridge384map_TBL	107	A08	COc1ccc(OC)c(C(C)=O)c1OCc1ccccc1	NA	NA	RH 00634	?	5.7	2727662	NA	NA	NA	Maybridge_107_A08	59141	Maybridge_107_A08	59141	0.145	0.038	3.824	259840	6854800	1290880	4935720	5.315	2.567	1.504	6.841	Treatment	Maybridge	107	Pl.11	A08	A	8	Round_6	3.722	2.86	6.582	3.486	2.2	1.327	5.776	1.286
108	2727898;2727901;3688224	C20H26N2OS	Positive	Maybridge_108_A08	Maybridge_108_A08	rb_chemical_libraries.maybridge384map_TBL	108	A08	CCCCCCCCCC(=O)Nc1sc2Cc3ccccc3c2n1	NA	NA	RH 01165	?	6.7	2727898	NA	NA	NA	Maybridge_108_A08	59525	Maybridge_108_A08	59525	0.137	0.035	3.944	229440	6606880	1170920	4618160	4.99	3.037	0.042	6.366	Treatment	Maybridge	108	Pl.12	A08	A	8	Round_6	3.372	3.38	6.752	3.849	2.743	0.028	5.632	1.106
109	2727865;2727866	C17H12N4SCl2.HBr	Negative	Maybridge_108_E17	Maybridge_108_E17	rb_chemical_libraries.maybridge384map_TBL	108	E17	Br.Cc1ccc(cc1)C1CSc2nnc(n2N=1)c1cc(Cl)cc(Cl)c1	NA	NA	RH 01111	?	14.5	2727865	NA	NA	NA	Maybridge_108_E17	59630	Maybridge_108_E17	59630	0.043	0.023	1.908	152640	6745280	1474480	2813760	1.881	5.89	5.313	-5.316	Treatment	Maybridge	108	Pl.12	E17	E	17	Round_6	-2.614	-4.963	-7.577	1.909	5.594	4.504	-6.28	-3.685
110	NA	C18H16N2O3S	Positive	Maybridge_109_D22	Maybridge_109_D22	rb_chemical_libraries.maybridge384map_TBL	109	D22	Cc1ccc(cc1)S(=O)(=O)N\N=C\c1ccc2ccccc2c1O	NA	NA	RH 01954	?	26.3	NA	NA	NA	NA	Maybridge_109_D22	59995	Maybridge_109_D22	59995	0.305	0.035	8.818	329560	9525320	1297120	11438520	19.851	18.618	3.592	58.495	Treatment	Maybridge	109	Pl.13	D22	D	22	Round_6	3.912	37.836	41.748	12.179	13.526	3.329	31.02	-1.347
111	2728085;5931556	C28H29N3O4	Positive	Maybridge_109_O09	Maybridge_109_O09	rb_chemical_libraries.maybridge384map_TBL	109	O09	[O-][N ](=O)c1cc(C=CC(=O)NCc2ccccc2)ccc1N1CCC(CC1)c1ccccc1OC	NA	NA	RH 01572	?	5.6	2728085	NA	NA	NA	Maybridge_109_O09	60246	Maybridge_109_O09	60246	0.125	0.035	3.584	149080	4263080	954600	3421160	-1.524	-4.335	-3.145	-0.883	Treatment	Maybridge	109	Pl.13	O09	O	9	Round_6	4.137	1.738	5.875	-1.444	-4.57	-3.42	-0.915	3.126
112	3727707;5906084	C29H27N4O5F3	Positive	Maybridge_109_O14	Maybridge_109_O14	rb_chemical_libraries.maybridge384map_TBL	109	O14	[O-][N ](=O)c1cc(C=CC(=O)NNC(=O)c2ccc(cc2)C(F)(F)F)ccc1N1CCC(CC1)c1ccc<br>cc1OC	NA	NA	RH 01689	?	8.2	3727707	NA	NA	NA	Maybridge_109_O14	60251	Maybridge_109_O14	60251	0.15	0.04	3.771	156160	3935120	883680	3332080	0.8	-4.452	-3.634	-1.544	Treatment	Maybridge	109	Pl.13	O14	O	14	Round_6	8.184	2.508	10.692	0.732	-4.956	-4.166	-1.624	5.688
113	2799042	C15H11N2O5F3	Positive	Maybridge_11_D10	Maybridge_11_D10	rb_chemical_libraries.maybridge384map_TBL	11	D10	[O-][N ](=O)c1cc(cc(c1Oc1ccc(C)cc1C)[N ]([O-])=O)C(F)(F)F	NA	NA	BTB 05302	?	4.5	2799042	NA	NA	NA	Maybridge_11_D10	22351	Maybridge_11_D10	22351	0.302	0.051	5.886	36040	701600	117320	690560	-6.636	-7.699	-4.862	-4.478	Treatment	Maybridge	11	Pl.11	D10	D	10	Round_3	8.263	1.781	10.044	-13.058	-16.339	-8.233	-7.047	3.281
114	2728436	C20H23N3O	Positive	Maybridge_110_A12	Maybridge_110_A12	rb_chemical_libraries.maybridge384map_TBL	110	A12	COc1ccc2nc(cc(NCCN(C)C)c2c1)c1ccccc1	NA	NA	RH 02099	?	4.2	2728436	NA	NA	NA	Maybridge_110_A12	60297	Maybridge_110_A12	60297	0.144	0.035	4.17	224720	6491520	1116920	4657160	2.672	1.641	-0.325	4.154	Treatment	Maybridge	110	Pl.14	A12	A	12	Round_6	2.192	3.067	5.259	1.652	1.319	-0.333	3.548	0.333
115	1241467;1241468;2728685	C21H18N2	Positive	Maybridge_111_A08	Maybridge_111_A08	rb_chemical_libraries.maybridge384map_TBL	111	A08	C1C(Nc2ccccc2N=C1c1ccccc1)c1ccccc1	NA	NA	RJC 00374	?	4.1	1241467	NA	NA	NA	Maybridge_111_A08	60677	Maybridge_111_A08	60677	0.145	0.037	3.864	256120	6830040	1237760	4783240	6.377	3.515	1.23	4.663	Treatment	Maybridge	111	Pl.15	A08	A	8	Round_6	2.782	1.018		4.376	2.877	1.007	3.634	1.499
116	1211982;1211983;2728689	C29H25N3O2	Positive	Maybridge_111_I08	Maybridge_111_I08	rb_chemical_libraries.maybridge384map_TBL	111	I08	O=C(COc1ccc(cc1)C1CC(Nc2ccccc2N=1)c1ccccc1)Nc1ccccc1	NA	NA	RJC 00378	?	7.3	1211982	NA	NA	NA	Maybridge_111_I08	60869	Maybridge_111_I08	60869	0.126	0.034	3.738	196920	5863320	1372720	5131520	4.892	2.247	5.245	11.458	Treatment	Maybridge	111	Pl.15	I08	I	8	Round_6	3.372	1.12		4.621	2.228	4.46	9.416	2.393
117	NA	C13H10N2O3S	Positive	Maybridge_112_C16	Maybridge_112_C16	rb_chemical_libraries.maybridge384map_TBL	112	C16	NA	NA	NA	RJC 01218	?	13.1	NA	NA	NA	NA	Maybridge_112_C16	61117	Maybridge_112_C16	61117	0.212	0.05	4.203	42880	849840	191760	805920	-12.555	-19.302	-20.295	-24.671	Treatment	Maybridge	112	Pl.16	C16	C	16	Round_6	12.815	6.682	19.497	-24.158	-43.424	-43.253	-49.46	19.266
118	1034724;2728858;3072350;6548425;6977172;9499372	C26H20O8	Positive	Maybridge_112_C17	Maybridge_112_C17	rb_chemical_libraries.maybridge384map_TBL	112	C17	COC(=O)C1C(C(=O)OC)C2(OC(=CC2=O)c2ccccc2)C21OC(=CC2=O)c1ccccc1	NA	NA	RJC 00997	?	13.5	1034724	NA	NA	NA	Maybridge_112_C17	61118	Maybridge_112_C17	61118	0.162	0.039	4.176	64360	1656880	547160	2284720	-9.841	-15.533	-12.799	-11.68	Treatment	Maybridge	112	Pl.16	C17	C	17	Round_6	5.48	5.987	11.467	-16.464	-27.339	-17.753	-15.086	10.875
119	2728978	C22H15O2Cl	Positive	Maybridge_112_H18	Maybridge_112_H18	rb_chemical_libraries.maybridge384map_TBL	112	H18	Clc1ccccc1CC1C(=O)c2ccccc2OC=1c1ccccc1	NA	NA	RJC 01630	?	6.1	2728978	NA	NA	NA	Maybridge_112_H18	61239	Maybridge_112_H18	61239	0.136	0.035	3.915	125440	3606640	611200	2392880	-3.759	-6.89	-9.813	-8.61	Treatment	Maybridge	112	Pl.16	H18	H	18	Round_6	2.445	4.36	6.805	-4.597	-8.685	-13.487	-11.473	4.088
120	2817338;5715159	C19H19NO3S	Positive	Maybridge_112_K17	Maybridge_112_K17	rb_chemical_libraries.maybridge384map_TBL	112	K17	CC1CCC(=NOS(=O)(=O)c2ccc(C)cc2)C=1c1ccccc1	NA	NA	RJC 01016	?	4.9	2817338	NA	NA	NA	Maybridge_112_K17	61310	Maybridge_112_K17	61310	0.118	0.032	3.643	178320	5493120	967480	3524520	2.287	1.047	-3.547	-0.009	Treatment	Maybridge	112	Pl.16	K17	K	17	Round_6	0.759	3.548		2.239	1.061	-3.762	0.002	1.178
121	3821382	C16H9NO2Br2	Positive	Maybridge_112_M14	Maybridge_112_M14	rb_chemical_libraries.maybridge384map_TBL	112	M14	Brc1ccc(cc1)C(=O)C=c1c(=O)nc2ccc(Br)cc21	NA	NA	RJC 01207	?	8.3	3821382	NA	NA	NA	Maybridge_112_M14	61355	Maybridge_112_M14	61355	0.152	0.036	4.291	93360	2628320	429440	1842640	-6.343	-10.816	-14.101	-14.332	Treatment	Maybridge	112	Pl.16	M14	M	14	Round_6	3.541	7.648	11.189	-9.137	-15.962	-22.44	-20.915	6.825
122	365208;6923823	C21H29N3	Positive	Maybridge_113_A08	Maybridge_113_A08	rb_chemical_libraries.maybridge384map_TBL	113	A08	CC1(C)CC(CC(C)(C)N1)Nc1ccc(Nc2ccccc2)cc1	NA	NA	RJC 01813	?	4.8	365208	NA	NA	NA	Maybridge_113_A08	61445	Maybridge_113_A08	61445	0.154	0.04	3.834	269720	6718000	1315680	5044800	6.497	2.358	3.795	6.667	Treatment	Maybridge	113	Pl.17	A08	A	8	Round_6	5.593	1.25		4.49	1.99	3.396	5.659	2.5
123	5147472	C8H18N2O2.2HCl	Negative	Maybridge_113_H18	Maybridge_113_H18	rb_chemical_libraries.maybridge384map_TBL	113	H18	Cl.Cl.CONC1CCCCC1NOC	NA	NA	RJC 02169	?	17.5	5147472	NA	NA	NA	Maybridge_113_H18	61623	Maybridge_113_H18	61623	0.052	0.014	3.706	119920	8547360	688520	2551880	-3.584	13.042	-6.223	-8.465	Treatment	Maybridge	113	Pl.17	H18	H	18	Round_6	-13.406	-0.208		-4.469	10.569	-8.35	-10.834	-15.038
124	5003609	C28H30O11	Positive	Maybridge_114_A08	Maybridge_114_A08	rb_chemical_libraries.maybridge384map_TBL	114	A08	CC(=O)OCC1OC(Oc2ccc(CC(=O)c3ccccc3)cc2)C(OC(C)=O)C(OC(C)=O)C1OC(C)=O	NA	NA	RJC 02368	?	4	5003609	NA	NA	NA	Maybridge_114_A08	61829	Maybridge_114_A08	61829	0.146	0.039	3.773	267840	6938200	1298640	4900280	5.982	3.063	4.01	7.197	Treatment	Maybridge	114	Pl.18	A08	A	8	Round_6	4.194	0.937		4.244	2.709	3.664	6.147	1.535
125	1069348;1069349;2729310	C17H13N2O2F3S	Positive	Maybridge_114_H15	Maybridge_114_H15	rb_chemical_libraries.maybridge384map_TBL	114	H15	FC(F)(F)c1ccc(NC(=O)CC2Sc3ccccc3NC2=O)cc1	NA	NA	RJC 02534	?	6.8	1069348	NA	NA	NA	Maybridge_114_H15	62004	Maybridge_114_H15	62004	0.132	0.032	4.169	190200	5991760	1031520	4300680	2.53	1.552	-0.504	5.517	Treatment	Maybridge	114	Pl.18	H15	H	15	Round_6	2.023	5.047	7.07	2.405	1.507	-0.561	5.376	0.898
126	703590	C13H11N4Cl	Positive	Maybridge_114_H19	Maybridge_114_H19	rb_chemical_libraries.maybridge384map_TBL	114	H19	Clc1ccccc1NCn1nnc2ccccc12	NA	NA	RJC 02553	?	5.3	703590	NA	NA	NA	Maybridge_114_H19	62008	Maybridge_114_H19	62008	0.133	0.036	3.738	198400	5563520	974080	3640640	3.743	0.195	-1.676	-0.001	Treatment	Maybridge	114	Pl.18	H19	H	19	Round_6	5.269	1.425		3.569	0.189	-1.88	0.008	3.38
127	2729274;3093346;5742027;5750347	C17H15NO2S	Negative	Maybridge_114_I14	Maybridge_114_I14	rb_chemical_libraries.maybridge384map_TBL	114	I14	COc1ccc(C=Cc2sc3ccccc3n2)cc1OC	NA	NA	RJC 02415	?	31.8	2729274	NA	NA	NA	Maybridge_114_I14	62027	Maybridge_114_I14	62027	0.011	0.003	3.401	17120	5432000	1096520	3728920	-11.001	0.615	0.721	0.613	Treatment	Maybridge	114	Pl.18	I14	I	14	Round_6	-17.273	0.387		-31.002	0.659	0.731	0.633	-31.661
128	241688	C6H12O3S3	Negative	Maybridge_114_I21	Maybridge_114_I21	rb_chemical_libraries.maybridge384map_TBL	114	I21	CC1S(=O)C(C)S(=O)C(C)S1=O	NA	NA	RJC 02331	?	10.3	241688	NA	NA	NA	Maybridge_114_I21	62034	Maybridge_114_I21	62034	0.053	0.016	3.282	125880	7722600	1073480	3523200	-1.348	9.173	0.638	0.362	Treatment	Maybridge	114	Pl.18	I21	I	21	Round_6	-8.094	-0.509		-1.709	8.27	0.643	0.352	-9.979
129	703550;1712663;1712666	C17H16N2S2	Positive	Maybridge_114_K14	Maybridge_114_K14	rb_chemical_libraries.maybridge384map_TBL	114	K14	CCN1C(Sc2ccccc12)=CC(=S)Nc1ccccc1	NA	NA	RJC 02416	?	5.1	703550	NA	NA	NA	Maybridge_114_K14	62075	Maybridge_114_K14	62075	0.122	0.032	3.82	163880	5124200	1025800	3918720	1.604	0.166	-2.083	1.56	Treatment	Maybridge	114	Pl.18	K14	K	14	Round_6	2.287	4.549	6.836	1.509	0.187	-2.158	1.573	1.322
130	981210	C20H11O4Cl	Positive	Maybridge_115_A08	Maybridge_115_A08	rb_chemical_libraries.maybridge384map_TBL	115	A08	Clc1ccccc1C(=O)Oc1ccc2c(OC(=O)c3ccccc32)c1	NA	NA	RJC 02819	?	4.2	981210	NA	NA	NA	Maybridge_115_A08	62213	Maybridge_115_A08	62213	0.143	0.038	3.721	258120	6739200	1311720	4881000	5.044	2.301	2.389	5.476	Treatment	Maybridge	115	Pl.19	A08	A	8	Round_6	2.867	2.379	5.246	3.669	1.963	2.159	4.659	1.706
131	2729435;7071016;7071017	C17H15N3O4S	Positive	Maybridge_115_A12	Maybridge_115_A12	rb_chemical_libraries.maybridge384map_TBL	115	A12	[O-][N ](=O)c1cc(C)ccc1NC(=O)CC1Sc2ccccc2NC1=O	NA	NA	RJC 02842	?	4.7	2729435	NA	NA	NA	Maybridge_115_A12	62217	Maybridge_115_A12	62217	0.144	0.037	3.95	239200	6543080	1154360	4560040	2.85	0.895	-0.621	3.048	Treatment	Maybridge	115	Pl.19	A12	A	12	Round_6	2.192	3.615	5.807	2.083	0.656	-0.643	2.644	1.427
132	5376139	C11H12N4O	Positive	Maybridge_115_F09	Maybridge_115_F09	rb_chemical_libraries.maybridge384map_TBL	115	F09	CC1=NNC(=O)\C1=N/Nc1ccccc1C	NA	NA	RJC 02941	?	12.7	5376139	NA	NA	NA	Maybridge_115_F09	62334	Maybridge_115_F09	62334	0.165	0.033	4.964	46440	1399400	277920	1379520	-12.393	-16.542	-16.003	-15.994	Treatment	Maybridge	115	Pl.19	F09	F	9	Round_6	0.674	11.606		-22.438	-30.766	-29.963	-25.553	8.328
133	5395798	C10H9N4OBr	Positive	Maybridge_115_H09	Maybridge_115_H09	rb_chemical_libraries.maybridge384map_TBL	115	H09	CC1=NNC(=O)\C1=N/Nc1ccc(Br)cc1	NA	NA	RJC 02942	?	14.9	5395798	NA	NA	NA	Maybridge_115_H09	62382	Maybridge_115_H09	62382	0.198	0.035	5.734	98600	2853360	444480	2548480	-5.78	-9.16	-12.289	-7.69	Treatment	Maybridge	115	Pl.19	H09	H	9	Round_6	2.023	18.002	20.025	-7.999	-13.047	-19.357	-9.473	5.048
134	621792;1918670;1918671	C32H28N2O	Positive	Maybridge_115_P09	Maybridge_115_P09	rb_chemical_libraries.maybridge384map_TBL	115	P09	O=C1C2C(N3CN(C2c2ccccc2)C(C1C3c1ccccc1)c1ccccc1)c1ccccc1	NA	NA	RJC 02951	?	8.1	621792	NA	NA	NA	Maybridge_115_P09	62574	Maybridge_115_P09	62574	0.193	0.039	4.973	202720	5233240	711680	3539160	-0.844	-3.935	-6.923	-3.826	Treatment	Maybridge	115	Pl.19	P09	P	9	Round_6	2.698	8.245	10.943	-0.723	-3.703	-8.933	-3.793	2.98
135	2729749	C20H15NO4S2	Negative	Maybridge_116_H16	Maybridge_116_H16	rb_chemical_libraries.maybridge384map_TBL	116	H16	O=C1N(Cc2ccccc2)S(=O)(=O)c2ccccc2S(=O)c2ccccc12	NA	NA	RJC 03538	?	5.8	2729749	NA	NA	NA	Maybridge_116_H16	62773	Maybridge_116_H16	62773	0.075	0.024	3.119	136840	5658000	1032040	3219440	-2.51	0.457	-0.199	-2.655	Treatment	Maybridge	116	Pl.20	H16	H	16	Round_6	-2.782	-2.718	-5.5	-2.542	0.524	-0.189	-2.947	-3.066
136	819762;879693;2729824;4744028	C22H14N2O4S	Positive	Maybridge_117_C12	Maybridge_117_C12	rb_chemical_libraries.maybridge384map_TBL	117	C12	[O-][N ](=O)c1ccc(cc1)S(=O)(=O)Nc1cc2cccc3ccc4cccc1c4c32	NA	NA	RJC 03751	?	5.4	819762	NA	NA	NA	Maybridge_117_C12	63033	Maybridge_117_C12	63033	0.124	0.032	3.912	183840	5784760	1129440	4418680	0.872	0.25	-0.997	3.891	Treatment	Maybridge	117	Pl.21	C12	C	12	Round_6	1.349	4.817		0.899	0.237	-0.974	3.753	0.662
137	NA	C11H8O3	Positive	Maybridge_117_H05	Maybridge_117_H05	rb_chemical_libraries.maybridge384map_TBL	117	H05	NA	NA	NA	RJC 03863	?	4.6	NA	NA	NA	NA	Maybridge_117_H05	63146	Maybridge_117_H05	63146	0.14	0.036	3.925	136040	3808720	623560	2447360	-1.945	-6.466	-8.103	-9.216	Treatment	Maybridge	117	Pl.21	H05	H	5	Round_6	4.173	4.456	8.629	-2.288	-8.007	-10.744	-11.901	5.719
138	2729901;5931741;6364850	C18H22N4	Positive	Maybridge_117_H12	Maybridge_117_H12	rb_chemical_libraries.maybridge384map_TBL	117	H12	CN(C)C=Cc1ccnc(c1)c1cc(ccn1)C=CN(C)C	NA	NA	RJC 04049	?	9	2729901	NA	NA	NA	Maybridge_117_H12	63153	Maybridge_117_H12	63153	0.178	0.044	4.016	103440	2336360	456640	1833880	-5.646	-12.738	-10.679	-13.117	Treatment	Maybridge	117	Pl.21	H12	H	12	Round_6	10.117	5.187	15.304	-7.325	-19.503	-16.241	-19.451	12.178
139	600001	C12H8O4	Positive	Maybridge_117_N03	Maybridge_117_N03	rb_chemical_libraries.maybridge384map_TBL	117	N03	CC(=O)Oc1cccc2C(=O)C=CC(=O)c12	NA	http://www.chemdrug.com/article/10/2755/13772284.html	RJC 03855	?	11.8	600001	NA	NA	NA	Maybridge_117_N03	63288	Maybridge_117_N03	63288	0.22	0.043	5.077	56560	1306640	271280	1377160	-10.859	-16.713	-12.841	-16.431	Treatment	Maybridge	117	Pl.21	N03	N	3	Round_6	7.588	12.403	19.991	-18.09	-32.615	-24.751	-27.43	14.525
140	2730032	C14H16N8O2F2S	Positive	Maybridge_118_A04	Maybridge_118_A04	rb_chemical_libraries.maybridge384map_TBL	118	A04	Fc1ccc(NC(=S)NNC(=O)Cn2nnc(n2)N2CCOCC2)c(F)c1	NA	NA	RJF 00236	?	7.6	2730032	NA	NA	NA	Maybridge_118_A04	63361	Maybridge_118_A04	63361	0.16	0.044	3.613	196800	4432840	1051640	3799400	-1.311	-7.509	-0.961	-0.147	Treatment	Maybridge	118	Pl.22	A04	A	4	Round_6	8.206	0.471		-1.291	-8.041	-0.959	-0.138	6.75
141	904427;2730050	C13H8N2SCl4	Positive	Maybridge_118_A08	Maybridge_118_A08	rb_chemical_libraries.maybridge384map_TBL	118	A08	Clc1cc(Cl)cc(NC(=S)Nc2cc(Cl)cc(Cl)c2)c1	NA	NA	RJF 00280	?	5.4	904427	NA	NA	NA	Maybridge_118_A08	63365	Maybridge_118_A08	63365	0.146	0.038	3.8	251440	6537840	1195160	4541080	6.215	2.983	2.087	6.015	Treatment	Maybridge	118	Pl.22	A08	A	8	Round_6	3.485	1.639	5.124	4.854	2.743	1.924	5.214	2.111
142	2730078;5841472	C13H16N8O	Negative	Maybridge_118_I14	Maybridge_118_I14	rb_chemical_libraries.maybridge384map_TBL	118	I14	O=C(Cn1nnc(n1)N1CCCC1)NN=Cc1cccnc1	NA	NA	RJF 00329	?	35.9	2730078	NA	NA	NA	Maybridge_118_I14	63563	Maybridge_118_I14	63563	0.018	0.005	3.602	28840	5798120	1015640	3658680	-14.283	2.214	-0.022	-0.314	Treatment	Maybridge	118	Pl.22	I14	I	14	Round_6	-20.853	-0.512		-33.375	2.189	-0.026	-0.374	-35.564
143	232765;4739925	C13H11N2O2F3S	Positive	Maybridge_119_A03	Maybridge_119_A03	rb_chemical_libraries.maybridge384map_TBL	119	A03	Nc1ccc(cc1)S(=O)(=O)Nc1cccc(c1)C(F)(F)F	NA	NA	RJF 00766	?	4.8	232765	NA	NA	NA	Maybridge_119_A03	63744	Maybridge_119_A03	63744	0.154	0.038	4.097	211800	5629680	1075560	4406720	0.327	-2.129	0.305	3.133	Treatment	Maybridge	119	Pl.23	A03	A	3	Round_6	3.372	2.557	5.929	0.068	-2.184	0.264	2.817	2.252
144	NA	C15H11N3OF3SCl	Negative	Maybridge_119_E17	Maybridge_119_E17	rb_chemical_libraries.maybridge384map_TBL	119	E17	Oc1ccccc1\C=N\NC(=S)Nc1cc(ccc1Cl)C(F)(F)F	NA	NA	RJF 00949	?	32.9	NA	NA	NA	NA	Maybridge_119_E17	63854	Maybridge_119_E17	63854	0.04	0.017	2.371	26720	1573600	216840	514080	-14.538	-14.025	-15.698	-22.512	Treatment	Maybridge	119	Pl.23	E17	E	17	Round_6	-9.158	-7.269	-16.427	-34.781	-26.295	-29.885	-54.278	-8.486
145	2799252;5712769	C6H13N3O2S	Positive	Maybridge_12_G20	Maybridge_12_G20	rb_chemical_libraries.maybridge384map_TBL	12	G20	COC(OC)C(C)=NNC(N)=S	NA	NA	BTB 05629	?	20	2799252	NA	NA	NA	Maybridge_12_G20	22817	Maybridge_12_G20	22817	0.701	0.058	12.13	133960	2318120	172440	2091640	0.992	-6.234	-5.693	4.583	Treatment	Maybridge	12	Pl.12	G20	G	20	Round_3	12.879	30.344	43.223	1.053	-7.256	-7.452	4.232	8.309
146	2730801	C20H18NO4F	Positive	Maybridge_120_C06	Maybridge_120_C06	rb_chemical_libraries.maybridge384map_TBL	120	C06	CN(C)C(=O)Oc1ccc2C(C)=C(Cc3ccc(F)cc3)C(=O)Oc2c1	NA	NA	RJF 01911	?	5.8	2730801	NA	NA	NA	Maybridge_120_C06	64179	Maybridge_120_C06	64179	0.134	0.034	3.956	172920	5104560	760080	3007080	0.944	-0.835	-6.476	-3.169	Treatment	Maybridge	120	Pl.24	C06	C	6	Round_6	2.59	4.492	7.082	0.974	-0.827	-7.541	-3.517	1.801
147	2730847	C9H8N6OCl2	Negative	Maybridge_120_I14	Maybridge_120_I14	rb_chemical_libraries.maybridge384map_TBL	120	I14	NNC(=O)Cn1nnc(n1)c1cccc(Cl)c1Cl	NA	NA	RJF 02011	?	36.6	2730847	NA	NA	NA	Maybridge_120_I14	64331	Maybridge_120_I14	64331	0.013	0.004	3.305	21120	5451040	1061160	3506760	-13.749	1.054	-0.305	-0.24	Treatment	Maybridge	120	Pl.24	I14	I	14	Round_6	-21.894	-0.009		-35.579	1.058	-0.296	-0.241	-36.637
148	708301	C10H5NO2Cl2	Positive	Maybridge_121_E09	Maybridge_121_E09	rb_chemical_libraries.maybridge384map_TBL	121	E09	Clc1ccc(cc1Cl)N1C(=O)C=CC1=O	NA	NA	S 01347	?	4.8	708301	NA	NA	NA	Maybridge_121_E09	64614	Maybridge_121_E09	64614	0.141	0.037	3.815	153960	4155680	777040	2964760	-0.531	-3.586	-5.266	-3.982	Treatment	Maybridge	121	Pl.25	E09	E	9	Round_6	3.372	4.868	8.24	-0.633	-4.312	-5.795	-4.624	3.679
149	708355	C11H8NO2I	Positive	Maybridge_121_I17	Maybridge_121_I17	rb_chemical_libraries.maybridge384map_TBL	121	I17	Cc1cc(I)ccc1N1C(=O)C=CC1=O	NA	NA	S 01528	?	2.1	708355	NA	NA	NA	Maybridge_121_I17	64718	Maybridge_121_I17	64718	0.141	0.033	4.29	138160	4195880	599000	2569440	0.158	-3.467	-5.912	-8.381	Treatment	Maybridge	121	Pl.25	I17	I	17	Round_6	5.227	3.534	8.761	0.261	-4.123	-7.88	-10.136	4.384
150	NA	C14H13N2O3SCl	Positive	Maybridge_121_K16	Maybridge_121_K16	rb_chemical_libraries.maybridge384map_TBL	121	K16	Cc1ccc(cc1)S(=O)(=O)N\N=C\c1cc(Cl)ccc1O	NA	http://www.chemdrug.com/article/10/3197/15982936.html	S 02045	?	45.3	NA	NA	NA	NA	Maybridge_121_K16	64765	Maybridge_121_K16	64765	0.887	0.069	12.919	904600	13173440	1555360	20094160	56.881	28.163	7.765	122.241	Treatment	Maybridge	121	Pl.25	K16	K	16	Round_6	28.666	57.35	86.016	23.311	18.289	6.165	46.425	5.022
151	2811984	C16H19NO2	Positive	Maybridge_122_C20	Maybridge_122_C20	rb_chemical_libraries.maybridge384map_TBL	122	C20	CCS(=O)(=O)C1=CC(=C(C=C1)O)NC(=O)NC2=CC(=C(C=C2)C)Cl	NA	http://www.chemdrug.com/article/10/3197/15984224.html	S 04412	?	7.4	2811984	NA	NA	NA	Maybridge_122_C20	64961	Maybridge_122_C20	64961	0.137	0.034	4.046	111400	3287680	532440	2154360	-4.345	-8.153	-8.344	-7.095	Treatment	Maybridge	122	Pl.26	C20	C	20	Round_6	3.806	4.527	8.333	-5.705	-11.01	-11.842	-9.698	5.305
152	2811962	C12H5NO2F6	Positive	Maybridge_122_I18	Maybridge_122_I18	rb_chemical_libraries.maybridge384map_TBL	122	I18	C1C(CC2=CC=CC=C21)NCC(=O)NC3=C(C=C(C=C3)Cl)C(=O)C4=CC=CC=C4Cl	NA	http://www.chemdrug.com/article/10/3197/15984210.html	S 04394	?	7.1	2811962	NA	NA	NA	Maybridge_122_I18	65103	Maybridge_122_I18	65103	0.128	0.032	3.958	161240	4967720	673480	2665360	3.125	-0.215	-5.504	-3.065	Treatment	Maybridge	122	Pl.26	I18	I	18	Round_6	4.095	3.821	7.916	3.527	-0.331	-7.117	-3.918	3.858
153	NA	C15H13NOCl2	Positive	Maybridge_122_O09	Maybridge_122_O09	rb_chemical_libraries.maybridge384map_TBL	122	O09	C\C(=N/Cc1ccc(Cl)c(Cl)c1)c1ccccc1O	NA	NA	S 03802	?	7.3	NA	NA	NA	NA	Maybridge_122_O09	65238	Maybridge_122_O09	65238	0.154	0.039	3.926	134440	3424640	569240	2234920	-3.659	-8.337	-7.199	-7.159	Treatment	Maybridge	122	Pl.26	O09	O	9	Round_6	6.456	2.577	9.033	-4.142	-10.807	-10.107	-9.436	6.665
154	2731782	C20H15N2O3Br	Positive	Maybridge_122_P11	Maybridge_122_P11	rb_chemical_libraries.maybridge384map_TBL	122	P11	CC1=NN(C(=C1)N2C(=O)CCC2=O)C	NA	http://www.chemdrug.com/article/10/3197/15984411.html	S 04720	?	5.8	2731782	NA	NA	NA	Maybridge_122_P11	65264	Maybridge_122_P11	65264	0.183	0.038	4.867	209800	5568240	838320	4080360	0.066	-2.629	-2.44	0.434	Treatment	Maybridge	122	Pl.26	P11	P	11	Round_6	2.65	4.351	7.001	0.029	-2.553	-2.868	0.345	2.582
155	2814727	C18H14N2O2	Positive	Maybridge_122_P18	Maybridge_122_P18	rb_chemical_libraries.maybridge384map_TBL	122	P18	CCN1C2=C(C=C(C=C2)N3C(=O)C=CC3=O)C4=CC=CC=C41	NA	http://www.chemdrug.com/article/10/3181/15904088.html	S 06150	?	8.2	2814727	NA	NA	NA	Maybridge_122_P18	65271	Maybridge_122_P18	65271	0.192	0.041	4.743	153480	3788680	471400	2235680	-4.306	-8.382	-8.621	-8.917	Treatment	Maybridge	122	Pl.26	P18	P	18	Round_6	5.733	4.678	10.411	-3.931	-9.912	-13.284	-11.075	5.981
156	331772	C10H5NO2ClI	Positive	Maybridge_123_C16	Maybridge_123_C16	rb_chemical_libraries.maybridge384map_TBL	123	C16	Clc1cc(I)ccc1N1C(=O)C=CC1=O	NA	http://www.chemdrug.com/article/10/3198/15986230.html	S 07748	?	11.5	331772	NA	NA	NA	Maybridge_123_C16	65341	Maybridge_123_C16	65341	0.2	0.05	3.981	184200	3667120	872720	3474720	1.835	-7.276	-2.396	-1.686	Treatment	Maybridge	123	Pl.27	C16	C	16	Round_6	13.658	1.788	15.446	1.76	-8.955	-2.574	-1.77	10.715
157	2731886;6924918;6924919	C14H12N2OS	Positive	Maybridge_123_E07	Maybridge_123_E07	rb_chemical_libraries.maybridge384map_TBL	123	E07	O=C1CSC(N1c1ccccc1)c1cccnc1	NA	NA	S 06688	?	12.6	2731886	NA	NA	NA	Maybridge_123_E07	65380	Maybridge_123_E07	65380	0.247	0.043	5.79	47760	1117360	238080	1378520	-10.609	-15.246	-13.452	-15.468	Treatment	Maybridge	123	Pl.27	E07	E	7	Round_6	9.443	14.635	24.078	-19.711	-32.053	-25.094	-24.798	12.342
158	2733063	C13H13NO2	Positive	Maybridge_123_H10	Maybridge_123_H10	rb_chemical_libraries.maybridge384map_TBL	123	H10	CCCC1=CC=C(C=C1)N2C(=O)C=CC2=O	NA	http://www.chemdrug.com/article/10/3181/15904452.html	S 09387	?	5.7	2733063	NA	NA	NA	Maybridge_123_H10	65455	Maybridge_123_H10	65455	0.173	0.036	4.83	165680	4631560	608280	2937720	0.211	-2.521	-6.827	-5.438	Treatment	Maybridge	123	Pl.27	H10	H	10	Round_6	4.89	6.932	11.822	0.269	-2.881	-8.771	-6.19	3.15
159	222093;709688;1550967 ?	C10H11NO4	Positive	Maybridge_123_K09	Maybridge_123_K09	rb_chemical_libraries.maybridge384map_TBL	123	K09	[O-][N ](=O)C=Cc1ccc(OC)c(OC)c1	NA	NA	S 06777	?	5.9	222093	NA	NA	NA	Maybridge_123_K09	65526	Maybridge_123_K09	65526	0.188	0.037	5.046	118440	3183680	393320	1984560	-5.641	-9.218	-10.906	-12.047	Treatment	Maybridge	123	Pl.27	K09	K	9	Round_6	5.059	8.538	13.597	-6.512	-12.057	-16.653	-16.332	5.545
160	2732083;5702380;5702381 ?	C18H14NCl2.I	Positive	Maybridge_123_L05	Maybridge_123_L05	rb_chemical_libraries.maybridge384map_TBL	123	L05	[IH-].C[n ]1c(C=Cc2ccc(Cl)c(Cl)c2)ccc2ccccc21	NA	NA	S 08178	?	4.3	2732083	NA	NA	NA	Maybridge_123_L05	65546	Maybridge_123_L05	65546	0.161	0.038	4.264	144640	3842480	537960	2294000	-1.039	-6.1	-8.205	-10.342	Treatment	Maybridge	123	Pl.27	L05	L	5	Round_6	5.733	3.032	8.765	-1.19	-7.459	-11.048	-13.024	6.269
161	2732429;6925195;6925196	C18H12O3S	Positive	Maybridge_124_F08	Maybridge_124_F08	rb_chemical_libraries.maybridge384map_TBL	124	F08	O=C(CC1OC(=O)c2ccccc12)c1csc2ccccc21	NA	NA	S 11087	?	12.5	2732429	NA	NA	NA	Maybridge_124_F08	65789	Maybridge_124_F08	65789	0.179	0.046	3.905	98040	2135720	370560	1446960	-7.864	-16.727	-14.62	-17.367	Treatment	Maybridge	124	Pl.28	F08	F	8	Round_6	10.42	2.497	12.917	-9.882	-26.43	-23.243	-27.266	16.548
162	2732489;2732491;5070588	C13H16NO3Cl	Positive	Maybridge_125_A05	Maybridge_125_A05	rb_chemical_libraries.maybridge384map_TBL	125	A05	CC(CC(O)=O)CC(=O)Nc1cc(Cl)ccc1C	NA	NA	S 11529	?	7.7	2732489	NA	NA	NA	Maybridge_125_A05	66050	Maybridge_125_A05	66050	0.164	0.044	3.707	218400	4929480	1126640	4177000	1.704	-4.713	0.227	1.985	Treatment	Maybridge	125	Pl.29	A05	A	5	Round_6	7.468	0.952		1.419	-4.659	0.216	1.814	6.078
163	2732563;3522730	C12H12N2O2S	Positive	Maybridge_125_A08	Maybridge_125_A08	rb_chemical_libraries.maybridge384map_TBL	125	A08	CN(C)C=C1SC(=O)N(C1=O)c1ccccc1	NA	NA	S 12055	?	5.4	2732563	NA	NA	NA	Maybridge_125_A08	66053	Maybridge_125_A08	66053	0.15	0.04	3.788	250600	6338160	1213360	4596720	4.879	2.099	1.202	5.266	Treatment	Maybridge	125	Pl.29	A08	A	8	Round_6	3.854	2.626	6.48	3.664	1.818	1.055	4.639	1.846
164	2732914	C27H16N3O5F3	Positive	Maybridge_126_M14	Maybridge_126_M14	rb_chemical_libraries.maybridge384map_TBL	126	M14	FC(F)(F)Oc1ccc(cc1)N1C(=O)C2C(NC(C2C1=O)=C1C(=O)c2ccccc2C1=O)c1ccccn1	NA	NA	S 13910	?	9.6	2732914	NA	NA	NA	Maybridge_126_M14	66731	Maybridge_126_M14	66731	0.186	0.04	4.628	78360	1954840	318000	1471640	-6.579	-13.552	-13.252	-16.292	Treatment	Maybridge	126	Pl.30	M14	M	14	Round_6	7.342	7.449	14.791	-9.596	-22.119	-21.717	-24.656	12.523
165	390331;5351433	C19H18O2	Negative	Maybridge_127_M17	Maybridge_127_M17	rb_chemical_libraries.maybridge384map_TBL	127	M17	COc1ccc(cc1)C=C1CCCc2ccccc2C1=O	NA	NA	S 14712	?	20.1	390331	NA	NA	NA	Maybridge_127_M17	67118	Maybridge_127_M17	67118	0.047	0.025	1.923	131600	5331680	972800	1870880	-1.358	0.848	-0.411	-13.042	Treatment	Maybridge	127	Pl.31	M17	M	17	Round_6	-2.158	-5.9	-8.058	-1.589	0.835	-0.41	-18.122	-2.424
166	2739159;5703050	C17H14N2O4F3SCl	Positive	Maybridge_128_F10	Maybridge_128_F10	rb_chemical_libraries.maybridge384map_TBL	128	F10	NC(CCS(=O)(=O)c1ccc(Cl)cc1)=NOC(=O)c1ccccc1C(F)(F)F	NA	NA	SEW 00735	?	9.8	2739159	NA	NA	NA	Maybridge_128_F10	67327	Maybridge_128_F10	67327	0.202	0.042	4.842	173120	4151120	570600	2763120	-0.083	-6.401	-7.776	-6.547	Treatment	Maybridge	128	Pl.32	F10	F	10	Round_6	6.5	8.296	14.796	-0.067	-7.088	-10.506	-7.699	7.021
167	2331629;2738120;2738121;3577171;5702978;5702979	C25H22OF6	Positive	Maybridge_128_G09	Maybridge_128_G09	rb_chemical_libraries.maybridge384map_TBL	128	G09	CCCC1CC(=Cc2ccc(cc2)C(F)(F)F)C(=O)C(C1)=Cc1ccc(cc1)C(F)(F)F	NA	NA	S 15559	?	5.8	2331629	NA	NA	NA	Maybridge_128_G09	67350	Maybridge_128_G09	67350	0.137	0.037	3.677	160960	4335400	939080	3452720	-0.56	-5.332	-2.261	-1.472	Treatment	Maybridge	128	Pl.32	G09	G	9	Round_6	3.393	1.544	4.937	-0.793	-5.78	-2.327	-1.551	4.987
168	2739161;5703052	C16H14N2O4SCl2	Positive	Maybridge_128_J10	Maybridge_128_J10	rb_chemical_libraries.maybridge384map_TBL	128	J10	NC(CCS(=O)(=O)c1ccc(Cl)cc1)=NOC(=O)c1ccccc1Cl	NA	NA	SEW 00737	?	5.9	2739161	NA	NA	NA	Maybridge_128_J10	67423	Maybridge_128_J10	67423	0.163	0.036	4.563	177920	4985120	680080	3103200	0.819	-2.427	-6.061	-4.461	Treatment	Maybridge	128	Pl.32	J10	J	10	Round_6	3.148	6.318	9.466	0.858	-2.451	-7.502	-4.905	3.309
169	2799534;5712802	C15H15N5S2	Negative	Maybridge_13_G04	Maybridge_13_G04	rb_chemical_libraries.maybridge384map_TBL	13	G04	CN(C)C=Nc1sc(Sc2cc(C)nc3ccccc23)nn1	NA	NA	BTB 06091	?	13.1	2799534	NA	NA	NA	Maybridge_13_G04	23185	Maybridge_13_G04	23185	0.115	0.036	3.222	62520	1748560	188080	605920	-10.683	-7.591	-7.847	-11.322	Treatment	Maybridge	13	Pl.13	G04	G	4	Round_3	-2.115	-10.955	-13.07	-15.698	-10.332	-9.576	-17.353	-5.366
170	2739598;5703139	C14H14N2O3	Negative	Maybridge_130_I14	Maybridge_130_I14	rb_chemical_libraries.maybridge384map_TBL	130	I14	Cc1oc(C(C)=NOC(=O)c2ccccc2)c(C)n1	NA	NA	SEW 01654	?	40.8	2739598	NA	NA	NA	Maybridge_130_I14	68171	Maybridge_130_I14	68171	0.005	0.001	3.781	5440	3830040	975720	3689640	-13.644	-6.463	-0.307	-0.612	Treatment	Maybridge	130	Pl.34	I14	I	14	Round_6	-17.537	0.033		-48.179	-7.654	-0.301	-0.616	-40.525
171	585315;5372185	C16H14N2O4Cl2	Negative	Maybridge_130_J14	Maybridge_130_J14	rb_chemical_libraries.maybridge384map_TBL	130	J14	COc1ccc(cc1)C(=O)ON=C(N)COc1ccc(Cl)cc1Cl	NA	NA	SEW 01973	?	14.1	585315	NA	NA	NA	Maybridge_130_J14	68195	Maybridge_130_J14	68195	0.045	0.012	3.754	71160	5906640	1007760	3783040	-7.832	2.567	0.285	-0.186	Treatment	Maybridge	130	Pl.34	J14	J	14	Round_6	-10.792	-0.684		-11.093	2.442	0.301	-0.224	-13.535
172	2739992 ?	C19H17N3O6F4S	Positive	Maybridge_131_L04	Maybridge_131_L04	rb_chemical_libraries.maybridge384map_TBL	131	L04	CN(C)S(=O)(=O)Oc1ccc(cc1)C(N)NOC(=O)c1c(C)oc2c(F)c(F)c(F)c(F)c21	NA	NA	SEW 02506	?	8.2	2739992	NA	NA	NA	Maybridge_131_L04	68617	Maybridge_131_L04	68617	0.178	0.039	4.629	145840	3787680	594360	2751040	-1.088	-8.291	-7.042	-7.887	Treatment	Maybridge	131	Pl.35	L04	L	4	Round_6	7.371	5.137	12.508	-1.275	-9.659	-9.175	-9.359	8.384
173	2740143;5703296	C19H13N2O2F3S	Positive	Maybridge_132_A08	Maybridge_132_A08	rb_chemical_libraries.maybridge384map_TBL	132	A08	NC(=NOC(=O)c1sc(c(c1)c1ccccc1)C(F)(F)F)c1ccccc1	NA	NA	SEW 02897	?	4.3	2740143	NA	NA	NA	Maybridge_132_A08	68741	Maybridge_132_A08	68741	0.135	0.036	3.714	227160	6251800	1257640	4670920	4.062	3.049	2.763	7.291	Treatment	Maybridge	132	Pl.36	A08	A	8	Round_6	2.023	2.294	4.317	3.21	2.789	2.489	6.365	0.421
174	2740252	C18H14N3SCl	Positive	Maybridge_132_B13	Maybridge_132_B13	rb_chemical_libraries.maybridge384map_TBL	132	B13	Clc1ccc(cc1)N=Cc1n2CCSc2nc1c1ccccc1	NA	NA	SEW 03159	?	5.1	2740252	NA	NA	NA	Maybridge_132_B13	68770	Maybridge_132_B13	68770	0.132	0.036	3.671	188040	5234640	1005240	3689920	2.309	-1.495	-1.026	0.417	Treatment	Maybridge	132	Pl.36	B13	B	13	Round_6	3.973	1.319		2.07	-1.569	-1.053	0.41	3.639
175	23767908	C17H15N4Cl	Positive	Maybridge_132_G14	Maybridge_132_G14	rb_chemical_libraries.maybridge384map_TBL	132	G14	Cc1nc(nc(NCc2ccccc2)c1Cl)-c1ccccn1	NA	NA	SEW 02971	?	7.3	23767908	NA	NA	NA	Maybridge_132_G14	68891	Maybridge_132_G14	68891	0.107	0.029	3.671	98400	3367160	811680	2979840	-2.358	-7.812	-4.785	-4.469	Treatment	Maybridge	132	Pl.36	G14	G	14	Round_6	2.023	2.032	4.055	-3.687	-10.526	-5.385	-4.936	6.839
176	4136264	C22H14O5Cl2	Negative	Maybridge_132_I13	Maybridge_132_I13	rb_chemical_libraries.maybridge384map_TBL	132	I13	Oc1cc(OC(=O)c2ccc(Cl)cc2)ccc1C(=O)CC(=O)c1ccc(Cl)cc1	NA	NA	SEW 02740	?	49.4	4136264	NA	NA	NA	Maybridge_132_I13	68938	Maybridge_132_I13	68938	0.004	0.001	3.004	4840	3926640	1231320	3699240	-14.129	-6.774	2.898	0.51	Treatment	Maybridge	132	Pl.36	I13	I	13	Round_6	-17.442	-2.693	-20.135	-55.397	-8.145	2.664	0.505	-47.252
177	2740292;5703333	C21H15N2O3FCl2	Positive	Maybridge_132_J04	Maybridge_132_J04	rb_chemical_libraries.maybridge384map_TBL	132	J04	Cc1onc(c1C(=O)ON=C(C1CC1)c1ccc(F)cc1)c1c(Cl)cccc1Cl	NA	NA	SEW 03283	?	7.4	2740292	NA	NA	NA	Maybridge_132_J04	68953	Maybridge_132_J04	68953	0.136	0.032	4.286	151840	4771240	832560	3568520	0.346	-3.435	-3.375	-0.551	Treatment	Maybridge	132	Pl.36	J04	J	4	Round_6	3.288	4.486	7.774	0.363	-3.71	-3.856	-0.552	4.073
178	9580574	C12H10N3O3Cl	Negative	Maybridge_132_J14	Maybridge_132_J14	rb_chemical_libraries.maybridge384map_TBL	132	J14	CN1N=C(C)\C(=N\OC(=O)c2ccc(Cl)cc2)C1=O	NA	NA	SEW 03425	?	36	9580574	NA	NA	NA	Maybridge_132_J14	68963	Maybridge_132_J14	68963	0.011	0.003	3.125	19560	5668200	1150080	3593480	-11.527	2.69	2.069	0.062	Treatment	Maybridge	132	Pl.36	J14	J	14	Round_6	-15.513	-2.619	-18.132	-31.252	2.739	2.026	0.063	-33.991
179	2740340;4267757	C22H15N2OF3S2	Positive	Maybridge_132_J16	Maybridge_132_J16	rb_chemical_libraries.maybridge384map_TBL	132	J16	NA	NA	NA	SEW 03445	?	8.3	2740340	NA	NA	NA	Maybridge_132_J16	68965	Maybridge_132_J16	68965	0.13	0.031	4.168	156920	5040360	1094200	4560240	1.522	-0.75	0.609	7.512	Treatment	Maybridge	132	Pl.36	J16	J	16	Round_6	2.54	5.29	7.83	1.449	-0.775	0.654	6.755	2.224
180	NA	C21H14N4OF3SCl	Positive	Maybridge_132_P12	Maybridge_132_P12	rb_chemical_libraries.maybridge384map_TBL	132	P12	NA	NA	NA	SEW 03406	?	4.4	NA	NA	NA	NA	Maybridge_132_P12	69105	Maybridge_132_P12	69105	0.172	0.041	4.187	256480	6235400	970960	4065240	5.955	1.737	-1.413	0.538	Treatment	Maybridge	132	Pl.36	P12	P	12	Round_6	3.71	3.331	7.041	4.108	1.611	-1.475	0.464	2.497
181	2740475	C18H10N4O2Cl4	Positive	Maybridge_133_E12	Maybridge_133_E12	rb_chemical_libraries.maybridge384map_TBL	133	E12	Cc1onc(c1c1onc(n1)c1cc(Cl)c(N)c(Cl)c1)c1c(Cl)cccc1Cl	NA	NA	SEW 03757	?	6	2740475	NA	NA	NA	Maybridge_133_E12	69225	Maybridge_133_E12	69225	0.27	0.056	4.867	192880	3471360	451240	2196200	-1.93	-6.21	-1.47	-0.753	Treatment	Maybridge	133	Pl.01	E12	E	12	Round_7	9.106	0.947		-2.065	-7.32	-1.556	-0.796	5.255
182	2740677;5703428 ?	C23H26N4O2	Negative	Maybridge_134_A13	Maybridge_134_A13	rb_chemical_libraries.maybridge384map_TBL	134	A13	Cc1nn(c(C)c1C(=O)ON=C(N)c1ccc(cc1)C(C)(C)C)c1ccccc1	NA	NA	SEW 04204	?	20.2	2740677	NA	NA	NA	Maybridge_134_A13	69514	Maybridge_134_A13	69514	0.115	0.043	2.661	89080	2067200	138440	368440	-14.199	-11.559	-10.973	-17.099	Treatment	Maybridge	134	Pl.02	A13	A	13	Round_7	-2.539	-11.4	-13.939	-19.073	-17.308	-18.319	-36.799	-1.765
183	2740813;5703444	C17H11N3O3F6S	Positive	Maybridge_134_D13	Maybridge_134_D13	rb_chemical_libraries.maybridge384map_TBL	134	D13	NA	NA	NA	SEW 04460	?	6.9	2740813	NA	NA	NA	Maybridge_134_D13	69586	Maybridge_134_D13	69586	0.419	0.076	5.506	18600	244160	59680	328600	-18.717	-19.705	-14.232	-17.875	Treatment	Maybridge	134	Pl.02	D13	D	13	Round_7	21.028	3.321	24.349	-49.479	-63.859	-32.126	-39.582	14.38
184	2743679	C12H6N4OF6	Negative	Maybridge_134_F13	Maybridge_134_F13	rb_chemical_libraries.maybridge384map_TBL	134	F13	C1=CC(=C(C=C1C(F)(F)F)NN=C(C#N)C#N)OCC(F)(F)F	NA	http://www.chemdrug.com/article/10/3185/15921432.html	SEW 04461	?	9.2	2743679	NA	NA	NA	Maybridge_134_F13	69634	Maybridge_134_F13	69634	0.14	0.039	3.613	92160	2377040	305080	1102200	-10.323	-10.202	-5.268	-10.801	Treatment	Maybridge	134	Pl.02	F13	F	13	Round_7	-0.952	-6.543		-14.978	-14.325	-6.111	-14.699	-0.653
185	NA	C15H7N3O2F6	Positive	Maybridge_134_L19	Maybridge_134_L19	rb_chemical_libraries.maybridge384map_TBL	134	L19	NA	NA	NA	SEW 04526	?	0.1	NA	NA	NA	NA	Maybridge_134_L19	69784	Maybridge_134_L19	69784	0.272	0.049	5.52	68680	1393120	95400	526640	-12.766	-16.01	-12.706	-16.73	Treatment	Maybridge	134	Pl.02	L19	L	19	Round_7	6.586	2.274	8.86	-21.116	-27.283	-24.428	-30.493	6.167
186	252929	C11H11N3O2	Positive	Maybridge_134_M03	Maybridge_134_M03	rb_chemical_libraries.maybridge384map_TBL	134	M03	[O-][N ](=O)c1ccc(cc1)n1nc(C)cc1C	NA	NA	SEW 04162	?	13.2	252929	NA	NA	NA	Maybridge_134_M03	69792	Maybridge_134_M03	69792	0.378	0.039	9.738	195040	5020760	503880	4906960	0.696	1.484	1.774	24.602	Treatment	Maybridge	134	Pl.02	M03	M	3	Round_7	-0.754	23.151		0.713	1.44	1.632	15.531	-0.727
187	2740697	C17H9N3O2F6SCl2	Positive	Maybridge_134_M17	Maybridge_134_M17	rb_chemical_libraries.maybridge384map_TBL	134	M17	FC(F)(F)c1cc(n(n1)c1ccc(NS(=O)(=O)c2ccc(Cl)c(Cl)c2)cc1)C(F)(F)F	NA	NA	SEW 04240	?	7.9	2740697	NA	NA	NA	Maybridge_134_M17	69806	Maybridge_134_M17	69806	0.306	0.05	6.068	128640	2554920	339000	2056960	-6.436	-9.691	-3.848	-1.323	Treatment	Maybridge	134	Pl.02	M17	M	17	Round_7	5.713	4.969	10.682	-8.011	-13.053	-4.263	-1.357	5.042
188	2741225	C19H22NOF	Positive	Maybridge_136_I04	Maybridge_136_I04	rb_chemical_libraries.maybridge384map_TBL	136	I04	CC(C)N(C(C)C)C(=O)c1ccc(cc1)c1ccccc1F	NA	NA	SEW 05322	?	8.1	2741225	NA	NA	NA	Maybridge_136_I04	70465	Maybridge_136_I04	70465	0.323	0.038	8.503	173360	4564080	436080	3707920	0.315	0	0.669	11.311	Treatment	Maybridge	136	Pl.04	I04	I	4	Round_7	0.355	13.248		0.332	0.002	0.65	8.439	0.33
189	5703619	C18H12N4O3	Positive	Maybridge_137_C04	Maybridge_137_C04	rb_chemical_libraries.maybridge384map_TBL	137	C04	[O-][N+](=O)c1ccccc1-c1n[nH]cc1\C=C1/C(=O)Nc2ccccc12	NA	NA	SEW 05803	?	5.3	5703619	AKT1 | AURKB | FGFR1 | FGFR3 | GSK3B | KDR | KIT | LCK | LYN | MAPK14 | PDGFRA | PDGFRB | PDK1 | PRKCA | RPS6KA3 | RPS6KA5 | RPS6KB1 | SRC	824	717	Maybridge_137_C04	70705	Maybridge_137_C04	70705	0.304	0.049	6.183	147440	2996480	222800	1377480	-5.809	-6.963	-10.285	-8.157	Treatment	Maybridge	137	Pl.05	C04	C	4	Round_7	4.469	7.598	12.067	-6.794	-8.394	-14.091	-10.397	1.6
190	6710864	C13H12N3O3Cl	Positive	Maybridge_137_D17	Maybridge_137_D17	rb_chemical_libraries.maybridge384map_TBL	137	D17	Cc1onc(C)c1C(=O)NNC(=O)c1ccc(Cl)cc1	NA	NA	SEW 05970	?	5.5	6710864	NA	NA	NA	Maybridge_137_D17	70742	Maybridge_137_D17	70742	0.323	0.061	5.252	110240	1793720	230360	1209880	-8.708	-11.861	-9.852	-10.344	Treatment	Maybridge	137	Pl.05	D17	D	17	Round_7	14.122	2.006	16.128	-12.192	-18.19	-13.335	-13.856	5.998
191	2741591;5703631	C14H12N3O3F3	Positive	Maybridge_137_F13	Maybridge_137_F13	rb_chemical_libraries.maybridge384map_TBL	137	F13	Cc1onc(C)c1C(=O)ON=C(N)c1cccc(c1)C(F)(F)F	NA	NA	SEW 05949	?	7.3	2741591	NA	NA	NA	Maybridge_137_F13	70786	Maybridge_137_F13	70786	0.315	0.059	5.34	131040	2224160	306640	1637520	-6.436	-10.57	-7.302	-6.409	Treatment	Maybridge	137	Pl.05	F13	F	13	Round_7	13.363	2.402	15.765	-8.248	-14.51	-8.441	-7.367	6.262
192	2741606;5703633 ?	C14H12N3O4F3	Positive	Maybridge_137_F17	Maybridge_137_F17	rb_chemical_libraries.maybridge384map_TBL	137	F17	Cc1onc(C)c1C(=O)ON=C(N)c1ccc(OC(F)(F)F)cc1	NA	NA	SEW 05971	?	7.4	2741606	NA	NA	NA	Maybridge_137_F17	70790	Maybridge_137_F17	70790	0.368	0.07	5.262	98320	1406440	204040	1073560	-9.736	-13.406	-11.411	-12.158	Treatment	Maybridge	137	Pl.05	F17	F	17	Round_7	20.446	1.727	22.173	-14.607	-22.87	-16.133	-17.039	8.263
193	2741570	C24H18N3OS2Cl	Positive	Maybridge_137_H07	Maybridge_137_H07	rb_chemical_libraries.maybridge384map_TBL	137	H07	Clc1cccc(NC(=O)Nc2ccc(Sc3ccccc3)nc2Sc2ccccc2)c1	NA	NA	SEW 05922	?	4.8	2741570	NA	NA	NA	Maybridge_137_H07	70828	Maybridge_137_H07	70828	0.256	0.041	6.274	154360	3776280	393520	2468840	-2.758	-3.968	-1.974	1.917	Treatment	Maybridge	137	Pl.05	H07	H	7	Round_7	1.728	6.79		-3.313	-4.234	-2.072	1.766	0.921
194	28757	C21H26N2O5	Negative	Maybridge_137_H14	Maybridge_137_H14	rb_chemical_libraries.maybridge384map_TBL	137	H14	COc1cc(cc(OC)c1OC)C(=O)N1CCN(CC1)c1ccccc1OC	NA	NA	SEW 06049	?	32.3	28757	NA	NA	NA	Maybridge_137_H14	70835	Maybridge_137_H14	70835	0.109	0.027	3.976	19000	693400	50920	202480	-20.269	-17.051	-17.233	-21.287	Treatment	Maybridge	137	Pl.05	H14	H	14	Round_7	-7.335	-7.269	-14.604	-56.985	-37.416	-43.401	-56.122	-19.569
195	2741595;5703632	C15H11N3O3F6	Positive	Maybridge_137_N13	Maybridge_137_N13	rb_chemical_libraries.maybridge384map_TBL	137	N13	Cc1onc(C)c1C(=O)ON=C(N)c1cc(cc(c1)C(F)(F)F)C(F)(F)F	NA	NA	SEW 05953	?	6.7	2741595	NA	NA	NA	Maybridge_137_N13	70978	Maybridge_137_N13	70978	0.314	0.056	5.589	131920	2351040	284120	1588040	-6.934	-10.56	-7.123	-6.171	Treatment	Maybridge	137	Pl.05	N13	N	13	Round_7	11.34	3.066	14.406	-8.686	-13.943	-8.786	-7.305	5.257
196	2741581;5703630	C14H12N3O3F3	Positive	Maybridge_137_P09	Maybridge_137_P09	rb_chemical_libraries.maybridge384map_TBL	137	P09	Cc1onc(C)c1C(=O)ON=C(N)c1ccc(cc1)C(F)(F)F	NA	NA	SEW 05934	?	7.2	2741581	NA	NA	NA	Maybridge_137_P09	71022	Maybridge_137_P09	71022	0.416	0.073	5.694	133240	1822880	255640	1455680	-9.812	-11.853	-7.958	-8.17	Treatment	Maybridge	137	Pl.05	P09	P	9	Round_7	18.043	2.481	20.524	-11.315	-17.993	-10.481	-9.953	6.678
197	2741782	C18H16N4O4F3Cl	Positive	Maybridge_138_A08	Maybridge_138_A08	rb_chemical_libraries.maybridge384map_TBL	138	A08	[O-][N ](=O)c1cccc(OCC(=O)N2CCN(CC2)c2ncc(cc2Cl)C(F)(F)F)c1	NA	NA	SEW 06220	?	4.3	2741782	NA	NA	NA	Maybridge_138_A08	71045	Maybridge_138_A08	71045	0.247	0.047	5.29	222680	4778080	507520	2684840	6.417	2.459	4.443	5.825	Treatment	Maybridge	138	Pl.06	A08	A	8	Round_7	3.888	0.683		5.65	2.498	4.155	5.328	3.152
198	2741758	C11H8N4O2	Negative	Maybridge_138_A21	Maybridge_138_A21	rb_chemical_libraries.maybridge384map_TBL	138	A21	NA	NA	NA	SEW 06191	?	6	2741758	NA	NA	NA	Maybridge_138_A21	71058	Maybridge_138_A21	71058	0.17	0.039	4.38	162400	4183400	419520	1837320	-0.715	0.607	1.505	-2.709	Treatment	Maybridge	138	Pl.06	A21	A	21	Round_7	-2.318	-5.333	-7.651	-0.735	0.652	1.591	-3.024	-1.387
199	618901;691139;691140;749997;749999;2900602	C15H19NO3	Positive	Maybridge_138_A22	Maybridge_138_A22	rb_chemical_libraries.maybridge384map_TBL	138	A22	CC(C)(C)c1ccc(cc1)N1CC(CC1=O)C(O)=O	NA	NA	SEW 06294	?	12.7	618901	NA	NA	NA	Maybridge_138_A22	71059	Maybridge_138_A22	71059	0.381	0.045	8.554	184440	4139280	408960	3498440	1.472	0.342	0.718	15.354	Treatment	Maybridge	138	Pl.06	A22	A	22	Round_7	1.349	19.694		1.441	0.375	0.761	12.418	1.066
200	2741847;5703659;7957114	C17H12N2O3F3Cl	Positive	Maybridge_138_F05	Maybridge_138_F05	rb_chemical_libraries.maybridge384map_TBL	138	F05	FC(F)(F)Oc1ccc(C=CC(=O)NNC(=O)c2ccc(Cl)cc2)cc1	NA	NA	SEW 06315	?	10.9	2741847	NA	NA	NA	Maybridge_138_F05	71162	Maybridge_138_F05	71162	0.343	0.063	5.438	158280	2506480	301360	1638880	-1.71	-10.441	-6.192	-6.892	Treatment	Maybridge	138	Pl.06	F05	F	5	Round_7	21.179	1.361		-1.825	-13.262	-7.229	-7.747	11.437
201	2800597	C10H6NOSCl	Negative	Maybridge_14_B05	Maybridge_14_B05	rb_chemical_libraries.maybridge384map_TBL	14	B05	C1=CC(=CC=C1C(=O)CC(=S)C#N)Cl	NA	http://www.chemdrug.com/article/10/3195/15972160.html	BTB 06938	?	9.5	2800597	NA	NA	NA	Maybridge_14_B05	23450	Maybridge_14_B05	23450	0.146	0.036	4.066	18480	516280	40080	162960	-12.496	-11.332	-14.101	-14.254	Treatment	Maybridge	14	Pl.14	B05	B	5	Round_3	-2.923	-5.046	-7.969	-29.449	-26.241	-31.93	-38.24	-3.208
202	2799982;5712870	C22H21N3O4	Positive	Maybridge_14_H09	Maybridge_14_H09	rb_chemical_libraries.maybridge384map_TBL	14	H09	CC(C)(C)c1ccc(cc1)c1oc(nn1)c1ccccc1NC(=O)C=CC(O)=O	NA	NA	BTB 06967	?	4.5	2799982	NA	NA	NA	Maybridge_14_H09	23598	Maybridge_14_H09	23598	0.281	0.045	6.286	152520	3406400	315040	1980480	3.562	1.153	1.423	4.023	Treatment	Maybridge	14	Pl.14	H09	H	9	Round_3	4.347	2.401	6.748	3.414	1.137	1.362	3.61	2.277
203	2742316	C25H22N2O2	Negative	Maybridge_140_G09	Maybridge_140_G09	rb_chemical_libraries.maybridge384map_TBL	140	G09	COc1ccc(NC(=O)c2cc(n(c2C)c2ccccc2)c2ccccc2)cc1	NA	NA	SP 00352	?	36.5	2742316	NA	NA	NA	Maybridge_140_G09	71958	Maybridge_140_G09	71958	0.076	0.032	2.4	37200	1178800	97080	233000	-19.78	-20.141	-15.903	-25.467	Treatment	Maybridge	140	Pl.08	G09	G	9	Round_7	-5.991	-15.98	-21.971	-41.339	-36.713	-29.968	-61.861	-4.626
204	2743090;5703780	C13H17N3O3Br2	Positive	Maybridge_142_P09	Maybridge_142_P09	rb_chemical_libraries.maybridge384map_TBL	142	P09	CCN(CC)C(=O)ON=C(N)c1cc(Br)c(OC)c(Br)c1	NA	NA	SPB 00220	?	0.1	2743090	NA	NA	NA	Maybridge_142_P09	72942	Maybridge_142_P09	72942	0.423	0.069	6.128	39440	571520	128000	784400	-18.869	-19.029	-13.698	-17.914	Treatment	Maybridge	142	Pl.10	P09	P	9	Round_7	11.325	3.58	14.905	-38.424	-45.188	-21.508	-28.186	6.764
205	2743104	C21H22N3SCl	Positive	Maybridge_142_P13	Maybridge_142_P13	rb_chemical_libraries.maybridge384map_TBL	142	P13	CC(C)(C)c1ccc(cc1)c1nnc(SCC=C)n1c1ccc(Cl)cc1	NA	NA	SPB 00266	?	5.7	2743104	NA	NA	NA	Maybridge_142_P13	72946	Maybridge_142_P13	72946	0.36	0.058	6.219	211280	3647000	365680	2274280	0.047	-3.553	-2.025	-0.15	Treatment	Maybridge	142	Pl.10	P13	P	13	Round_7	5.396	2.691	8.087	0.02	-3.881	-2.001	-0.154	3.901
206	4251788	C16H13NO2S2ClBr	Positive	Maybridge_143_B05	Maybridge_143_B05	rb_chemical_libraries.maybridge384map_TBL	143	B05	Clc1ccc(NC(=O)Oc2ccc(Br)cc2C2SCCS2)cc1	NA	NA	SPB 00962	?	5.3	4251788	NA	NA	NA	Maybridge_143_B05	72986	Maybridge_143_B05	72986	0.265	0.047	5.609	172680	3648680	364920	2046960	-0.908	-4.658	-1.702	-0.59	Treatment	Maybridge	143	Pl.11	B05	B	5	Round_7	3.174	2.524	5.698	-0.874	-5.049	-1.757	-0.613	4.175
207	2743457	C28H30N4O2S	Positive	Maybridge_143_B17	Maybridge_143_B17	rb_chemical_libraries.maybridge384map_TBL	143	B17	[O-][N ](=O)c1ccc(CSc2nnc(n2c2ccc(cc2)C(C)C)c2ccc(cc2)C(C)(C)C)cc1	NA	NA	SPB 01084	?	5.9	2743457	NA	NA	NA	Maybridge_143_B17	72998	Maybridge_143_B17	72998	0.276	0.047	5.806	172760	3638760	356480	2069760	-0.648	-4.242	-2.293	-0.445	Treatment	Maybridge	143	Pl.11	B17	B	17	Round_7	2.976	4.117	7.093	-0.666	-4.649	-2.385	-0.461	3.983
208	2800589	C9H8N4SCl2	Negative	Maybridge_143_I12	Maybridge_143_I12	rb_chemical_libraries.maybridge384map_TBL	143	I12	C1=	NA	http://www.chemdrug.com/article/10/2786/13929007.html	SPB 00858	?	6.6	2800589	NA	NA	NA	Maybridge_143_I12	73161	Maybridge_143_I12	73161	0.145	0.03	4.856	134760	4502240	425160	2064640	-4.563	0.021	0.541	-0.721	Treatment	Maybridge	143	Pl.11	I12	I	12	Round_7	-5.079	-2.763	-7.842	-5.36	0.037	0.524	-0.727	-5.397
209	2743706;5703909 ?	C16H12N2O2F3SCl	Positive	Maybridge_144_K10	Maybridge_144_K10	rb_chemical_libraries.maybridge384map_TBL	144	K10	NC(CSc1ccc(Cl)cc1)=NOC(=O)c1ccc(cc1)C(F)(F)F	NA	NA	SPB 01674	?	13.9	2743706	NA	NA	NA	Maybridge_144_K10	73591	Maybridge_144_K10	73591	0.393	0.037	10.507	161520	4319200	339400	3566160	-0.718	-1.895	-1.34	15.405	Treatment	Maybridge	144	Pl.12	K10	K	10	Round_7	0.759	23.597		-0.72	-1.866	-1.424	11.335	1.146
210	2744319;5703996	C16H14N4O3S	Positive	Maybridge_146_C04	Maybridge_146_C04	rb_chemical_libraries.maybridge384map_TBL	146	C04	Cc1onc(c2ccccc2)c1C(=O)ON=C(N)c1csc(C)n1	NA	NA	SPB 02733	?	7.5	2744319	NA	NA	NA	Maybridge_146_C04	74161	Maybridge_146_C04	74161	0.308	0.049	6.333	164600	3387720	285480	1808000	-0.936	-6.141	-4.059	-3.285	Treatment	Maybridge	146	Pl.14	C04	C	4	Round_7	5.143	2.777	7.92	-0.92	-7.322	-4.725	-3.595	6.402
211	2744320;5703997	C16H13N4O3SCl	Positive	Maybridge_146_E04	Maybridge_146_E04	rb_chemical_libraries.maybridge384map_TBL	146	E04	Cc1scc(n1)C(N)=NOC(=O)c1c(C)onc1c1ccccc1Cl	NA	NA	SPB 02734	?	7.2	2744320	NA	NA	NA	Maybridge_146_E04	74209	Maybridge_146_E04	74209	0.291	0.048	6.096	150800	3163920	311120	1896520	-2.964	-7.74	-2.678	-2.184	Treatment	Maybridge	146	Pl.14	E04	E	4	Round_7	4.469	1.634	6.103	-2.965	-9.493	-2.998	-2.336	6.528
212	2744321;5703998	C16H12N4O3SCl2	Positive	Maybridge_146_G04	Maybridge_146_G04	rb_chemical_libraries.maybridge384map_TBL	146	G04	Cc1scc(n1)C(N)=NOC(=O)c1c(C)onc1c1c(Cl)cccc1Cl	NA	NA	SPB 02735	?	7.1	2744321	NA	NA	NA	Maybridge_146_G04	74257	Maybridge_146_G04	74257	0.309	0.045	6.828	147480	3255240	240120	1639640	-3.183	-7.786	-5.505	-5.16	Treatment	Maybridge	146	Pl.14	G04	G	4	Round_7	3.12	3.974	7.094	-3.431	-9.299	-7.079	-5.889	5.868
213	2744323	C20H19N2OF3S	Positive	Maybridge_146_K04	Maybridge_146_K04	rb_chemical_libraries.maybridge384map_TBL	146	K04	CC(C)n1c(SCC(=O)c2ccc(C)cc2)nc2cc(ccc12)C(F)(F)F	NA	NA	SPB 02739	?	6.3	2744323	NA	NA	NA	Maybridge_146_K04	74353	Maybridge_146_K04	74353	0.301	0.045	6.657	179200	3956920	327560	2180440	0.953	-3.706	-1.003	0.178	Treatment	Maybridge	146	Pl.14	K04	K	4	Round_7	3.288	2.89	6.178	0.969	-3.984	-1.135	0.181	4.953
214	NA	C15H12N4O3F3Cl	Positive	Maybridge_146_L19	Maybridge_146_L19	rb_chemical_libraries.maybridge384map_TBL	146	L19	NA	NA	NA	SPB 02976	?	16	NA	NA	NA	NA	Maybridge_146_L19	74392	Maybridge_146_L19	74392	0.367	0.058	6.293	90840	1558760	167560	1054480	-10.507	-19.459	-9.223	-11.045	Treatment	Maybridge	146	Pl.14	L19	L	19	Round_7	14.164	2.138	16.302	-14.201	-31.866	-13.785	-15.475	17.665
215	2744686	C10H8N3O2Cl	Positive	Maybridge_147_E12	Maybridge_147_E12	rb_chemical_libraries.maybridge384map_TBL	147	E12	Clc1ccc(NC(=O)Nc2oncc2)cc1	NA	NA	SPB 03337	?	7.4	2744686	NA	NA	NA	Maybridge_147_E12	74601	Maybridge_147_E12	74601	0.306	0.053	5.781	174560	3296800	318360	1840520	-0.068	-6.417	-1.895	-1.952	Treatment	Maybridge	147	Pl.15	E12	E	12	Round_7	8.6	0.123		-0.077	-7.514	-2.091	-2.142	7.437
216	2744725	C23H21N3O4F6S	Positive	Maybridge_147_O20	Maybridge_147_O20	rb_chemical_libraries.maybridge384map_TBL	147	O20	CC(C)c1ccc(NC(=O)CSc2oc(nn2)c2cc(OCC(F)(F)F)ccc2OCC(F)(F)F)cc1	NA	NA	SPB 03405	?	5.9	2744725	NA	NA	NA	Maybridge_147_O20	74849	Maybridge_147_O20	74849	0.29	0.045	6.405	176440	3892640	301160	1929000	0.475	-3.242	-2.554	-0.936	Treatment	Maybridge	147	Pl.15	O20	O	20	Round_7	4.089	3.759	7.848	0.473	-3.473	-2.917	-1.008	3.946
217	2744993;5704101	C15H11N3O2F3SCl	Positive	Maybridge_148_A08	Maybridge_148_A08	rb_chemical_libraries.maybridge384map_TBL	148	A08	NC(CSc1ncccc1C(F)(F)F)=NOC(=O)c1ccc(Cl)cc1	NA	NA	SPB 03921	?	4.8	2744993	NA	NA	NA	Maybridge_148_A08	74885	Maybridge_148_A08	74885	0.283	0.052	5.402	274640	5235000	442480	2390240	9.082	4.789	2.011	4.425	Treatment	Maybridge	148	Pl.16	A08	A	8	Round_7	3.183	1.305		6.917	4.389	1.937	4.255	2.528
218	2745316	C15H13N3O3S	Positive	Maybridge_149_A08	Maybridge_149_A08	rb_chemical_libraries.maybridge384map_TBL	149	A08	CCOC(=O)c1cc(on1)c1csc(Nc2ccccc2)n1	NA	NA	SPB 04509	?	4.9	2745316	NA	NA	NA	Maybridge_149_A08	75269	Maybridge_149_A08	75269	0.286	0.051	5.596	262160	5134920	429760	2405000	8.862	3.182	2.401	3.532	Treatment	Maybridge	149	Pl.17	A08	A	8	Round_7	4.721	1.282		6.753	3.003	2.249	3.388	3.75
219	2800482	C18H12N3O6F6Br	Negative	Maybridge_15_F06	Maybridge_15_F06	rb_chemical_libraries.maybridge384map_TBL	15	F06	[O-][N ](=O)c1cc(Br)c(OC)c(C(=O)NC(=O)Nc2cc(cc(c2)C(F)(F)F)C(F)(F)F)c1<br>OC	NA	NA	BTB 07701	?	8.2	2800482	NA	NA	NA	Maybridge_15_F06	23931	Maybridge_15_F06	23931	0.145	0.03	4.922	67120	2273560	204880	1008320	-9.944	-6.398	-4.363	-5.333	Treatment	Maybridge	15	Pl.15	F06	F	6	Round_3	-4.721	-3.482	-8.203	-13.619	-7.125	-5.179	-6.848	-6.494
220	2745764	C22H16N3O2F3S	Positive	Maybridge_150_P13	Maybridge_150_P13	rb_chemical_libraries.maybridge384map_TBL	150	P13	Cc1onc(c1)c1n(nc(C)c1C(=O)Sc1ccccc1)c1cccc(c1)C(F)(F)F	NA	NA	SPB 05291	?	5.2	2745764	NA	NA	NA	Maybridge_150_P13	76018	Maybridge_150_P13	76018	0.306	0.052	5.926	222720	4314320	350440	2076800	2.762	-1.979	-0.914	-0.183	Treatment	Maybridge	150	Pl.18	P13	P	13	Round_7	6.07	1.089		2.461	-2.068	-0.918	-0.21	4.529
221	2745971	C17H16N3O5F3S	Positive	Maybridge_151_A08	Maybridge_151_A08	rb_chemical_libraries.maybridge384map_TBL	151	A08	COC(OC)c1nc(SCC(=O)Nc2ccc(cc2)C(F)(F)F)ncc1C(O)=O	NA	NA	SPB 05738	?	4.6	2745971	NA	NA	NA	Maybridge_151_A08	76037	Maybridge_151_A08	76037	0.291	0.051	5.77	243360	4817600	431600	2490120	4.439	1.056	1.751	4.281	Treatment	Maybridge	151	Pl.19	A08	A	8	Round_7	3.299	2.823	6.122	3.3	1.046	1.669	3.968	2.254
222	NA	C20H18N5O2F3S	Positive	Maybridge_151_L21	Maybridge_151_L21	rb_chemical_libraries.maybridge384map_TBL	151	L21	NA	NA	NA	SPB 06048	?	6.8	NA	NA	NA	NA	Maybridge_151_L21	76314	Maybridge_151_L21	76314	0.266	0.047	5.694	134320	2874840	294160	1674960	-5.126	-9.753	-5.136	-4.559	Treatment	Maybridge	151	Pl.19	L21	L	21	Round_7	7.23	2.196	9.426	-6.123	-12.319	-5.755	-5.116	6.196
223	2746310	C23H19N3O3S	Positive	Maybridge_152_A08	Maybridge_152_A08	rb_chemical_libraries.maybridge384map_TBL	152	A08	NA	NA	NA	SPB 06415	?	4.5	2746310	NA	NA	NA	Maybridge_152_A08	76421	Maybridge_152_A08	76421	0.27	0.049	5.467	229640	4650560	453360	2478440	6.573	2.514	1.77	3.2	Treatment	Maybridge	152	Pl.20	A08	A	8	Round_7	3.029	1.277		5.485	2.511	1.53	3.012	2.974
224	2746320	C16H10N2O2F3SCl	Positive	Maybridge_152_E10	Maybridge_152_E10	rb_chemical_libraries.maybridge384map_TBL	152	E10	NA	NA	NA	SPB 06428	?	8.1	2746320	NA	NA	NA	Maybridge_152_E10	76519	Maybridge_152_E10	76519	0.297	0.051	5.865	210600	4165520	389840	2286440	6.534	-0.962	0.924	1.898	Treatment	Maybridge	152	Pl.20	E10	E	10	Round_7	9.088	0.216		6.124	-0.996	1.017	1.991	7.12
225	4636958	C22H12N2O3F6Cl2	Positive	Maybridge_153_F21	Maybridge_153_F21	rb_chemical_libraries.maybridge384map_TBL	153	F21	FC(F)(F)Oc1ccc(N\C(=N/OC(=O)c2ccccc2C(F)(F)F)c2c(Cl)cccc2Cl)cc1	NA	NA	SPB 07169	?	6.4	4636958	NA	NA	NA	Maybridge_153_F21	76938	Maybridge_153_F21	76938	0.321	0.051	6.335	139200	2747280	239600	1517800	-2.823	-7.541	-5.529	-5.84	Treatment	Maybridge	153	Pl.21	F21	F	21	Round_7	5.171	5.66	10.831	-3.31	-9.261	-7.482	-7.028	5.951
226	3446753	C21H14N3O3F3Cl2	Positive	Maybridge_153_L19	Maybridge_153_L19	rb_chemical_libraries.maybridge384map_TBL	153	L19	FC(F)(F)Oc1ccc(N\C(=N/OC(=O)Nc2ccccc2)c2c(Cl)cccc2Cl)cc1	NA	NA	SPB 07164	?	7.2	3446753	NA	NA	NA	Maybridge_153_L19	77080	Maybridge_153_L19	77080	0.313	0.042	7.532	148480	3569000	314560	2369240	-2.25	-3.7	-3.377	1.957	Treatment	Maybridge	153	Pl.21	L19	L	19	Round_7	1.349	12.001		-2.543	-4.002	-3.937	1.851	1.459
227	2746749;4142568;5704405	C12H14N3O3Cl	Positive	Maybridge_153_N04	Maybridge_153_N04	rb_chemical_libraries.maybridge384map_TBL	153	N04	NC(=NOC(=O)N1CCOCC1)c1ccc(Cl)cc1	NA	NA	SPB 07191	?	6	2746749	NA	NA	NA	Maybridge_153_N04	77113	Maybridge_153_N04	77113	0.301	0.056	5.359	153880	2739680	304240	1630440	-3.118	-7.085	-4.852	-4.239	Treatment	Maybridge	153	Pl.21	N04	N	4	Round_7	6.649	2.402	9.051	-3.345	-8.82	-5.55	-4.99	5.475
228	2746751;5704407	C13H14N3O3F3	Positive	Maybridge_153_P04	Maybridge_153_P04	rb_chemical_libraries.maybridge384map_TBL	153	P04	NC(=NOC(=O)N1CCOCC1)c1cccc(c1)C(F)(F)F	NA	NA	SPB 07193	?	6.9	2746751	NA	NA	NA	Maybridge_153_P04	77161	Maybridge_153_P04	77161	0.363	0.065	5.605	169080	2610720	302480	1695520	-5.398	-8.942	-5.672	-4.827	Treatment	Maybridge	153	Pl.21	P04	P	4	Round_7	8.19	3.575	11.765	-5.102	-11.047	-6.389	-5.402	5.945
229	NA		Positive	Maybridge_157_A08	Maybridge_157_A08	rb_chemical_libraries.maybridge384map_TBL	157	A08	NA	NA	NA		?	7.4	NA	NA	NA	NA	Maybridge_157_A08	78341	Maybridge_157_A08	78341	0.312	0.053	5.92	241880	4596200	411800	2437880	7.503	0.858	1.943	3.885	Treatment	Maybridge	157	Pl.25	A08	A	8	Round_7	4.216	1.963	6.179	6.233	0.864	1.751	3.756	5.369
230	2800777 ?	C14H8N2O2S4	Negative	Maybridge_16_H11	Maybridge_16_H11	rb_chemical_libraries.maybridge384map_TBL	16	H11	[O-][N ](=O)c1ccc(SC2SSC(=S)C=2c2ccccc2)nc1	NA	NA	BTB 08239	?	28.1	2800777	NA	NA	NA	Maybridge_16_H11	24368	Maybridge_16_H11	24368	0.071	0.029	2.452	18880	648080	76920	188600	-15.346	-12.794	-12.904	-18.131	Treatment	Maybridge	16	Pl.16	H11	H	11	Round_3	-6.006	-12.874	-18.88	-35.183	-25.025	-23.892	-41.805	-10.158
231	5713045	C27H24N2O4S	Negative	Maybridge_17_J05	Maybridge_17_J05	rb_chemical_libraries.maybridge384map_TBL	17	J05	Cc1ccc(cc1)S(=O)(=O)N(CC=C)c1ccccc1C1=N\C(=C/c2cccc(C)c2)C(=O)O1	NA	NA	BTB 08802	?	14.7	5713045	NA	NA	NA	Maybridge_17_J05	24794	Maybridge_17_J05	24794	0.133	0.035	3.777	35960	1022840	91720	346440	-13.978	-11.388	-14.016	-17.343	Treatment	Maybridge	17	Pl.17	J05	J	5	Round_3	-1.542	-4.995	-6.537	-25.129	-19.292	-25.856	-34.731	-5.837
232	2801310;5713071	C21H14N3O3F3S	Positive	Maybridge_18_E04	Maybridge_18_E04	rb_chemical_libraries.maybridge384map_TBL	18	E04	[O-][N ](=O)c1ccc(Sc2ccc(cn2)C(F)(F)F)c(C=CC(=O)Nc2ccccc2)c1	NA	NA	BTB 09391	?	4.8	2801310	NA	NA	NA	Maybridge_18_E04	25057	Maybridge_18_E04	25057	0.209	0.038	5.494	168960	4447040	425520	2337840	5.602	4.248	2.907	7.224	Treatment	Maybridge	18	Pl.18	E04	E	4	Round_3	0.824	4.521		4.851	3.737	2.609	6.311	1.114
233	2801767	C23H18N4O6	Positive	Maybridge_19_H12	Maybridge_19_H12	rb_chemical_libraries.maybridge384map_TBL	19	H12	NA	NA	NA	BTB 10910	?	10.2	2801767	NA	NA	NA	Maybridge_19_H12	25521	Maybridge_19_H12	25521	0.347	0.064	5.447	73000	1145800	105000	571960	-5.417	-9.558	-8.893	-8.45	Treatment	Maybridge	19	Pl.19	H12	H	12	Round_3	15.641	2.76	18.401	-7.689	-16.514	-15.983	-14.615	8.825
234	NA	C18H15NO4S	Positive	Maybridge_2_D10	Maybridge_2_D10	rb_chemical_libraries.maybridge384map_TBL	2	D10	NA	NA	NA	AW 00975	?	3.9	NA	NA	NA	NA	Maybridge_2_D10	18895	Maybridge_2_D10	18895	0.387	0.059	6.576	85480	1451960	92000	605000	-8.052	-9.42	-11.252	-11.153	Treatment	Maybridge	2	Pl.02	D10	D	10	Round_3	10.16	2.55	12.71	-10.996	-15.354	-18.551	-19.05	4.358
235	2795933	C14H13N5OF3Cl	Negative	Maybridge_2_I19	Maybridge_2_I19	rb_chemical_libraries.maybridge384map_TBL	2	I19	FC(F)(F)c1ccnc(NCCNC(=O)Nc2ccccc2Cl)n1	NA	NA	AW 00708	?	27.5	2795933	NA	NA	NA	Maybridge_2_I19	19024	Maybridge_2_I19	19024	0.053	0.023	2.332	109320	4836640	559880	1305880	-5.274	4.721	16.346	-4.783	Treatment	Maybridge	2	Pl.02	I19	I	19	Round_3	-11.466	-20.566	-32.032	-6.389	4.143	11.299	-5.698	-10.532
236	2795918	C15H14N4OF3Cl	Negative	Maybridge_2_M15	Maybridge_2_M15	rb_chemical_libraries.maybridge384map_TBL	2	M15	FC(F)(F)c1ccc(NCCNC(=O)Nc2ccccc2Cl)nc1	NA	NA	AW 00693	?	62	2795918	NA	NA	NA	Maybridge_2_M15	19116	Maybridge_2_M15	19116	0.007	0.009	0.74	99760	10516920	1523160	1127440	-7.237	30.825	73.105	-6.019	Treatment	Maybridge	2	Pl.02	M15	M	15	Round_3	-21.837	-28.007	-49.844	-8.948	17.466	27.78	-7.803	-26.414
237	2795986	C17H17N5O2SCl2	Negative	Maybridge_2_M16	Maybridge_2_M16	rb_chemical_libraries.maybridge384map_TBL	2	M16	[O-][N ](=O)c1ccc(nc1)N1CCCN(CC1)C(=S)Nc1ccc(Cl)cc1Cl	NA	NA	AW 00801	?	4.6	2795986	NA	NA	NA	Maybridge_2_M16	19117	Maybridge_2_M16	19117	0.196	0.037	5.345	144840	3951520	324920	1736720	-0.913	1.241	2.616	0.01	Treatment	Maybridge	2	Pl.02	M16	M	16	Round_3	-2.909	-4.724	-7.633	-0.956	1.23	2.425	0.013	-2.186
238	2801893;2801894;5713203;5713204	C16H16N2OS	Negative	Maybridge_20_K12	Maybridge_20_K12	rb_chemical_libraries.maybridge384map_TBL	20	K12	Cc1ccc(cc1)C(=O)C=CSc1nc(C)cc(C)n1	NA	NA	BTB 11386	?	9	2801893	NA	NA	NA	Maybridge_20_K12	25977	Maybridge_20_K12	25977	0.105	0.043	2.462	117800	2769520	414320	1020000	-2.145	-0.404	2.294	-3.963	Treatment	Maybridge	20	Pl.20	K12	K	12	Round_3	-0.712	-6.234		-2.304	-0.579	1.981	-5.288	-1.725
239	2802082;4133645;5713246;6018060	C16H11NOF3SCl	Negative	Maybridge_21_G21	Maybridge_21_G21	rb_chemical_libraries.maybridge384map_TBL	21	G21	Cc1ccc(cc1)C(=O)C=CSc1ncc(cc1Cl)C(F)(F)F	NA	NA	BTB 12034	?	10.4	2802082	NA	NA	NA	Maybridge_21_G21	26274	Maybridge_21_G21	26274	0.104	0.039	2.656	119960	3062640	393080	1044040	-1.672	-0.093	2.378	-4.807	Treatment	Maybridge	21	Pl.21	G21	G	21	Round_3	-2.631	-7.551	-10.182	-1.624	-0.094	2.393	-6.468	-1.53
240	68378;1900412;2284442	C16H18O4	Positive	Maybridge_21_L09	Maybridge_21_L09	rb_chemical_libraries.maybridge384map_TBL	21	L09	COc1ccccc1OCCOc1ccccc1OC	NA	NA	BTB 12340	?	5.6	68378	NA	NA	NA	Maybridge_21_L09	26382	Maybridge_21_L09	26382	0.276	0.042	6.634	137960	3318960	392280	2602200	-0.116	0.077	2.079	9.587	Treatment	Maybridge	21	Pl.21	L09	L	9	Round_3	-0.236	9.507		-0.1	0.072	2.032	7.759	-0.172
241	266060;268975	C16H14N2O2S	Positive	Maybridge_21_O19	Maybridge_21_O19	rb_chemical_libraries.maybridge384map_TBL	21	O19	Cc1ccc(cc1)S(=O)(=O)Nc1ccc2ncccc2c1	NA	NA	BTB 12021	?	4.4	266060	NA	NA	NA	Maybridge_21_O19	26464	Maybridge_21_O19	26464	0.288	0.052	5.578	145560	2818400	305960	1706760	-0.169	-2.227	-2.137	-0.028	Treatment	Maybridge	21	Pl.21	O19	O	19	Round_3	4.216	5.287	9.503	-0.15	-2.233	-2.309	-0.021	2.083
242	2777562	C20H11O3Cl	Negative	Maybridge_22_G12	Maybridge_22_G12	rb_chemical_libraries.maybridge384map_TBL	22	G12	C1=CC=C2C=C(C=CC2=C1)OC3=C(C(=O)C4=CC=CC=C4C3=O)Cl	NA	http://www.chemdrug.com/article/10/3195/15974591.html	BTB 13037	?	13.7	2777562	NA	NA	NA	Maybridge_22_G12	26649	Maybridge_22_G12	26649	0.147	0.032	4.606	22760	712960	55600	256080	-14.44	-11.56	-12.693	-15.393	Treatment	Maybridge	22	Pl.22	G12	G	12	Round_3	-3.541	-3.31	-6.851	-32.064	-22.879	-30.248	-34.731	-9.185
243	261794;3609790;5281317;5316191;5713277;5874476	C32H48O8	Positive	Maybridge_22_G18	Maybridge_22_G18	rb_chemical_libraries.maybridge384map_TBL	22	G18	CC(=O)OC(C)(C)C=CC(=O)C(C)(O)C1C(O)CC2(C)C3CC=C4C(CCC(O)C4(C)C)C3(CO)C<br>(=O)CC12C	NA	NA	BTB 13120	?	13.6	261794	NA	NA	NA	Maybridge_22_G18	26655	Maybridge_22_G18	26655	0.542	0.088	6.133	82400	932280	136600	837720	-5.958	-10.418	-9.174	-8.741	Treatment	Maybridge	22	Pl.22	G18	G	18	Round_3	33.725	6.14	39.865	-7.807	-18.689	-15.022	-12.306	10.882
244	613000	C16H14N2	Negative	Maybridge_22_N06	Maybridge_22_N06	rb_chemical_libraries.maybridge384map_TBL	22	N06	NA	NA	NA	BTB 13381	?	8.9	613000	NA	NA	NA	Maybridge_22_N06	26811	Maybridge_22_N06	26811	0.12	0.037	3.272	103200	2809600	389960	1275920	-3.767	-2.398	1.692	-5.031	Treatment	Maybridge	22	Pl.22	N06	N	6	Round_3	-2.066	-8.591	-10.657	-4.336	-2.586	1.601	-5.599	-1.75
245	2802300	C22H15N5O5	Negative	Maybridge_22_O18	Maybridge_22_O18	rb_chemical_libraries.maybridge384map_TBL	22	O18	NA	NA	NA	BTB 13127	?	5.7	2802300	NA	NA	NA	Maybridge_22_O18	26847	Maybridge_22_O18	26847	0.16	0.038	4.204	88800	2330640	266280	1119480	-5.835	-3.773	-3.156	-5.597	Treatment	Maybridge	22	Pl.22	O18	O	18	Round_3	-1.349	-3.539		-7.189	-4.598	-3.773	-6.892	-2.591
246	16057	C8N2Cl4	Negative	Maybridge_24_K11	Maybridge_24_K11	rb_chemical_libraries.maybridge384map_TBL	24	K11	Clc1c(Cl)c(Cl)c(C#N)c(C#N)c1Cl	NA	NA	BTB 14154	?	32.4	16057	NA	NA	NA	Maybridge_24_K11	27512	Maybridge_24_K11	27512	0.073	0.013	5.841	15120	1205160	7800	45560	-16.152	-11.368	-16.572	-19.807	Treatment	Maybridge	24	Pl.24	K11	K	11	Round_3	-17.656	6.258		-44.153	-18.523	-69.241	-76.013	-25.63
247	2802594	C17H18N2	Negative	Maybridge_24_L11	Maybridge_24_L11	rb_chemical_libraries.maybridge384map_TBL	24	L11	Cc1cccc(C)c1N=C=Nc1c(C)cccc1C	NA	NA	BTB 14421	?	9.2	2802594	NA	NA	NA	Maybridge_24_L11	27536	Maybridge_24_L11	27536	0.125	0.036	3.512	103160	2891400	358040	1257280	-4.553	-2.567	-0.291	-5.512	Treatment	Maybridge	24	Pl.24	L11	L	11	Round_3	-3.134	-7.89	-11.024	-5.893	-2.908	-0.31	-6.56	-2.985
248	3687;5905;28330;107764;179629;511644	C9H11N2O5I	Positive	Maybridge_26_F05	Maybridge_26_F05	rb_chemical_libraries.maybridge384map_TBL	26	F05	OCC1OC(CC1O)N1C=C(I)C(=O)NC1=O	NA	NA	BTBS 00065	?	5	3687	NR1I2	700	700	Maybridge_26_F05	28154	Maybridge_26_F05	28154	0.233	0.045	5.235	168480	3780880	472280	2472280	5.116	1.686	7.069	9.822	Treatment	Maybridge	26	Pl.26	F05	F	5	Round_3	4.721	0.391		4.724	1.567	5.774	7.634	3.157
249	31907;727420	C13H10N2O3	Negative	Maybridge_26_J19	Maybridge_26_J19	rb_chemical_libraries.maybridge384map_TBL	26	J19	O=C1NC(=O)C(=CC=Cc2ccccc2)C(=O)N1	NA	NA	CD 00168	?	6.7	31907	NA	NA	NA	Maybridge_26_J19	28264	Maybridge_26_J19	28264	0.141	0.031	4.594	125840	4092320	274320	1260120	0.142	4.178	-2.536	-5.404	Treatment	Maybridge	26	Pl.26	J19	J	19	Round_3	-4.216	-3.506	-7.722	0.174	3.688	-2.701	-5.893	-3.514
250	2803061	C8H4N4S3	Negative	Maybridge_26_L16	Maybridge_26_L16	rb_chemical_libraries.maybridge384map_TBL	26	L16	NA	NA	NA	CD 00507	?	4.2	2803061	NA	NA	NA	Maybridge_26_L16	28309	Maybridge_26_L16	28309	0.149	0.034	4.39	135400	3992040	359520	1578360	0.676	3.652	2.003	0.162	Treatment	Maybridge	26	Pl.26	L16	L	16	Round_3	-3.541	-4.554	-8.095	0.746	3.272	1.92	0.204	-2.526
251	2803082	C13H17N3O4	Positive	Maybridge_27_A07	Maybridge_27_A07	rb_chemical_libraries.maybridge384map_TBL	27	A07	[O-][N ](=O)c1cc(c(cc1C)N1CCC(C)CC1)[N ]([O-])=O	NA	NA	CD 00638	?	3.7	2803082	NA	NA	NA	Maybridge_27_A07	28420	Maybridge_27_A07	28420	0.272	0.048	5.683	157840	3296840	283040	1608640	2.141	-0.024	-0.333	1.321	Treatment	Maybridge	27	Pl.27	A07	A	7	Round_3	4.047	4.177	8.224	1.956	-0.025	-0.322	1.393	1.981
252	5288600	C18H17NO4	Negative	Maybridge_27_C17	Maybridge_27_C17	rb_chemical_libraries.maybridge384map_TBL	27	C17	COc1cc(OC)c(\C=C2\C(=O)Nc3ccccc23)c(OC)c1	NA	NA	CD 00750	?	21.6	5288600	CASP3 | CSNK1D | CSNK1E | CSNK1G1 | CSNK1G2 | CSNK1G3 | FZD3	941	709	Maybridge_27_C17	28478	Maybridge_27_C17	28478	0.061	0.021	2.845	36600	1716840	109440	311400	-10.34	-7.096	-6.744	-11.633	Treatment	Maybridge	27	Pl.27	C17	C	17	Round_3	-11.424	-11.317	-22.741	-18.73	-10.029	-11.495	-24.36	-8.701
253	2803222;5713414;6928877;7188403 ?	C14H16N4S	Positive	Maybridge_27_D19	Maybridge_27_D19	rb_chemical_libraries.maybridge384map_TBL	27	D19	S=C(NN=Cc1ccccn1)NC1CC2CC1C=C2	NA	NA	CD 01476	?	9.7	2803222	NA	NA	NA	Maybridge_27_D19	28504	Maybridge_27_D19	28504	0.496	0.061	8.19	127880	2111320	89000	728880	-0.196	-5.057	-7.595	-7.002	Treatment	Maybridge	27	Pl.27	D19	D	19	Round_3	14.291	14.552	28.843	-0.265	-6.576	-14.023	-10.649	6.311
254	NA	C12H8N4O3Cl2	Negative	Maybridge_27_G20	Maybridge_27_G20	rb_chemical_libraries.maybridge384map_TBL	27	G20	Oc1c(Cl)cc(Cl)cc1\C=N\Nc1ccc(cn1)[N+]([O-])=O	NA	NA	CD 01177	?	16.2	NA	NA	NA	NA	Maybridge_27_G20	28577	Maybridge_27_G20	28577	0.117	0.025	4.65	4640	184120	18640	86680	-14.563	-13.842	-12.08	-14.676	Treatment	Maybridge	27	Pl.27	G20	G	20	Round_3	-9.443	-1.493	-10.936	-50.112	-44.19	-34.573	-44.812	-5.922
255	2803599;5713543	C18H18N2O7	Positive	Maybridge_28_B22	Maybridge_28_B22	rb_chemical_libraries.maybridge384map_TBL	28	B22	COc1cc(cc(OC)c1OC)C(=O)ON=C(N)c1ccc2OCOc2c1	NA	NA	CD 02625	?	4.1	2803599	NA	NA	NA	Maybridge_28_B22	28843	Maybridge_28_B22	28843	0.267	0.051	5.2	70640	1376400	137920	717160	-4.291	-5.68	-6.98	-5.473	Treatment	Maybridge	28	Pl.28	B22	B	22	Round_3	5.699	2.685	8.384	-6.14	-8.462	-10.085	-8.313	2.322
256	2803414;3015870	C18H20O6	Negative	Maybridge_28_E14	Maybridge_28_E14	rb_chemical_libraries.maybridge384map_TBL	28	E14	COc1ccc(OC)c(c1)C(=O)c1cc(OC)c(OC)c(OC)c1	NA	NA	CD 02053	?	15	2803414	NA	NA	NA	Maybridge_28_E14	28907	Maybridge_28_E14	28907	0.079	0.025	3.14	12680	505720	50000	157000	-10.129	-9.162	-8.898	-9.694	Treatment	Maybridge	28	Pl.28	E14	E	14	Round_3	-7.554	-7.664	-15.218	-29.522	-20.535	-20.857	-26.858	-8.987
257	2803466	C26H22N2O3	Positive	Maybridge_28_J05	Maybridge_28_J05	rb_chemical_libraries.maybridge384map_TBL	28	J05	Cc1onc(c2ccccc2)c1C(=O)ON=C(Cc1ccccc1)Cc1ccccc1	NA	NA	CD 02175	?	4.5	2803466	NA	NA	NA	Maybridge_28_J05	29018	Maybridge_28_J05	29018	0.305	0.053	5.708	71480	1339160	152920	872880	-5.157	-7.078	-6.026	-5.468	Treatment	Maybridge	28	Pl.28	J05	J	5	Round_3	8.364	3.188	11.552	-6.893	-10.064	-8.49	-7.113	3.171
258	NA	C13H19N3O3S	Positive	Maybridge_29_A17	Maybridge_29_A17	rb_chemical_libraries.maybridge384map_TBL	29	A17	COCCCNC(=S)N\N=C\c1cccc(OC)c1O	NA	NA	CD 02862	?	6.6	NA	NA	NA	NA	Maybridge_29_A17	29198	Maybridge_29_A17	29198	0.258	0.044	5.924	107120	2456800	160760	952360	-1.933	-2.689	-8.304	-4.655	Treatment	Maybridge	29	Pl.29	A17	A	17	Round_3	1.704	6.364		-2.061	-3	-11.875	-6.206	0.939
259	256903;262990;263660;263661;263681;263723	C12H10N4	Negative	Maybridge_29_C07	Maybridge_29_C07	rb_chemical_libraries.maybridge384map_TBL	29	C07	NA	NA	NA	CD 02707	?	6.5	256903	NA	NA	NA	Maybridge_29_C07	29236	Maybridge_29_C07	29236	0.111	0.037	2.952	115440	3083680	347520	1025920	-0.669	0.033	-0.159	-4.614	Treatment	Maybridge	29	Pl.29	C07	C	7	Round_3	-1.278	-8.647		-0.714	0.036	-0.147	-5.894	-0.75
260	3621833;3629355;3639807;3699705;3747533;3888422	C9H11N3O2S	Positive	Maybridge_29_K09	Maybridge_29_K09	rb_chemical_libraries.maybridge384map_TBL	29	K09	COc1cccc(C=NNC(N)=S)c1O	NA	NA	CD 02769	?	7.8	3621833	NA	NA	NA	Maybridge_29_K09	29430	Maybridge_29_K09	29430	0.278	0.051	5.429	69840	1364120	153000	830640	-6.243	-8.529	-8.836	-6.386	Treatment	Maybridge	29	Pl.29	K09	K	9	Round_3	7.206	2.96	10.166	-8.25	-12.068	-12.844	-8.851	3.818
261	2804228;5713756	C24H18O4	Negative	Maybridge_30_D20	Maybridge_30_D20	rb_chemical_libraries.maybridge384map_TBL	30	D20	O=C(C=C(C(=O)c1ccccc1)c1ccccc1)c1ccc2OCCOc2c1	NA	NA	CD 05160	?	5.6	2804228	NA	NA	NA	Maybridge_30_D20	29657	Maybridge_30_D20	29657	0.113	0.026	4.34	103280	3976240	419040	1818480	-0.378	3.352	4.013	1.679	Treatment	Maybridge	30	Pl.30	D20	D	20	Round_3	-4.566	-2.361	-6.927	-0.416	3.19	3.663	1.635	-3.606
262	2804229;5713757	C28H27NO4	Negative	Maybridge_30_F20	Maybridge_30_F20	rb_chemical_libraries.maybridge384map_TBL	30	F20	COc1ccc(cc1CN1CCOCC1)C(=O)C=C(C(=O)c1ccccc1)c1ccccc1	NA	NA	CD 05164	?	8.2	2804229	NA	NA	NA	Maybridge_30_F20	29705	Maybridge_30_F20	29705	0.097	0.021	4.541	99080	4646840	428640	1946520	-1.344	6.048	3.73	2.09	Treatment	Maybridge	30	Pl.30	F20	F	20	Round_3	-7.333	-2.208	-9.541	-1.594	5.21	3.29	1.886	-6.804
263	1802010	C8H6NO4F3S	Negative	Maybridge_30_G12	Maybridge_30_G12	rb_chemical_libraries.maybridge384map_TBL	30	G12	[O-][N ](=O)c1cc(ccc1S(C)(=O)=O)C(F)(F)F	NA	NA	CD 04458	?	5.3	1802010	NA	NA	NA	Maybridge_30_G12	29721	Maybridge_30_G12	29721	0.125	0.031	4.005	94800	3037520	324840	1300920	-2.105	-1.01	-0.116	-3.549	Treatment	Maybridge	30	Pl.30	G12	G	12	Round_3	-1.902	-5.342	-7.244	-2.47	-1.054	-0.121	-4.028	-1.416
264	2804336	C18H17NO3Cl2	Positive	Maybridge_31_E10	Maybridge_31_E10	rb_chemical_libraries.maybridge384map_TBL	31	E10	CC(C)(C)c1ccc(cc1)C(=O)ONC(=O)c1ccc(Cl)c(Cl)c1	NA	NA	CD 05564	?	4.3	2804336	NA	NA	NA	Maybridge_31_E10	30055	Maybridge_31_E10	30055	0.28	0.05	5.615	75360	1511880	185480	1041560	-6.762	-8.802	-7.483	-6.846	Treatment	Maybridge	31	Pl.31	E10	E	10	Round_3	8.421	2.803	11.224	-8.648	-12.262	-9.539	-8.898	3.614
265	342575;6977747	C17H10N3OSCl3	Negative	Maybridge_32_L17	Maybridge_32_L17	rb_chemical_libraries.maybridge384map_TBL	32	L17	NA	NA	NA	CD 07581	?	6.7	342575	NA	NA	NA	Maybridge_32_L17	30614	Maybridge_32_L17	30614	0.155	0.037	4.23	113800	3104680	360360	1524200	-3.531	-0.014	0.901	-1.896	Treatment	Maybridge	32	Pl.32	L17	L	17	Round_3	-2.698	-4.239	-6.937	-3.792	-0.019	0.873	-2.004	-3.773
266	3594722	C16H11NO3S2	Negative	Maybridge_32_P06	Maybridge_32_P06	rb_chemical_libraries.maybridge384map_TBL	32	P06	Oc1ccccc1C=C1SC(NC1=O)=CC(=O)c1sccc1	NA	NA	CD 07682	?	28.3	3594722	NA	NA	NA	Maybridge_32_P06	30699	Maybridge_32_P06	30699	0.064	0.027	2.314	72600	2643960	285800	661440	-12.352	-2.984	-3.301	-12.486	Treatment	Maybridge	32	Pl.32	P06	P	6	Round_3	-11.506	-16.589	-28.095	-15.872	-3.183	-3.744	-19.32	-12.689
267	2805153 ?	C9H7N3O4S2	Negative	Maybridge_33_D09	Maybridge_33_D09	rb_chemical_libraries.maybridge384map_TBL	33	D09	[O-][N ](=O)c1ccc(SC2SCCN=2)c(c1)[N ]([O-])=O	NA	NA	CD 08585	?	10.3	2805153	NA	NA	NA	Maybridge_33_D09	30798	Maybridge_33_D09	30798	0.127	0.039	3.274	86160	2212560	174240	570440	-6.081	-5.764	-8.52	-13.183	Treatment	Maybridge	33	Pl.33	D09	D	9	Round_3	-0.164	-6.347		-7.48	-6.772	-12.222	-21.836	-0.708
268	2777058	C7H6OBr4	Negative	Maybridge_34_G11	Maybridge_34_G11	rb_chemical_libraries.maybridge384map_TBL	34	G11	CC1(C)C(Br)=C(Br)C(=O)C1(Br)Br	NA	NA	CD 09179	?	8.9	2777058	NA	NA	NA	Maybridge_34_G11	31256	Maybridge_34_G11	31256	0.126	0.036	3.477	86520	2384160	227560	791280	-4.285	-4.779	-5.339	-11.255	Treatment	Maybridge	34	Pl.34	G11	G	11	Round_3	0.028	-7.764		-5.231	-5.382	-6.491	-15.516	0.151
269	2805315	C17H9N2OS2Br	Positive	Maybridge_34_I19	Maybridge_34_I19	rb_chemical_libraries.maybridge384map_TBL	34	I19	NA	NA	NA	CD 09255	?	5.1	2805315	NA	NA	NA	Maybridge_34_I19	31312	Maybridge_34_I19	31312	0.227	0.042	5.474	146480	3525960	336600	1842400	5.174	2.171	-0.03	2.312	Treatment	Maybridge	34	Pl.34	I19	I	19	Round_3	4.522	2.496	7.018	4.941	2.061	-0.032	2.181	2.88
270	2805275;2805276;3348380	C14H19N4FS2.2Br	Positive	Maybridge_34_K05	Maybridge_34_K05	rb_chemical_libraries.maybridge384map_TBL	34	K05	[BrH-].[BrH-].Fc1c(CSC2NCC[NH ]=2)cccc1CSC1NCC[NH ]=1	NA	NA	CD 09097	?	5.1	2805275	NA	NA	NA	Maybridge_34_K05	31346	Maybridge_34_K05	31346	0.218	0.042	5.164	163920	3884200	424400	2191800	6.571	2.948	3.984	6.46	Treatment	Maybridge	34	Pl.34	K05	K	5	Round_3	3.752	0.953		5.716	2.566	3.552	5.543	3.15
271	556683	C7H6O6S2	Positive	Maybridge_35_P03	Maybridge_35_P03	rb_chemical_libraries.maybridge384map_TBL	35	P03	O=S1(=O)CS(=O)(=O)Oc2ccccc2O1	NA	NA	CD 10604	?	4.2	556683	NA	NA	NA	Maybridge_35_P03	31848	Maybridge_35_P03	31848	0.249	0.047	5.308	151680	3228760	365000	1937320	3.395	0.469	-0.738	1.375	Treatment	Maybridge	35	Pl.35	P03	P	3	Round_3	3.73	3.226	6.956	2.769	0.508	-0.741	1.23	2.261
272	2805919	C13H9N2O5F3	Positive	Maybridge_36_I09	Maybridge_36_I09	rb_chemical_libraries.maybridge384map_TBL	36	I09	[O-][N ](=O)c1oc(cc1)C(=O)Nc1cc(OC)cc(c1)C(F)(F)F	NA	NA	CD 11058	?	6.4	2805919	NA	NA	NA	Maybridge_36_I09	32070	Maybridge_36_I09	32070	0.182	0.038	4.765	179480	4701880	504360	2403200	9.896	6.823	3.325	7.654	Treatment	Maybridge	36	Pl.36	I09	I	9	Round_3	1.939	3.276	5.215	8.611	5.743	2.984	6.491	2.868
273	2806068 ?	C12H10N2S3Cl2	Negative	Maybridge_36_P15	Maybridge_36_P15	rb_chemical_libraries.maybridge384map_TBL	36	P15	Clc1sc(Cl)c(CSC(=S)NCc2cccnc2)c1	NA	NA	CD 11546	?	10.2	2806068	NA	NA	NA	Maybridge_36_P15	32244	Maybridge_36_P15	32244	0.136	0.04	3.39	96720	2411080	285120	966520	-7.765	-6.352	-4.616	-11.368	Treatment	Maybridge	36	Pl.36	P15	P	15	Round_3	-0.169	-8.355		-8.501	-7.504	-5.63	-14.883	-0.997
274	2806925;7188917;7188918;7188919;7188920	C19H21N3O2	Negative	Maybridge_39_J11	Maybridge_39_J11	rb_chemical_libraries.maybridge384map_TBL	39	J11	O=C(CC1NCCN(Cc2ccccc2)C1=O)Nc1ccccc1	NA	NA	DP 01683	?	10.6	2806925	NA	NA	NA	Maybridge_39_J11	33248	Maybridge_39_J11	33248	0.063	0.033	1.88	111880	3351160	504160	948040	0.193	0.243	-1.071	-7.212	Treatment	Maybridge	39	Pl.03	J11	J	11	Round_4	-1.433	-8.242		0.218	0.28	-1.114	-11.686	-0.062
275	2796552	C19H13N2O3SCl3	Negative	Maybridge_4_B21	Maybridge_4_B21	rb_chemical_libraries.maybridge384map_TBL	4	B21	Cc1onc(c1C(=O)SCC(=O)Nc1ccc(Cl)cc1)c1c(Cl)cccc1Cl	NA	NA	BTB 00848	?	7.2	2796552	NA	NA	NA	Maybridge_4_B21	19626	Maybridge_4_B21	19626	0.124	0.03	4.2	88000	2971320	293720	1233760	-3.911	-1.184	-0.743	-3.2	Treatment	Maybridge	4	Pl.04	B21	B	21	Round_3	-4.502	-5.368	-9.87	-5.155	-1.083	-0.718	-3.873	-4.072
276	4649636	C20H16N2O4SCl2	Negative	Maybridge_4_D21	Maybridge_4_D21	rb_chemical_libraries.maybridge384map_TBL	4	D21	COc1ccc(NC(=O)CSC(=O)c2c(C)onc2c2c(Cl)cccc2Cl)cc1	NA	NA	BTB 00849	?	12.9	4649636	NA	NA	NA	Maybridge_4_D21	19674	Maybridge_4_D21	19674	0.085	0.024	3.569	81520	3439720	362120	1292240	-4.81	0.435	1.936	-3.428	Treatment	Maybridge	4	Pl.04	D21	D	21	Round_3	-6.927	-8.294	-15.221	-6.628	0.535	1.711	-3.995	-7.163
277	3718323	C19H13N2O3FSCl2	Negative	Maybridge_4_P19	Maybridge_4_P19	rb_chemical_libraries.maybridge384map_TBL	4	P19	Cc1onc(c1C(=O)SCC(=O)Nc1ccc(F)cc1)c1c(Cl)cccc1Cl	NA	NA	BTB 00847	?	5	3718323	NA	NA	NA	Maybridge_4_P19	19960	Maybridge_4_P19	19960	0.201	0.038	5.314	145120	3844920	367880	1954800	-1.814	1.105	1.92	-0.721	Treatment	Maybridge	4	Pl.04	P19	P	19	Round_3	-3.031	-3.881	-6.912	-1.585	0.971	1.65	-0.748	-2.556
278	2807419	C15H9NOF6S	Positive	Maybridge_41_H13	Maybridge_41_H13	rb_chemical_libraries.maybridge384map_TBL	41	H13	FC(F)(F)c1cc(SC(=O)Nc2ccccc2)cc(c1)C(F)(F)F	NA	NA	EN 00236	?	8.5	2807419	NA	NA	NA	Maybridge_41_H13	33970	Maybridge_41_H13	33970	0.251	0.065	3.876	105560	1630080	614560	2382080	-0.213	-7.014	0.306	0.05	Treatment	Maybridge	41	Pl.05	H13	H	13	Round_4	16.592	-0.422		-0.193	-8.884	0.24	0.075	8.691
279	2807484	C32H18N4O2F6	Positive	Maybridge_41_H14	Maybridge_41_H14	rb_chemical_libraries.maybridge384map_TBL	41	H14	NA	NA	NA	FM 00138	?	28.9	2807484	NA	NA	NA	Maybridge_41_H14	33971	Maybridge_41_H14	33971	1.121	0.263	4.254	96640	366880	519440	2209680	-0.293	-12.184	-0.484	0.311	Treatment	Maybridge	41	Pl.05	H14	H	14	Round_4	123.769	1.566	125.335	-0.32	-28.408	-0.483	0.353	28.088
280	189420;2807420	C18H13NSCl2	Positive	Maybridge_41_J13	Maybridge_41_J13	rb_chemical_libraries.maybridge384map_TBL	41	J13	CSc1cc(nc(c1)c1ccc(Cl)cc1)c1ccc(Cl)cc1	NA	NA	EN 00242	?	7.6	189420	NA	NA	NA	Maybridge_41_J13	34018	Maybridge_41_J13	34018	0.236	0.06	3.915	115960	1920480	606160	2372960	1.436	-4.889	0.027	0.357	Treatment	Maybridge	41	Pl.05	J13	J	13	Round_4	14.097	-0.193		1.337	-5.883	0.005	0.394	7.22
281	2807411;5714247	C21H16N2O3Cl2	Positive	Maybridge_41_L11	Maybridge_41_L11	rb_chemical_libraries.maybridge384map_TBL	41	L11	Cc1onc(c1C(=O)ON=C(C)C=Cc1ccccc1)c1c(Cl)cccc1Cl	NA	NA	EN 00223	?	6.3	2807411	NA	NA	NA	Maybridge_41_L11	34064	Maybridge_41_L11	34064	0.202	0.038	5.251	69680	1815400	307600	1615080	-3.129	-5.078	-4.743	-2.185	Treatment	Maybridge	41	Pl.05	L11	L	11	Round_4	2.563	6.46	9.023	-3.677	-6.434	-6.181	-2.662	2.757
282	2807501	C21H22N2O3	Positive	Maybridge_41_L20	Maybridge_41_L20	rb_chemical_libraries.maybridge384map_TBL	41	L20	Cc1onc(c2ccccc2)c1C(=O)ON=C1C2CC3CC(C2)CC1C3	NA	NA	FM 00209	?	9.1	2807501	NA	NA	NA	Maybridge_41_L20	34073	Maybridge_41_L20	34073	0.224	0.048	4.706	45600	957960	129440	609200	-4.897	-9.06	-8.437	-8.096	Treatment	Maybridge	41	Pl.05	L20	L	20	Round_4	9.139	1.399		-7.487	-15.098	-16.02	-14.556	7.611
283	4075176	C21H21N2O3Cl	Positive	Maybridge_41_N20	Maybridge_41_N20	rb_chemical_libraries.maybridge384map_TBL	41	N20	Cc1onc(c2ccccc2Cl)c1C(=O)ON=C1C2CC3CC(C2)CC1C3	NA	NA	FM 00210	?	10.4	4075176	NA	NA	NA	Maybridge_41_N20	34121	Maybridge_41_N20	34121	0.261	0.049	5.285	36880	745440	110840	585840	-6.745	-10.812	-8.547	-8.731	Treatment	Maybridge	41	Pl.05	N20	N	20	Round_4	9.207	3.086	12.293	-10.825	-19.203	-17.532	-15.52	8.378
284	2807481;5714261;7033962;7033963	C23H17N2O2Cl	Negative	Maybridge_41_P12	Maybridge_41_P12	rb_chemical_libraries.maybridge384map_TBL	41	P12	NA	NA	NA	FM 00130	?	4.7	2807481	NA	NA	NA	Maybridge_41_P12	34161	Maybridge_41_P12	34161	0.099	0.029	3.423	48200	1661880	314960	1078120	-8.94	-7.955	-4.755	-7.124	Treatment	Maybridge	41	Pl.05	P12	P	12	Round_4	-3.777	-6.737	-10.514	-10.848	-9.451	-6.036	-9.301	-1.397
285	5157888	C15H17N4O2Cl	Positive	Maybridge_42_B16	Maybridge_42_B16	rb_chemical_libraries.maybridge384map_TBL	42	B16	CCCc1nn(C)cc1C(=O)ON=C(N)c1ccc(Cl)cc1	NA	NA	GK 00845	?	13.8	5157888	NA	NA	NA	Maybridge_42_B16	34213	Maybridge_42_B16	34213	0.246	0.057	4.326	20800	365800	103120	446120	-8.278	-9.274	-10.431	-8.206	Treatment	Maybridge	42	Pl.06	B16	B	16	Round_4	14.073	1.623	15.696	-15.363	-25.254	-21.735	-17.802	9.891
286	2807802;5714319 ?	C15H10N2OF6S	Positive	Maybridge_42_J16	Maybridge_42_J16	rb_chemical_libraries.maybridge384map_TBL	42	J16	FC(F)(F)c1cc(NC(=O)NC=Cc2cscc2)cc(c1)C(F)(F)F	NA	NA	GK 00860	?	13.6	2807802	NA	NA	NA	Maybridge_42_J16	34405	Maybridge_42_J16	34405	0.199	0.039	5.092	11400	291400	58200	296360	-10.113	-11.723	-12.367	-10.713	Treatment	Maybridge	42	Pl.06	J16	J	16	Round_4	4.594	3.986	8.58	-22.447	-30.443	-30.037	-24.404	7.996
287	2808032;5714378	C21H18N4O2F3Cl	Positive	Maybridge_43_F21	Maybridge_43_F21	rb_chemical_libraries.maybridge384map_TBL	43	F21	CCCc1n(ncc1C(=O)ON=C(N)c1ccc(cc1)C(F)(F)F)c1ccc(Cl)cc1	NA	NA	GK 01583	?	12.2	2808032	NA	NA	NA	Maybridge_43_F21	34698	Maybridge_43_F21	34698	0.272	0.056	4.864	28840	515440	105680	514000	-5.914	-8.558	-9.251	-7.693	Treatment	Maybridge	43	Pl.07	F21	F	21	Round_4	12.754	2.731	15.485	-11.177	-19.728	-19.29	-15.669	8.551
288	5057932	C21H8N2O4F12S3	Positive	Maybridge_44_B18	Maybridge_44_B18	rb_chemical_libraries.maybridge384map_TBL	44	B18	NA	NA	NA	GK 02465	?	10.3	5057932	NA	NA	NA	Maybridge_44_B18	34983	Maybridge_44_B18	34983	0.255	0.051	5.036	16920	334640	52720	265520	-8.527	-9.717	-11.489	-10.167	Treatment	Maybridge	44	Pl.08	B18	B	18	Round_4	7.625	4.317	11.942	-21.379	-24.897	-31.595	-24.845	3.518
289	2808213	C21H10N2O2F9SCl	Positive	Maybridge_44_G10	Maybridge_44_G10	rb_chemical_libraries.maybridge384map_TBL	44	G10	FC(F)(F)c1cc(Sc2ncc(C(=O)OCc3ccc(Cl)cc3)c(n2)C(F)(F)F)cc(c1)C(F)(F)F	NA	NA	GK 02004	?	6.9	2808213	NA	NA	NA	Maybridge_44_G10	35095	Maybridge_44_G10	35095	0.235	0.051	4.578	84640	1649960	410520	1879520	-1.245	-4.358	-2.871	-0.856	Treatment	Maybridge	44	Pl.08	G10	G	10	Round_4	7.097	3.01	10.107	-1.56	-6.1	-3.409	-1.09	4.54
290	2808393;5714419	C22H20N5O4F3	Positive	Maybridge_44_H14	Maybridge_44_H14	rb_chemical_libraries.maybridge384map_TBL	44	H14	[O-][N ](=O)c1ccc(cc1)n1ncc(C(=O)ON=C(N)c2ccc(cc2)C(C)(C)C)c1C(F)(F)F	NA	NA	GK 02444	?	7.1	2808393	NA	NA	NA	Maybridge_44_H14	35123	Maybridge_44_H14	35123	0.219	0.046	4.791	51960	1138200	189040	905760	-4.682	-6.918	-8.4	-6.752	Treatment	Maybridge	44	Pl.08	H14	H	14	Round_4	5.748	2.842	8.59	-7.497	-10.848	-14.135	-10.359	3.351
291	2808720;5714452	C21H18N2O2F6S2	Positive	Maybridge_45_L20	Maybridge_45_L20	rb_chemical_libraries.maybridge384map_TBL	45	L20	Cc1c(sc2cc(sc12)C(C)(C)C)C(=O)ON=C(N)c1cc(cc(c1)C(F)(F)F)C(F)(F)F	NA	NA	GK 03057	?	9.2	2808720	NA	NA	NA	Maybridge_45_L20	35609	Maybridge_45_L20	35609	0.288	0.055	5.268	66840	1222600	195560	1030120	-4.983	-8.892	-8.362	-7.562	Treatment	Maybridge	45	Pl.09	L20	L	20	Round_4	10.969	4.415	15.384	-6.708	-13.815	-13.449	-11.318	7.107
292	2808749	C17H19NO7S	Negative	Maybridge_46_M07	Maybridge_46_M07	rb_chemical_libraries.maybridge384map_TBL	46	M07	COC(=O)c1cc(OC)c(OC)cc1NS(=O)(=O)c1ccc(OC)cc1	NA	NA	GK 03103	?	10.1	2808749	NA	NA	NA	Maybridge_46_M07	36004	Maybridge_46_M07	36004	0.058	0.022	2.635	31600	1435800	242560	639160	-9.372	-5.239	-7.067	-6.858	Treatment	Maybridge	46	Pl.10	M07	M	7	Round_4	-6.016	-6.701	-12.717	-15.46	-7.569	-10.293	-12.499	-7.891
293	543160 ?	C15H15NO4S	Positive	Maybridge_46_P09	Maybridge_46_P09	rb_chemical_libraries.maybridge384map_TBL	46	P09	CCOC(=O)c1c2CCCCc2sc1n1c(=O)ccc1=O	NA	NA	GK 03299	?	4.7	543160	NA	NA	NA	Maybridge_46_P09	36078	Maybridge_46_P09	36078	0.273	0.05	5.442	89080	1773080	274360	1492960	-4.569	-4.677	-6.713	-5.354	Treatment	Maybridge	46	Pl.10	P09	P	9	Round_4	7.474	1.632	9.106	-4.374	-5.993	-9.089	-6.043	1.619
294	2809142	C19H16NO3S2Cl	Positive	Maybridge_47_H13	Maybridge_47_H13	rb_chemical_libraries.maybridge384map_TBL	47	H13	CC(=O)c1sc(cc1NS(=O)(=O)c1ccc(C)c(Cl)c1)c1ccccc1	NA	NA	GK 03753	?	12.1	2809142	NA	NA	NA	Maybridge_47_H13	36274	Maybridge_47_H13	36274	0.504	0.037	13.493	99480	2662840	540120	7287800	0.094	-2.191	0.72	20.114	Treatment	Maybridge	47	Pl.11	H13	H	13	Round_4	2.825	36.292	39.117	0.1	-2.158	0.698	10.583	2.258
295	2809205	C11H6N3OF3Cl2	Positive	Maybridge_47_J14	Maybridge_47_J14	rb_chemical_libraries.maybridge384map_TBL	47	J14	FC(F)(F)c1ccn(n1)C(=O)Nc1ccc(Cl)c(Cl)c1	NA	NA	HAN 00212	?	8.2	2809205	NA	NA	NA	Maybridge_47_J14	36323	Maybridge_47_J14	36323	0.291	0.063	4.616	107240	1703240	532040	2455680	2.144	-4.235	0.486	0.715	Treatment	Maybridge	47	Pl.11	J14	J	14	Round_4	15.648	-0.001		2.203	-5.748	0.465	0.71	7.951
296	2809804	C17H16N5OFS	Negative	Maybridge_49_D16	Maybridge_49_D16	rb_chemical_libraries.maybridge384map_TBL	49	D16	CN(C)c1ccc(cc1)n1nnnc1SCC(=O)c1ccc(F)cc1	NA	NA	HTS 00788	?	16.6	2809804	NA	NA	NA	Maybridge_49_D16	36949	Maybridge_49_D16	36949	0.047	0.022	2.124	16200	727520	100000	212360	-12.429	-9.837	-11.215	-11.478	Treatment	Maybridge	49	Pl.13	D16	D	16	Round_4	-7.883	-12.287	-20.17	-27.844	-19.432	-24.348	-32.584	-8.412
297	2809767	C16H15N5FSCl	Negative	Maybridge_49_F06	Maybridge_49_F06	rb_chemical_libraries.maybridge384map_TBL	49	F06	CN(C)c1ccc(cc1)n1nnnc1SCc1c(F)cccc1Cl	NA	NA	HTS 00695	?	18.3	2809767	NA	NA	NA	Maybridge_49_F06	36987	Maybridge_49_F06	36987	0.037	0.019	1.999	22280	1193720	122080	244080	-11.694	-8.457	-12.22	-12.173	Treatment	Maybridge	49	Pl.13	F06	F	6	Round_4	-7.757	-11.802	-19.559	-23.066	-13.308	-23.026	-31.601	-9.758
298	2809769	C16H16N5SCl	Negative	Maybridge_49_J06	Maybridge_49_J06	rb_chemical_libraries.maybridge384map_TBL	49	J06	CN(C)c1ccc(cc1)n1nnnc1SCc1ccc(Cl)cc1	NA	NA	HTS 00697	?	20.3	2809769	NA	NA	NA	Maybridge_49_J06	37083	Maybridge_49_J06	37083	0.033	0.018	1.868	17480	990440	134960	252040	-12.552	-9.181	-12.082	-11.842	Treatment	Maybridge	49	Pl.13	J06	J	6	Round_4	-9.106	-12.6	-21.706	-26.957	-15.733	-21.761	-30.88	-11.224
299	2810421 ?	C15H11N2O2F3ClBr	Positive	Maybridge_51_B22	Maybridge_51_B22	rb_chemical_libraries.maybridge384map_TBL	51	B22	COc1ccc(Cl)cc1NC(=O)Nc1ccc(Br)c(c1)C(F)(F)F	NA	NA	HTS 01937	?	8.5	2810421	NA	NA	NA	Maybridge_51_B22	37675	Maybridge_51_B22	37675	0.216	0.045	4.784	56120	1243360	279160	1335600	-5.249	-8.662	-5.829	-4.284	Treatment	Maybridge	51	Pl.15	B22	B	22	Round_4	5.141	1.702	6.843	-7.316	-14.181	-7.729	-6.136	6.865
300	2810157;5714540;5714541;5790569	C21H19N4O3Cl3.2H2O	Positive	Maybridge_51_G11	Maybridge_51_G11	rb_chemical_libraries.maybridge384map_TBL	51	G11	O.O.Cc1nn(CCC(N)=NOC(=O)c2cc(Cl)cc(Cl)c2)c(C)c1Oc1ccc(Cl)cc1	NA	NA	HTS 01502	?	6	2810157	NA	NA	NA	Maybridge_51_G11	37784	Maybridge_51_G11	37784	0.209	0.039	5.342	95640	2449160	233480	1247160	-0.526	-3.437	-7.673	-5.715	Treatment	Maybridge	51	Pl.15	G11	G	11	Round_4	3.537	4.28	7.817	-0.608	-3.912	-10.781	-8.1	3.304
301	2810424 ?	C14H9N2OF4Br	Positive	Maybridge_51_H22	Maybridge_51_H22	rb_chemical_libraries.maybridge384map_TBL	51	H22	Fc1ccc(NC(=O)Nc2ccc(Br)c(c2)C(F)(F)F)cc1	NA	NA	HTS 01940	?	7	2810424	NA	NA	NA	Maybridge_51_H22	37819	Maybridge_51_H22	37819	0.174	0.036	4.821	43800	1214960	211360	1018880	-5.558	-9.43	-7.747	-6.75	Treatment	Maybridge	51	Pl.15	H22	H	22	Round_4	2.224	1.293		-9.32	-15.212	-11.679	-10.62	5.892
302	2817749	C21H12N2O4F3Br	Positive	Maybridge_51_N22	Maybridge_51_N22	rb_chemical_libraries.maybridge384map_TBL	51	N22	C1=CC=C2C(=C1)C(=O)N(C2=O)CC3=CC=C(O3)C(=O)NC4=CC(=C(C=C4)Br)C(F)(F)F	NA	http://www.chemdrug.com/article/10/3197/15982876.html	HTS 01944	?	6.2	2817749	NA	NA	NA	Maybridge_51_N22	37963	Maybridge_51_N22	37963	0.199	0.039	5.134	66440	1714080	266600	1368760	-4.48	-7.577	-6.938	-5.72	Treatment	Maybridge	51	Pl.15	N22	N	22	Round_4	2.807	2.011	4.818	-5.596	-10.174	-9.096	-7.482	4.578
303	2811228	C23H30N4O2	Positive	Maybridge_54_H09	Maybridge_54_H09	rb_chemical_libraries.maybridge384map_TBL	54	H09	Cn1nc(c(NC(=O)c2c(C)onc2c2ccccc2)c1C(C)(C)C)C(C)(C)C	NA	NA	HTS 03454	?	6.8	2811228	NA	NA	NA	Maybridge_54_H09	38958	Maybridge_54_H09	38958	0.219	0.041	5.326	99880	2423720	536160	2855640	0.344	-3.939	-0.44	1.68	Treatment	Maybridge	54	Pl.18	H09	H	9	Round_4	7.276	3.45	10.726	0.333	-4.498	-0.459	1.463	4.831
304	2811546	C19H12N3OF3S2	Positive	Maybridge_55_H13	Maybridge_55_H13	rb_chemical_libraries.maybridge384map_TBL	55	H13	FC(F)(F)c1cc(n(n1)c1ccc(NC(=O)c2sccc2)cc1)c1sccc1	NA	NA	HTS 04032	?	17.5	2811546	NA	NA	NA	Maybridge_55_H13	39346	Maybridge_55_H13	39346	0.502	0.095	5.293	98520	1037960	488960	2588160	-2.681	-10.111	-1.869	1.036	Treatment	Maybridge	55	Pl.19	H13	H	13	Round_4	28.291	4.209	32.5	-2.486	-17.116	-1.872	1.026	14.63
305	2811403	C15H12N2OS	Positive	Maybridge_55_I13	Maybridge_55_I13	rb_chemical_libraries.maybridge384map_TBL	55	I13	O=C(Nc1sc2ccccc2c1)Nc1ccccc1	NA	NA	HTS 03767	?	72.3	2811403	NA	NA	NA	Maybridge_55_I13	39370	Maybridge_55_I13	39370	18.404	8.36	2.201	246120	29440	1184000	2606520	13.768	-14.949	15.053	1.127	Treatment	Maybridge	55	Pl.19	I13	I	13	Round_4	4983.4	-11.551		9	-72.123	9.972	1.11	81.123
306	2811547	C21H14N3OF3S	Positive	Maybridge_55_J13	Maybridge_55_J13	rb_chemical_libraries.maybridge384map_TBL	55	J13	FC(F)(F)c1cc(n(n1)c1ccc(NC(=O)c2ccccc2)cc1)c1sccc1	NA	NA	HTS 04033	?	9.6	2811547	NA	NA	NA	Maybridge_55_J13	39394	Maybridge_55_J13	39394	0.303	0.059	5.165	105520	1797680	501240	2588840	-2.483	-7.327	-2.165	0.206	Treatment	Maybridge	55	Pl.19	J13	J	13	Round_4	6.632	3.564	10.196	-2.232	-9.513	-2.154	0.197	7.281
307	5714578	C16H11N3OS	Positive	Maybridge_57_P19	Maybridge_57_P19	rb_chemical_libraries.maybridge384map_TBL	57	P19	O=C1Nc2ccccc2\C1=C\c1c[nH]nc1-c1cccs1	NA	NA	HTS 05070	?	7.8	5714578	NA	NA	NA	Maybridge_57_P19	40312	Maybridge_57_P19	40312	0.325	0.05	6.526	74280	1491240	204120	1332160	-6.823	-8.922	-10.124	-8.87	Treatment	Maybridge	57	Pl.21	P19	P	19	Round_4	2.726	7.931	10.657	-7.471	-11.688	-14.451	-10.867	4.217
308	735788;6930679	C16H15NO4	Negative	Maybridge_59_J12	Maybridge_59_J12	rb_chemical_libraries.maybridge384map_TBL	59	J12	OC(=O)CCC(=O)Nc1ccccc1Oc1ccccc1	NA	NA	HTS 06089	?	53.3	735788	NA	NA	NA	Maybridge_59_J12	40929	Maybridge_59_J12	40929	0.011	0.039	0.289	117880	3019600	456400	132120	-0.279	-1.052	-0.996	-20.275	Treatment	Maybridge	59	Pl.23	J12	J	12	Round_4	0.635	-24.428		-0.25	-1.021	-1.016	-55.073	0.771
309	2813129	C18H15NO5S	Positive	Maybridge_60_H06	Maybridge_60_H06	rb_chemical_libraries.maybridge384map_TBL	60	H06	CC1=CC(=O)Oc2cc(NS(=O)(=O)c3ccc4OCCc4c3)ccc12	NA	NA	HTS 06547	?	8.1	2813129	NA	NA	NA	Maybridge_60_H06	41259	Maybridge_60_H06	41259	0.258	0.04	6.473	138240	3464680	516880	3345560	-0.137	0.154	-3.044	6.122	Treatment	Maybridge	60	Pl.24	H06	H	6	Round_4	-0.278	13.189		-0.085	0.161	-3.063	5.325	-0.246
310	2813151	C23H19N3O3	Negative	Maybridge_60_J12	Maybridge_60_J12	rb_chemical_libraries.maybridge384map_TBL	60	J12	Cc1onc(c1NC(=O)Nc1ccccc1Oc1ccccc1)c1ccccc1	NA	NA	HTS 06589	?	89.7	2813151	NA	NA	NA	Maybridge_60_J12	41313	Maybridge_60_J12	41313	0.002	0.038	0.049	140040	3690680	571560	28160	0	0.172	-0.744	-19.856	Treatment	Maybridge	60	Pl.24	J12	J	12	Round_4	-0.635	-23.494		-0.001	0.109	-0.714	-90.286	-0.11
311	2813735;5714632	C12H12N4OS3	Positive	Maybridge_62_F20	Maybridge_62_F20	rb_chemical_libraries.maybridge384map_TBL	62	F20	NC1N(CC=C)C(=S)SC=1C(=O)NN=Cc1sccc1	NA	NA	HTS 07573	?	5.5	2813735	NA	NA	NA	Maybridge_62_F20	41993	Maybridge_62_F20	41993	0.172	0.045	3.819	202800	4499560	884160	3376840	0.933	-2.216	-0.927	0.954	Treatment	Maybridge	62	Pl.02	F20	F	20	Round_5	4.384	2.212	6.596	0.994	-2.487	-0.977	1.007	3.481
312	2814271	C20H20N2O3	Positive	Maybridge_64_L15	Maybridge_64_L15	rb_chemical_libraries.maybridge384map_TBL	64	L15	CC(C)(C)c1ccc(Oc2ccc(NC(=O)c3occc3)cn2)cc1	NA	NA	HTS 08502	?	12.5	2814271	NA	NA	NA	Maybridge_64_L15	42900	Maybridge_64_L15	42900	0.327	0.048	6.823	144120	3010360	367160	2505000	-3.313	-7.602	-7.827	-5.122	Treatment	Maybridge	64	Pl.04	L15	L	15	Round_5	7.082	17.92	25.002	-4.388	-10.366	-12.36	-5.855	5.978
313	2815131	C26H19N6O3Cl	Negative	Maybridge_65_B17	Maybridge_65_B17	rb_chemical_libraries.maybridge384map_TBL	65	B17	NA	NA	NA	HTS 09973	?	11.8	2815131	NA	NA	NA	Maybridge_65_B17	43046	Maybridge_65_B17	43046	0.088	0.028	3.181	98920	3582960	511040	1625520	-9.645	-5.355	-7.142	-10.303	Treatment	Maybridge	65	Pl.05	B17	B	17	Round_5	-7.293	-2.448	-9.741	-13.657	-6.587	-10.169	-14.885	-7.07
314	4683046	C21H14N6O3	Positive	Maybridge_65_D17	Maybridge_65_D17	rb_chemical_libraries.maybridge384map_TBL	65	D17	CC(=O)OC1C(OC(=O)c2ccc(C)cc2)C(COC(=O)c2ccc(C)cc2)OC1n1ccc(O)nc1=S	NA	http://www.chemdrug.com/article/10/3198/15987440.html	HTS 09974	?	4.6	4683046	NA	NA	NA	Maybridge_65_D17	43094	Maybridge_65_D17	43094	0.162	0.041	3.995	106600	2629600	572360	2286800	-7.397	-9.02	-7.265	-5.787	Treatment	Maybridge	65	Pl.05	D17	D	17	Round_5	2.656	6.042	8.698	-10.603	-12.851	-9.455	-7.063	2.248
315	2815134	C26H20N6O2S	Negative	Maybridge_65_H17	Maybridge_65_H17	rb_chemical_libraries.maybridge384map_TBL	65	H17	NA	NA	NA	HTS 09976	?	6.6	2815134	NA	NA	NA	Maybridge_65_H17	43190	Maybridge_65_H17	43190	0.088	0.033	2.643	158200	4755480	923720	2441400	-2.479	-2.087	-1.285	-6.19	Treatment	Maybridge	65	Pl.05	H17	H	17	Round_5	-1.138	-5.533		-2.998	-2.172	-1.305	-7.117	-0.826
316	2817394;5715188;5759185 ?	C15H16N4O3	Negative	Maybridge_67_A19	Maybridge_67_A19	rb_chemical_libraries.maybridge384map_TBL	67	A19	[O-][N ](=O)c1cccc(c1)C=C(n1cncn1)C(=O)C(C)(C)C	NA	NA	JFD 00787	?	9.4	2817394	NA	NA	NA	Maybridge_67_A19	43792	Maybridge_67_A19	43792	0.099	0.031	3.151	132880	4245640	836600	2635840	-4.96	-1.374	-0.134	-4.573	Treatment	Maybridge	67	Pl.07	A19	A	19	Round_5	-7.105	-6.45	-13.555	-5.98	-1.612	-0.13	-5.174	-4.368
317	NA	C16H7O3Cl3	Positive	Maybridge_67_F05	Maybridge_67_F05	rb_chemical_libraries.maybridge384map_TBL	67	F05	NA	NA	NA	JFD 00952	?	10.8	NA	NA	NA	NA	Maybridge_67_F05	43898	Maybridge_67_F05	43898	0.215	0.048	4.46	44880	932880	308640	1376560	-10.024	-13.164	-11.305	-9.999	Treatment	Maybridge	67	Pl.07	F05	F	5	Round_5	8.094	4.614	12.708	-20.894	-29.55	-18.032	-15.922	8.656
318	161091	C15H11NO	Negative	Maybridge_67_G04	Maybridge_67_G04	rb_chemical_libraries.maybridge384map_TBL	67	G04	Oc1cc(nc2ccccc12)-c1ccccc1	NA	NA	JFD 00822	?	11.2	161091	NA	NA	NA	Maybridge_67_G04	43921	Maybridge_67_G04	43921	0.073	0.03	2.426	128600	4283800	636800	1545080	-5.874	-3.768	-5.491	-9.632	Treatment	Maybridge	67	Pl.07	G04	G	4	Round_5	-4.362	-9.622	-13.984	-7.016	-4.121	-6.072	-14.35	-2.895
319	2817760	C17H11O3Cl	Positive	Maybridge_67_H05	Maybridge_67_H05	rb_chemical_libraries.maybridge384map_TBL	67	H05	CC1=CC(=CC=C1)OC2=C(C(=O)C3=CC=CC=C3C2=O)Cl	NA	http://www.chemdrug.com/article/10/3198/15989948.html	JFD 00953	?	7.4	2817760	NA	NA	NA	Maybridge_67_H05	43946	Maybridge_67_H05	43946	0.186	0.043	4.29	74320	1709600	304000	1304080	-7.367	-10.819	-10.937	-10.177	Treatment	Maybridge	67	Pl.07	H05	H	5	Round_5	5.576	2.981	8.557	-12.618	-18.884	-17.856	-16.753	6.266
320	605962	C16H10NO3Cl	Positive	Maybridge_67_J05	Maybridge_67_J05	rb_chemical_libraries.maybridge384map_TBL	67	J05	C1=CC=C2C(=C1)C(=O)C(=C(C2=O)Cl)OC3=CC=C(C=C3)N	NA	http://www.chemdrug.com/article/10/3198/15989949.html	JFD 00954	?	10.1	605962	NA	NA	NA	Maybridge_67_J05	43994	Maybridge_67_J05	43994	0.217	0.05	4.367	44040	885000	171440	748600	-10.337	-13.778	-14.382	-14.08	Treatment	Maybridge	67	Pl.07	J05	J	5	Round_5	10.252	3.347	13.599	-21.434	-30.955	-28.96	-28.398	9.521
321	2818250	C17H11O3Cl	Positive	Maybridge_67_K14	Maybridge_67_K14	rb_chemical_libraries.maybridge384map_TBL	67	K14	CC1=CC=C(C=C1)OC2=C(C(=O)C3=CC=CC=C3C2=O)Cl	NA	http://www.chemdrug.com/article/10/3198/15989916.html	JFD 00883	?	9.4	2818250	NA	NA	NA	Maybridge_67_K14	44027	Maybridge_67_K14	44027	0.222	0.047	4.767	76640	1643200	182760	871240	-9.084	-13.008	-15.042	-14.566	Treatment	Maybridge	67	Pl.07	K14	K	14	Round_5	8.499	6.43	14.929	-14.209	-21.628	-28.723	-26.711	7.419
322	14161	C16H10NO2Cl	Positive	Maybridge_67_L05	Maybridge_67_L05	rb_chemical_libraries.maybridge384map_TBL	67	L05	ClC1=C(Nc2ccccc2)C(=O)c2ccccc2C1=O	NA	NA	JFD 00955	?	11.3	14161	NA	NA	NA	Maybridge_67_L05	44042	Maybridge_67_L05	44042	0.227	0.058	3.878	51840	886720	190800	739960	-9.79	-14.222	-14.104	-13.743	Treatment	Maybridge	67	Pl.07	L05	L	5	Round_5	16.548	0.089		-18.944	-31.355	-27.122	-28.235	12.411
323	260556	C16H10NO3Cl	Positive	Maybridge_67_M16	Maybridge_67_M16	rb_chemical_libraries.maybridge384map_TBL	67	M16	Oc1ccc(NC2=C(Cl)C(=O)c3ccccc3C2=O)cc1	NA	NA	JFD 00893	?	6.5	260556	NA	NA	NA	Maybridge_67_M16	44077	Maybridge_67_M16	44077	0.182	0.044	4.171	39760	910280	140640	586640	-11.803	-15.079	-15.49	-15.851	Treatment	Maybridge	67	Pl.07	M16	M	16	Round_5	6.07	2.207	8.277	-24.315	-31.941	-33.069	-34.155	7.626
324	2817463;5715194	C18H8N3F3SCl2	Positive	Maybridge_67_N07	Maybridge_67_N07	rb_chemical_libraries.maybridge384map_TBL	67	N07	NA	NA	NA	JFD 00973	?	6.7	2817463	NA	NA	NA	Maybridge_67_N07	44092	Maybridge_67_N07	44092	0.192	0.046	4.14	49560	1070680	174040	720440	-10.917	-14.068	-14.755	-15.221	Treatment	Maybridge	67	Pl.07	N07	N	7	Round_5	7.599	2.387	9.986	-20.7	-28.482	-29.131	-30.237	7.782
325	101486;4439941;5374236;6436860;6477729 ?	C15H12N4	Positive	Maybridge_68_K15	Maybridge_68_K15	rb_chemical_libraries.maybridge384map_TBL	68	K15	N(N=Cc1ccccn1)c1ccc2ccccc2n1	NA	NA	JFD 01295	?	1	101486	NA	NA	NA	Maybridge_68_K15	44412	Maybridge_68_K15	44412	0.23	0.058	3.965	20160	347040	69720	276440	-21.301	-22.58	-21.762	-25.507	Treatment	Maybridge	68	Pl.08	K15	K	15	Round_5	13.068	2.068	15.136	-54.877	-66.435	-58.83	-69.365	11.558
326	5405;6604035;7048575;7048802;7048803	C32H41NO2	Positive	Maybridge_68_L15	Maybridge_68_L15	rb_chemical_libraries.maybridge384map_TBL	68	L15	CC(C)(C)c1ccc(cc1)C(O)CCCN1CCC(CC1)C(O)(c1ccccc1)c1ccccc1	NA	NA	JFD 01583	?	4.9	5405	ABCB1 | ABCB11 | CASP2 | CASP3 | CASP6 | CASP9 | CHRM1 | CHRM2 | CHRM3 | CHRM4 | CHRM5 | CYP2D6 | CYP2J2 | CYP3A4 | CYP3A5 | CYP3A7 | CYP3A7-CYP3AP1 | HRH1 | KCNA5	997	865	Maybridge_68_L15	44436	Maybridge_68_L15	44436	0.175	0.044	3.989	229040	5230560	838200	3343360	3.475	-0.215	-1.222	0.109	Treatment	Maybridge	68	Pl.08	L15	L	15	Round_5	3.625	2.396	6.021	3.315	-0.211	-1.218	0.11	3.526
327	2818249	C19H15N2O2.I	Positive	Maybridge_69_A21	Maybridge_69_A21	rb_chemical_libraries.maybridge384map_TBL	69	A21	CC1=[N+](C2=C(N1C3=CC=CC=C3)C(=O)C4=CC=CC=C4C2=O)C.[I-]	NA	http://www.chemdrug.com/article/10/3199/15990240.html	JFD 01855	?	8.5	2818249	NA	NA	NA	Maybridge_69_A21	44562	Maybridge_69_A21	44562	0.243	0.053	4.63	107360	2044360	200080	926280	-11.948	-13.675	-15.988	-16.236	Treatment	Maybridge	69	Pl.09	A21	A	21	Round_5	7.377	6.589	13.966	-14.314	-21.332	-31.712	-30.236	7.018
328	2818970	C16H8O3Cl2	Positive	Maybridge_69_C14	Maybridge_69_C14	rb_chemical_libraries.maybridge384map_TBL	69	C14	C1=CC=C2C(=C1)C(=O)C(=C(C2=O)Cl)OC3=CC=C(C=C3)Cl	NA	http://www.chemdrug.com/article/10/3199/15990253.html	JFD 01938	?	10.7	2818970	NA	NA	NA	Maybridge_69_C14	44603	Maybridge_69_C14	44603	0.211	0.041	5.163	22480	550520	116480	601400	-16.703	-18.167	-16.945	-17.435	Treatment	Maybridge	69	Pl.09	C14	C	14	Round_5	1.96	10.084	12.044	-41.595	-49.388	-42.355	-39.489	7.793
329	2817795	C13H10NO4SCl	Positive	Maybridge_69_H07	Maybridge_69_H07	rb_chemical_libraries.maybridge384map_TBL	69	H07	[O-][N ](=O)c1ccc(CS(=O)(=O)c2ccc(Cl)cc2)cc1	NA	NA	JFD 02048	?	13.5	2817795	NA	NA	NA	Maybridge_69_H07	44716	Maybridge_69_H07	44716	0.222	0.035	6.37	183880	5281960	974480	6207720	0.093	0.277	0.59	19.487	Treatment	Maybridge	69	Pl.09	H07	H	7	Round_5	-0.179	19.675		0.046	0.292	0.594	14.371	-0.246
330	2817982;3843615 ?	C38H61NO8	Positive	Maybridge_70_C22	Maybridge_70_C22	rb_chemical_libraries.maybridge384map_TBL	70	C22	CC(=O)NC1C(O)C(O)C(CO)OC1OC1CCC2(C)C(CCC3(C)C2CC=C2C4CC(C)(C)CC(C4CCC2<br>3C)C(O)=O)C1(C)C	NA	NA	JFD 02452	?	6.9	2817982	NA	NA	NA	Maybridge_70_C22	44995	Maybridge_70_C22	44995	0.27	0.046	5.828	87720	1891400	149920	873720	-9.293	-14.057	-13.784	-16.717	Treatment	Maybridge	70	Pl.10	C22	C	22	Round_5	7.188	11.551	18.739	-13.421	-22.789	-29.046	-31.558	9.368
331	2818430	C13H18N2S2	Positive	Maybridge_72_L20	Maybridge_72_L20	rb_chemical_libraries.maybridge384map_TBL	72	L20	CCN(CC)C(=S)NC(=S)c1ccc(C)cc1	NA	NA	JFD 03610	?	12.8	2818430	NA	NA	NA	Maybridge_72_L20	45977	Maybridge_72_L20	45977	0.44	0.033	13.176	177120	5304440	366720	4831960	0.483	0.991	-6.028	5.821	Treatment	Maybridge	72	Pl.12	L20	L	20	Round_5	-0.337	34.788		0.48	0.931	-8.577	4.703	-0.451
332	NA	C16H11N3O	Positive	Maybridge_73_C09	Maybridge_73_C09	rb_chemical_libraries.maybridge384map_TBL	73	C09	Oc1nc2ccccc2nc1-c1c[nH]c2ccccc12	NA	NA	JFD 03671	?	7	NA	NA	NA	NA	Maybridge_73_C09	46134	Maybridge_73_C09	46134	0.187	0.048	3.902	188320	3922360	688800	2688040	4.392	-1.658	-1.383	-0.684	Treatment	Maybridge	73	Pl.13	C09	C	9	Round_5	9.443	1.497	10.94	4.26	-1.984	-1.491	-0.729	6.244
333	2818479	C25H26N4O6	Positive	Maybridge_73_H05	Maybridge_73_H05	rb_chemical_libraries.maybridge384map_TBL	73	H05	[O-][N ](=O)c1cccc(NC(=O)C(C(=O)Nc2cccc(c2)[N ]([O-])=O)C23CC4CC(CC(C4<br>)C2)C3)c1	NA	NA	JFD 03971	?	4.8	2818479	NA	NA	NA	Maybridge_73_H05	46250	Maybridge_73_H05	46250	0.153	0.038	4.074	144360	3833800	714920	2912240	-0.761	-4.229	-2.963	-1.765	Treatment	Maybridge	73	Pl.13	H05	H	5	Round_5	4.131	3.009	7.14	-1.164	-4.73	-3.016	-1.781	3.566
334	2818942;5715402	C21H21NO3	Positive	Maybridge_75_G04	Maybridge_75_G04	rb_chemical_libraries.maybridge384map_TBL	75	G04	NA	NA	NA	KM 00438	?	7.9	2818942	NA	NA	NA	Maybridge_75_G04	46993	Maybridge_75_G04	46993	0.2	0.046	4.396	169800	3724080	677560	2978320	0.52	-5.499	-1.779	-1.043	Treatment	Maybridge	75	Pl.15	G04	G	4	Round_5	8.431	1.826	10.257	0.56	-6.56	-1.887	-1.092	7.12
335	2819098	C11H8N4O3Cl2	Positive	Maybridge_75_J04	Maybridge_75_J04	rb_chemical_libraries.maybridge384map_TBL	75	J04	[O-][N ](=O)c1n(C)ncc1C(=O)Nc1ccc(Cl)c(Cl)c1	NA	NA	KM 00805	?	9.5	2819098	NA	NA	NA	Maybridge_75_J04	47065	Maybridge_75_J04	47065	0.202	0.048	4.218	262200	5462360	932760	3934560	12.074	3.335	4.872	7.372	Treatment	Maybridge	75	Pl.15	J04	J	4	Round_5	10.358	0.809		10.359	3.234	4.307	6.674	7.125
336	2819178	C19H13N5OF6S2	Positive	Maybridge_76_C05	Maybridge_76_C05	rb_chemical_libraries.maybridge384map_TBL	76	C05	NA	NA	NA	KM 00989	?	7.9	2819178	NA	NA	NA	Maybridge_76_C05	47282	Maybridge_76_C05	47282	0.193	0.044	4.427	85400	1961040	391760	1734360	-8.003	-11.793	-8.148	-7.131	Treatment	Maybridge	76	Pl.16	C05	C	5	Round_5	5.565	5.32	10.885	-11.548	-17.621	-11.348	-9.485	6.073
337	2819271	C21H11N2OF6S2Cl	Negative	Maybridge_76_G10	Maybridge_76_G10	rb_chemical_libraries.maybridge384map_TBL	76	G10	NA	NA	NA	KM 01228	?	2.5	2819271	NA	NA	NA	Maybridge_76_G10	47383	Maybridge_76_G10	47383	0.098	0.03	3.242	41320	1364080	516000	1672760	-11.94	-14.849	-4.952	-7.936	Treatment	Maybridge	76	Pl.16	G10	G	10	Round_5	-4.637	-5.043	-9.68	-23.72	-25.609	-6.155	-10.587	1.889
338	2819298;3718784	C15H8N2O2F6S2	Negative	Maybridge_76_K16	Maybridge_76_K16	rb_chemical_libraries.maybridge384map_TBL	76	K16	NA	NA	NA	KM 01298	?	3.5	2819298	NA	NA	NA	Maybridge_76_K16	47485	Maybridge_76_K16	47485	0.095	0.03	3.14	32400	1071880	335000	1052000	-13.506	-15.839	-9.711	-12.026	Treatment	Maybridge	76	Pl.16	K16	K	16	Round_5	-4.679	-5.442	-10.121	-28.536	-30.312	-14.333	-19.622	1.776
339	2819409	C12H9NO4S3	Positive	Maybridge_76_L04	Maybridge_76_L04	rb_chemical_libraries.maybridge384map_TBL	76	L04	NA	NA	NA	KM 01670	?	11.9	2819409	NA	NA	NA	Maybridge_76_L04	47497	Maybridge_76_L04	47497	0.205	0.051	4.063	10480	207480	51080	207560	-15.821	-19.494	-15.11	-16.782	Treatment	Maybridge	76	Pl.16	L04	L	4	Round_5	8.768	1.544	10.312	-48.109	-64.463	-45.674	-50.09	16.354
340	2819186;3509569	C17H10N2O2F6S	Negative	Maybridge_76_O05	Maybridge_76_O05	rb_chemical_libraries.maybridge384map_TBL	76	O05	NA	NA	NA	KM 01007	?	4.4	2819186	NA	NA	NA	Maybridge_76_O05	47570	Maybridge_76_O05	47570	0.097	0.031	3.135	43960	1417880	329840	1034000	-14.37	-16.479	-10.251	-13.06	Treatment	Maybridge	76	Pl.16	O05	O	5	Round_5	-4.047	-6.338	-10.385	-25.228	-26.599	-15.036	-20.851	1.371
341	2819646	C11H6N2O2S2	Negative	Maybridge_77_P09	Maybridge_77_P09	rb_chemical_libraries.maybridge384map_TBL	77	P09	NA	NA	NA	KM 02349	?	4.4	2819646	NA	NA	NA	Maybridge_77_P09	47982	Maybridge_77_P09	47982	0.129	0.034	3.788	164040	4830480	807960	3060600	-4.644	-2.671	0.261	-2.533	Treatment	Maybridge	77	Pl.17	P09	P	9	Round_5	-2.023	-3.809	-5.832	-4.286	-2.604	0.251	-2.463	-1.682
342	2820200;6976458;6976459	C22H17NOS2	Negative	Maybridge_79_B09	Maybridge_79_B09	rb_chemical_libraries.maybridge384map_TBL	79	B09	NA	NA	NA	KM 03584	?	9.3	2820200	NA	NA	NA	Maybridge_79_B09	48414	Maybridge_79_B09	48414	0.101	0.036	2.782	167040	4599800	793840	2208480	-0.875	0.002	3.877	-3.695	Treatment	Maybridge	79	Pl.19	B09	B	9	Round_5	-1.489	-9.206		-0.979	-0.012	3.793	-4.573	-0.967
343	2820083	C13H16O4S2	Positive	Maybridge_79_C13	Maybridge_79_C13	rb_chemical_libraries.maybridge384map_TBL	79	C13	COC(=O)c1sc(c2C(=O)CC(C)(C)Cc12)S(C)=O	NA	NA	KM 03375	?	14.7	2820083	NA	NA	NA	Maybridge_79_C13	48442	Maybridge_79_C13	48442	0.269	0.049	5.503	61560	1257880	145760	802120	-10.396	-12.399	-17.694	-14.301	Treatment	Maybridge	79	Pl.19	C13	C	13	Round_5	9.85	9.27	19.12	-19.477	-25.083	-36.335	-27.271	5.606
344	2820210;6976462;6976463 ?	C18H18O4S2	Positive	Maybridge_79_D11	Maybridge_79_D11	rb_chemical_libraries.maybridge384map_TBL	79	D11	CCOC(=O)c1sc(c2C(=O)CC(Cc12)c1ccccc1)S(C)=O	NA	NA	KM 03609	?	12.9	2820210	NA	NA	NA	Maybridge_79_D11	48464	Maybridge_79_D11	48464	0.244	0.048	5.104	29760	623120	149800	764640	-13.684	-14.474	-17.914	-14.004	Treatment	Maybridge	79	Pl.19	D11	D	11	Round_5	8.257	6.688	14.945	-34.004	-38.523	-36.088	-27.702	4.519
345	6710819	C12H13NO2S2	Positive	Maybridge_79_D16	Maybridge_79_D16	rb_chemical_libraries.maybridge384map_TBL	79	D16	NA	NA	NA	KM 03775	?	6.5	6710819	NA	NA	NA	Maybridge_79_D16	48469	Maybridge_79_D16	48469	0.175	0.038	4.557	16560	430800	130480	594600	-14.485	-15.647	-17.519	-14.917	Treatment	Maybridge	79	Pl.19	D16	D	16	Round_5	2.547	2.231	4.778	-45.193	-46.205	-38.344	-32.864	1.012
346	2820302 ?	C19H20O4S2	Positive	Maybridge_79_D18	Maybridge_79_D18	rb_chemical_libraries.maybridge384map_TBL	79	D18	CS(=O)c1sc(C(=O)OCc2ccccc2)c2CC(C)(C)CC(=O)c21	NA	NA	KM 03789	?	13.2	2820302	NA	NA	NA	Maybridge_79_D18	48471	Maybridge_79_D18	48471	0.205	0.043	4.737	7160	165400	20680	97960	-15.474	-16.322	-21.651	-18.598	Treatment	Maybridge	79	Pl.19	D18	D	18	Round_5	6.105	3.558	9.663	-62.082	-64.594	-82.636	-71.987	2.512
347	2820064;3808655	C15H19NO3S2	Positive	Maybridge_79_G07	Maybridge_79_G07	rb_chemical_libraries.maybridge384map_TBL	79	G07	CCOC(=O)c1sc(SC)c2C(=O)C(CCc12)=CN(C)C	NA	NA	KM 03344	?	8.1	2820064	NA	NA	NA	Maybridge_79_G07	48532	Maybridge_79_G07	48532	0.202	0.044	4.615	108560	2485960	337720	1558640	-7.394	-9.842	-15.536	-12.349	Treatment	Maybridge	79	Pl.19	G07	G	7	Round_5	6.303	2.915	9.218	-10.153	-14.005	-20.559	-16.301	3.852
348	2820072	C13H16O5S2	Negative	Maybridge_79_I09	Maybridge_79_I09	rb_chemical_libraries.maybridge384map_TBL	79	I09	COC(=O)c1sc(c2C(=O)CC(C)(C)Cc12)S(C)(=O)=O	NA	NA	KM 03357	?	4.9	2820072	NA	NA	NA	Maybridge_79_I09	48582	Maybridge_79_I09	48582	0.115	0.032	3.594	165600	5179560	842760	3028520	-1.357	-0.535	2.388	-1.884	Treatment	Maybridge	79	Pl.19	I09	I	9	Round_5	-0.744	-5.343		-1.488	-0.515	2.063	-1.827	-0.973
349	2820319	C9H9O2S2Br	Negative	Maybridge_79_L22	Maybridge_79_L22	rb_chemical_libraries.maybridge384map_TBL	79	L22	CS(=O)c1sc(Br)c2CCCC(=O)c21	NA	NA	KM 03818	?	5	2820319	NA	NA	NA	Maybridge_79_L22	48667	Maybridge_79_L22	48667	0.121	0.031	3.907	167640	5430640	838120	3274120	-0.83	0.844	4.356	0.761	Treatment	Maybridge	79	Pl.19	L22	L	22	Round_5	-1.395	-3.869		-0.889	0.83	4.006	0.764	-1.719
350	2820408	C20H15N2O3F3S3	Positive	Maybridge_80_G10	Maybridge_80_G10	rb_chemical_libraries.maybridge384map_TBL	80	G10	CSc1sc(C(=O)Nc2cccc(c2)C(F)(F)F)c2c3ccccc3N(C)S(=O)(=O)c12	NA	NA	KM 04013	?	6.1	2820408	NA	NA	NA	Maybridge_80_G10	48919	Maybridge_80_G10	48919	0.203	0.041	4.957	135960	3322560	525040	2602560	-2.133	-4.93	-3.786	-1.277	Treatment	Maybridge	80	Pl.20	G10	G	10	Round_5	3.668	3.882	7.55	-2.536	-5.928	-4.096	-1.389	3.392
351	2820631;5715691	C18H18N3O2S2Cl	Negative	Maybridge_81_K09	Maybridge_81_K09	rb_chemical_libraries.maybridge384map_TBL	81	K09	CON=C1CCCc2c(sc(SC)c12)C(=O)NN=Cc1ccc(Cl)cc1	NA	NA	KM 04499	?	31.1	2820631	NA	NA	NA	Maybridge_81_K09	49398	Maybridge_81_K09	49398	0.075	0.026	2.82	17720	670280	105400	297200	-21.232	-23.379	-16.751	-24.517	Treatment	Maybridge	81	Pl.21	K09	K	9	Round_5	-6.492	-9.336	-15.828	-58.277	-53.823	-38.251	-64.864	-4.454
352	2820674;5715695	C18H18N3O2S2Cl	Negative	Maybridge_81_K21	Maybridge_81_K21	rb_chemical_libraries.maybridge384map_TBL	81	K21	CON=C1CCCc2c(sc(SC)c12)C(=O)NN=Cc1ccccc1Cl	NA	NA	KM 04598	?	34.6	2820674	NA	NA	NA	Maybridge_81_K21	49410	Maybridge_81_K21	49410	0.064	0.023	2.763	24800	1062440	114200	315480	-19.554	-21.172	-15.675	-23.974	Treatment	Maybridge	81	Pl.21	K21	K	21	Round_5	-8.768	-10.669	-19.437	-49.067	-41.436	-35.899	-62.834	-7.631
353	2821128	C16H11N3O4F3S3Cl	Positive	Maybridge_82_H21	Maybridge_82_H21	rb_chemical_libraries.maybridge384map_TBL	82	H21	FC(F)(F)c1cnc(c(Cl)c1)S(=O)(=O)c1sc(cc1)S(=O)(=O)NCc1ccccn1	NA	NA	KM 05590	?	9.2	2821128	NA	NA	NA	Maybridge_82_H21	49722	Maybridge_82_H21	49722	0.297	0.054	5.536	10920	203440	25240	139720	-14.99	-20.082	-14.665	-18.786	Treatment	Maybridge	82	Pl.22	H21	H	21	Round_5	12.815	7.798	20.613	-48.939	-67.785	-52.351	-61.953	18.846
354	2821452;5715854 ?	C20H18N4O2ClBr	Positive	Maybridge_83_D08	Maybridge_83_D08	rb_chemical_libraries.maybridge384map_TBL	83	D08	Cc1nn(Cc2cccc(c2)C(=O)ON=C(N)c2ccc(Cl)cc2)c(C)c1Br	NA	NA	KM 06408	?	6.2	2821452	NA	NA	NA	Maybridge_83_D08	49997	Maybridge_83_D08	49997	0.292	0.054	5.377	69960	1287200	232520	1250240	-7.29	-9.124	-7.53	-7.845	Treatment	Maybridge	83	Pl.23	D08	D	8	Round_5	9.93	6.982	16.912	-11.272	-16.569	-13.317	-12.373	5.297
355	585631;5372222	C17H13NO3	Positive	Maybridge_83_E21	Maybridge_83_E21	rb_chemical_libraries.maybridge384map_TBL	83	E21	NA	NA	NA	KM 05987	?	6.1	585631	NA	NA	NA	Maybridge_83_E21	50034	Maybridge_83_E21	50034	0.248	0.056	4.43	173440	3092120	596400	2642000	1.042	-4.204	-0.845	-0.859	Treatment	Maybridge	83	Pl.23	E21	E	21	Round_5	11.719	1.169		1.001	-5.017	-0.938	-0.874	6.018
356	2821570;5715906	C14H10N5O3Cl	Positive	Maybridge_84_C04	Maybridge_84_C04	rb_chemical_libraries.maybridge384map_TBL	84	C04	NC(=NOC(=O)Nc1cccc(Cl)c1)c1ccc2nonc2c1	NA	NA	KM 06734	?	6.5	2821570	NA	NA	NA	Maybridge_84_C04	50353	Maybridge_84_C04	50353	0.245	0.056	4.388	120000	2151560	384680	1687920	-3.28	-6.958	-4.776	-4.93	Treatment	Maybridge	84	Pl.24	C04	C	4	Round_5	5.908	2.861	8.769	-4.306	-11.077	-6.278	-6.596	6.771
357	1798954;5580950;5580951;6309546	C15H8N3OCl3	Positive	Maybridge_84_F11	Maybridge_84_F11	rb_chemical_libraries.maybridge384map_TBL	84	F11	NA	NA	NA	KM 06948	?	6.9	1798954	NA	NA	NA	Maybridge_84_F11	50432	Maybridge_84_F11	50432	0.251	0.057	4.375	26480	461960	77280	338120	-8.807	-12.779	-8.602	-11.656	Treatment	Maybridge	84	Pl.24	F11	F	11	Round_5	6.326	1.834	8.16	-20.921	-35.658	-21.918	-29.73	14.737
358	2821784	C14H15N3O5S	Positive	Maybridge_85_A03	Maybridge_85_A03	rb_chemical_libraries.maybridge384map_TBL	85	A03	COC1=CC=CN(CC(=O)NNS(=O)(=O)c2ccccc2)C1=O	NA	NA	KM 07197	?	5.2	2821784	NA	NA	NA	Maybridge_85_A03	50688	Maybridge_85_A03	50688	0.201	0.043	4.699	205840	4801520	769400	3615200	-0.084	-0.394	0.015	5.252	Treatment	Maybridge	85	Pl.25	A03	A	3	Round_5	1.012	6.313		-0.043	-0.386	0.067	4.95	0.343
359	3595893	C21H17N4O5F3	Positive	Maybridge_85_F18	Maybridge_85_F18	rb_chemical_libraries.maybridge384map_TBL	85	F18	COc1ccc(cc1OC)C(=O)ON=C(N)c1nccnc1Oc1cccc(c1)C(F)(F)F	NA	NA	KM 07868	?	12.6	3595893	NA	NA	NA	Maybridge_85_F18	50823	Maybridge_85_F18	50823	0.27	0.058	4.66	111400	1924920	304360	1418440	-6.07	-11.953	-11.102	-10.931	Treatment	Maybridge	85	Pl.25	F18	F	18	Round_5	14.965	6.731	21.696	-7.813	-19.053	-17.381	-15.979	11.24
360	4418182	C19H15N4O4Cl	Positive	Maybridge_86_D11	Maybridge_86_D11	rb_chemical_libraries.maybridge384map_TBL	86	D11	CN1C(=O)N(C=C(C(N)=NOC(=O)c2ccc(Cl)cc2)C1=O)c1ccccc1	NA	NA	KM 08184	?	5.3	4418182	NA	NA	NA	Maybridge_86_D11	51152	Maybridge_86_D11	51152	0.222	0.05	4.462	104760	2104760	356920	1592520	-3.485	-7.389	-4.979	-5.56	Treatment	Maybridge	86	Pl.26	D11	D	11	Round_5	7.561	2.444	10.005	-4.696	-10.348	-7.198	-7.588	5.652
361	2822584;7211132;7211133;7211134;7211135 ?	C22H24N3O2Cl	Negative	Maybridge_87_H12	Maybridge_87_H12	rb_chemical_libraries.maybridge384map_TBL	87	H12	Clc1ccc(NC(=O)ON=C2CC3CCCC(C2)N3Cc2ccccc2)cc1	NA	NA	KM 08844	?	19.3	2822584	NA	NA	NA	Maybridge_87_H12	51633	Maybridge_87_H12	51633	0.082	0.033	2.522	44920	1373600	274680	692720	-12.636	-11.199	-8.297	-15.128	Treatment	Maybridge	87	Pl.27	H12	H	12	Round_5	-3.22	-10.806	-14.026	-25.727	-21.978	-13.97	-29.476	-3.749
362	2822368;5716026	C13H8N4O2F3S3Cl	Negative	Maybridge_87_I07	Maybridge_87_I07	rb_chemical_libraries.maybridge384map_TBL	87	I07	CS(=NS(=O)(=O)c1cccc2nsnc21)c1ncc(cc1Cl)C(F)(F)F	NA	NA	KM 08415	?	3.1	2822368	NA	NA	NA	Maybridge_87_I07	51652	Maybridge_87_I07	51652	0.264	0.053	4.943	5320	99600	22280	110120	-18.803	-19.75	-16.338	-20.555	Treatment	Maybridge	87	Pl.27	I07	I	7	Round_5	8.803	5.844	14.647	-70.62	-79.607	-57.816	-69.933	8.987
363	2822570;7211109;7211110;7211111;7211112	C22H25N3O2	Positive	Maybridge_87_J08	Maybridge_87_J08	rb_chemical_libraries.maybridge384map_TBL	87	J08	O=C(Nc1ccccc1)ON=C1CC2CCCC(C1)N2Cc1ccccc1	NA	NA	KM 08825	?	11.5	2822570	NA	NA	NA	Maybridge_87_J08	51677	Maybridge_87_J08	51677	0.32	0.06	5.298	125640	2081760	322760	1709840	-4.594	-10.512	-8.199	-8.475	Treatment	Maybridge	87	Pl.27	J08	J	8	Round_5	14.366	6.572	20.938	-5.791	-15.956	-12.363	-11.005	10.165
364	2822571;7211114;7211115 ?	C20H23N3O2S	Positive	Maybridge_87_L08	Maybridge_87_L08	rb_chemical_libraries.maybridge384map_TBL	87	L08	O=C(Nc1ccccc1)ON=C1CC2CCCC(C1)N2Cc1sccc1	NA	NA	KM 08828	?	10	2822571	NA	NA	NA	Maybridge_87_L08	51725	Maybridge_87_L08	51725	0.271	0.055	4.953	149280	2725280	409600	2028800	-1.884	-7.673	-6.239	-5.371	Treatment	Maybridge	87	Pl.27	L08	L	8	Round_5	11.373	4.699	16.072	-2.211	-10.338	-8.436	-6.598	8.127
365	2822587	C16H13N3OS2	Negative	Maybridge_87_N12	Maybridge_87_N12	rb_chemical_libraries.maybridge384map_TBL	87	N12	CSc1nn(cc1C(=O)Sc1ccccn1)c1ccccc1	NA	NA	KM 08847	?	0.1	2822587	NA	NA	NA	Maybridge_87_N12	51777	Maybridge_87_N12	51777	0.232	0.044	5.281	60320	1375240	181320	957520	-12.218	-12.351	-10.839	-14.025	Treatment	Maybridge	87	Pl.27	N12	N	12	Round_5	3.24	5.518	8.758	-21.133	-23.13	-21.261	-23.396	1.997
366	2822604 ?	C21H22N3O2F3S2	Positive	Maybridge_87_P16	Maybridge_87_P16	rb_chemical_libraries.maybridge384map_TBL	87	P16	FC(F)(F)Sc1ccc(NC(=O)ON=C2CC3CCCC(C2)N3Cc2sccc2)cc1	NA	NA	KM 08872	?	7.5	2822604	NA	NA	NA	Maybridge_87_P16	51829	Maybridge_87_P16	51829	0.292	0.064	4.541	130800	2033600	381040	1730360	-8.394	-12.089	-8.442	-9.91	Treatment	Maybridge	87	Pl.27	P16	P	16	Round_5	13.539	2.378	15.917	-9.272	-17.783	-11.215	-12.259	8.511
367	2822749	C11H13N2O2F3	Positive	Maybridge_88_G18	Maybridge_88_G18	rb_chemical_libraries.maybridge384map_TBL	88	G18	CCCNC(=O)Nc1ccc(OC(F)(F)F)cc1	NA	NA	KM 09113	?	5.6	2822749	NA	NA	NA	Maybridge_88_G18	51999	Maybridge_88_G18	51999	0.193	0.043	4.446	189680	4372600	717360	3189320	2.357	-1.623	0.008	1.399	Treatment	Maybridge	88	Pl.28	G18	G	18	Round_5	4.721	1.228		2.425	-1.76	0.015	1.404	4.185
368	2822778	C22H25N6OF3	Positive	Maybridge_88_J05	Maybridge_88_J05	rb_chemical_libraries.maybridge384map_TBL	88	J05	CC(C)(C)c1cc2N=C(C=C(N3CCN(CC3)C(=O)Nc3ccccc3)n2n1)C(F)(F)F	NA	NA	KM 09152	?	5.3	2822778	NA	NA	NA	Maybridge_88_J05	52058	Maybridge_88_J05	52058	0.188	0.04	4.686	176200	4401960	641440	3006000	-0.4	-3.187	-3.508	-1.508	Treatment	Maybridge	88	Pl.28	J05	J	5	Round_5	2.361	4.144	6.505	-0.414	-3.365	-3.816	-1.466	2.951
369	4121951	C21H23N6F3Cl2	Positive	Maybridge_88_J07	Maybridge_88_J07	rb_chemical_libraries.maybridge384map_TBL	88	J07	CC(C)(C)c1cc2N=C(C=C(N3CCN(CC3)Nc3cc(Cl)cc(Cl)c3)n2n1)C(F)(F)F	NA	NA	KM 09163	?	5.9	4121951	NA	NA	NA	Maybridge_88_J07	52060	Maybridge_88_J07	52060	0.207	0.046	4.481	114720	2489240	454360	2036120	-7.553	-11.905	-7.822	-9.041	Treatment	Maybridge	88	Pl.28	J07	J	7	Round_5	5.565	2.696	8.261	-9.821	-16.671	-10.039	-11.002	6.85
370	2823125	C11H9N3O2Cl2	Positive	Maybridge_89_L15	Maybridge_89_L15	rb_chemical_libraries.maybridge384map_TBL	89	L15	Cc1cc(NC(=O)Nc2cc(Cl)cc(Cl)c2)on1	NA	NA	KM 09823	?	7.6	2823125	NA	NA	NA	Maybridge_89_L15	52500	Maybridge_89_L15	52500	0.184	0.037	4.968	183440	4949840	733560	3644560	1.37	0.713	-0.855	6.496	Treatment	Maybridge	89	Pl.29	L15	L	15	Round_5	1.349	9.2		1.466	0.712	-0.916	5.976	0.754
371	5310900;5661998;6612058	C13H12N3O3Cl	Positive	Maybridge_89_N20	Maybridge_89_N20	rb_chemical_libraries.maybridge384map_TBL	89	N20	CN1C(=O)N(C)C(=O)C(=CNc2ccc(Cl)cc2)C1=O	NA	NA	KM 10005	?	5.5	5310900	NA	NA	NA	Maybridge_89_N20	52553	Maybridge_89_N20	52553	0.177	0.043	4.074	209680	4838240	693440	2825240	4.738	-0.109	-0.917	-0.252	Treatment	Maybridge	89	Pl.29	N20	N	20	Round_5	4.806	1.308		4.65	-0.107	-1.04	-0.28	4.757
372	NA	C9H10N3OSBr	Positive	Maybridge_92_B09	Maybridge_92_B09	rb_chemical_libraries.maybridge384map_TBL	92	B09	CNC(=S)N\N=C\c1cc(Br)ccc1O	NA	NA	ML 00311	?	6.3	NA	NA	NA	NA	Maybridge_92_B09	53406	Maybridge_92_B09	53406	0.237	0.053	4.464	138600	2608520	428360	1912200	-4.6	-7.612	-4.602	-4.143	Treatment	Maybridge	92	Pl.32	B09	B	9	Round_5	3.972	5.116	9.088	-5.379	-10.785	-6.235	-5.359	5.406
373	NA	C9H11N3OS	Positive	Maybridge_92_P09	Maybridge_92_P09	rb_chemical_libraries.maybridge384map_TBL	92	P09	CNC(=S)N\N=C\c1ccccc1O	NA	NA	ML 00321	?	19.6	NA	NA	NA	NA	Maybridge_92_P09	53742	Maybridge_92_P09	53742	0.657	0.077	8.489	308160	3982120	338080	2870120	5.34	-4.591	-7.923	-0.299	Treatment	Maybridge	92	Pl.32	P09	P	9	Round_5	17.687	28.541	46.228	3.74	-4.84	-11.287	-0.228	8.58
374	2824126;5716243	C12H12N3O2SCl	Positive	Maybridge_93_A07	Maybridge_93_A07	rb_chemical_libraries.maybridge384map_TBL	93	A07	CNC(=O)ON=C(N)Cc1csc2ccc(Cl)cc12	NA	NA	MWP 00234	?	9.2	2824126	NA	NA	NA	Maybridge_93_A07	53764	Maybridge_93_A07	53764	0.342	0.07	4.878	107800	1536000	295000	1439120	-4.1	-8.3	-5.691	-6.147	Treatment	Maybridge	93	Pl.33	A07	A	7	Round_5	13.546	2.816	16.362	-5.106	-14.142	-8.286	-8.166	9.036
375	605049;5375144;5716247	C12H13N3O2S	Positive	Maybridge_93_A09	Maybridge_93_A09	rb_chemical_libraries.maybridge384map_TBL	93	A09	CNC(=O)ON=C(N)Cc1csc2ccccc12	NA	NA	MWP 00249	?	5.8	605049	NA	NA	NA	Maybridge_93_A09	53766	Maybridge_93_A09	53766	0.265	0.054	4.914	149480	2767880	399280	1962240	-0.35	-4.026	-3.814	-3.538	Treatment	Maybridge	93	Pl.33	A09	A	9	Round_5	6.408	2.509	8.917	-0.395	-5.471	-4.836	-4.08	5.076
376	NA	C17H12N3O2SCl	Positive	Maybridge_93_L05	Maybridge_93_L05	rb_chemical_libraries.maybridge384map_TBL	93	L05	NA	NA	NA	MWP 00576	?	7.5	NA	NA	NA	NA	Maybridge_93_L05	54026	Maybridge_93_L05	54026	0.274	0.044	6.247	79360	1808120	132440	827400	-5.684	-8.381	-9.651	-9.289	Treatment	Maybridge	93	Pl.33	L05	L	5	Round_5	3.991	8.086	12.077	-8.241	-12.915	-18.473	-15.599	4.674
377	2824542 ?	C13H10N2O2S2Cl2	Positive	Maybridge_94_O20	Maybridge_94_O20	rb_chemical_libraries.maybridge384map_TBL	94	O20	Clc1ccc(NC(=S)NS(=O)(=O)c2ccccc2)cc1Cl	NA	NA	NH 00081	?	6.5	2824542	NA	NA	NA	Maybridge_94_O20	54497	Maybridge_94_O20	54497	0.242	0.039	6.147	229200	5816320	668680	4110160	4.577	2.23	0.969	6.988	Treatment	Maybridge	94	Pl.34	O20	O	20	Round_5	2.272	9.036	11.308	3.711	1.937	0.903	5.616	1.774
378	305247;1551770;1551771	C16H11N3O5	Positive	Maybridge_97_A18	Maybridge_97_A18	rb_chemical_libraries.maybridge384map_TBL	97	A18	NA	NA	NA	PHG 00931	?	13.9	305247	NA	NA	NA	Maybridge_97_A18	55311	Maybridge_97_A18	55311	0.203	0.043	4.725	105520	2459880	363640	1718240	-5.644	-10.96	-18.902	-20.464	Treatment	Maybridge	97	Pl.01	A18	A	18	Round_6	6.576	11.491	18.067	-6.887	-15.677	-33.409	-28.314	8.79
379	NA	C13H9N2O3SCl3	Positive	Maybridge_98_D13	Maybridge_98_D13	rb_chemical_libraries.maybridge384map_TBL	98	D13	Oc1c(Cl)cc(Cl)cc1\C=N\NS(=O)(=O)c1ccc(Cl)cc1	NA	NA	RDR 00572	?	42.6	NA	NA	NA	NA	Maybridge_98_D13	55762	Maybridge_98_D13	55762	0.71	0.067	10.554	793440	11789880	1715000	18100680	50.586	27.792	6.337	102.731	Treatment	Maybridge	98	Pl.02	D13	D	13	Round_6	27.606	49.288	76.894	20.839	17.611	5.316	44.716	3.228
380	2725287;5365159	C12H24N6S2	Positive	Maybridge_98_P14	Maybridge_98_P14	rb_chemical_libraries.maybridge384map_TBL	98	P14	CC(C)(C)NC(=S)NN=CC=NNC(=S)NC(C)(C)C	NA	NA	RDR 00920	?	19.3	2725287	NA	NA	NA	Maybridge_98_P14	56051	Maybridge_98_P14	56051	0.25	0.04	6.241	269320	6731520	1273360	7947040	4.832	1.977	-0.113	25.839	Treatment	Maybridge	98	Pl.02	P14	P	14	Round_6	3.854	19.815	23.669	3.427	1.765	-0.089	17.592	1.662
381	35802	C16H12FN3O3	Negative	NIH_1_A18	NIH_1_A18	rb_chemical_libraries.nih384_TBL	1	A18	COC(=O)Nc1nc2cc(ccc2[nH]1)C(=O)c3ccc(F)cc3	FLUBENDAZOLE	NA	SAM001246685	YES	36	35802	NA	NA	NA	NIH_1_A18	17295	NIH_1_A18	17295	0.047	0.025	1.898	14800	597160	65640	124600	-15.459	-10.327	-11.231	-13.862	Treatment	NIH	1	Pl.22	A18	A	18	Round_2	-10.951	-14.417	-25.368	-41.828	-24.161	-26.107	-44.451	-17.667
382	443939	C27H29NO11.HCl	Negative	NIH_1_B19	NIH_1_B19	rb_chemical_libraries.nih384_TBL	1	B19	COc1cccc2C(=O)c3c(O)c4C[C@](O)(C[C@H](O[C@H]5C[C@H](N)[C@H](O)[C@H](C)O5)c4c(O)c3C(=O)c12)C(=O)CO.Cl-	DOXORUBICIN HYDROCHLORIDE	NA	SAM001246768	?	40.5	443939	NA	NA	NA	NIH_1_B19	17320	NIH_1_B19	17320	0.038	0.024	1.568	10240	427840	52280	81960	-14.061	-9.987	-11.153	-13.814	Treatment	NIH	1	Pl.22	B19	B	19	Round_2	-10.078	-16.36	-26.438	-46.086	-27.507	-28.724	-50.689	-18.579
383	23581796	C44H69NO12	Positive	NIH_1_C18	NIH_1_C18	rb_chemical_libraries.nih384_TBL	1	C18	CO[C@@H]1C[C@@H](CC[C@H]1O)/C=C(\C)/[C@H]2OC(=O)[C@@H]3CCCCN3C(=O)C(=O)[C@]4(O)O[C@@H]([C@H](C[C@H]4C)OC)[C@H](C[C@@H](C)CC(=C[C@@H](CC=C)C(=O)C[C@H](O)[C@H]2C)C)OC	TACROLIMUS	NA	SAM001246677	YES	6.6	23581796	NA	NA	NA	NIH_1_C18	17343	NIH_1_C18	17343	0.238	0.045	5.319	199600	4460760	537840	2860520	3.493	0.19	0.404	3.934	Treatment	NIH	1	Pl.22	C18	C	18	Round_2	4.92	6.574	11.494	3.589	0.193	0.448	3.61	3.396
384	165528	C20H22N8O5.3H2O	Negative	NIH_1_M19	NIH_1_M19	rb_chemical_libraries.nih384_TBL	1	M19	CN(Cc1cnc2nc(N)nc(N)c2n1)c3ccc(cc3)C(=O)N[C@@H](CCC(=O)O)C(=O)O.O	L-Glutamic acid, N-[4-[[(2,4-diamino-6-pteridinyl)methyl]methylamino]benzoyl]- [CAS]	NA	SAM001246985	?	36.9	165528	NA	NA	NA	NIH_1_M19	17584	NIH_1_M19	17584	0.059	0.027	2.207	5280	198560	36440	80440	-13.49	-11.055	-11.671	-14.359	Treatment	NIH	1	Pl.22	M19	M	19	Round_2	-5.713	-12.812	-18.525	-56.107	-37.35	-33.508	-51.622	-18.757
385	636362	C26H27NO9.HCl	Negative	NIH_1_O16	NIH_1_O16	rb_chemical_libraries.nih384_TBL	1	O16	C[C@@H]1O[C@H](C[C@H](N)[C@@H]1O)O[C@H]2C[C@@](O)(Cc3c(O)c4C(=O)c5ccccc5C(=O)c4c(O)c23)C(=O)C.Cl-	IDARUBICIN HCl	NA	SAM001246676	?	67.7	636362	NA	NA	NA	NIH_1_O16	17629	NIH_1_O16	17629	0.006	0.007	0.884	5880	848920	36440	32200	-13.244	-8.186	-11.344	-14.324	Treatment	NIH	1	Pl.22	O16	O	16	Round_2	-19.957	-21.493	-41.45	-53.864	-18.32	-33.183	-65.382	-35.544
386	65348	C27H29NO11.HCl	Negative	NIH_1_P11	NIH_1_P11	rb_chemical_libraries.nih384_TBL	1	P11	COc1cccc2C(=O)c3c(O)c4C[C@](O)(C[C@H](O[C@H]5C[C@H](N)[C@@H](O)[C@H](C)O5)c4c(O)c3C(=O)c12)C(=O)CO.Cl-	EPIRUBICIN HYDROCHLORIDE	NA	SAM001246559	?	52.5	65348	NA	NA	NA	NIH_1_P11	17648	NIH_1_P11	17648	0.023	0.017	1.306	6320	365160	40560	52960	-15.977	-10.735	-11.1	-14.839	Treatment	NIH	1	Pl.22	P11	P	11	Round_2	-16.902	-20.409	-37.311	-55.857	-29.993	-31.673	-58.292	-25.864
387	11693	C19H28NO3.Br-	Positive	NIH_1_P12	NIH_1_P12	rb_chemical_libraries.nih384_TBL	1	P12	C[N+]1(C)CCC(C1)OC(=O)C(O)(C2CCCC2)c3ccccc3.[Br-]	GLYCOPYRROLATE	NA	SAM001246629	YES	1.6	11693	NA	NA	NA	NIH_1_P12	17649	NIH_1_P12	17649	0.287	0.054	5.286	121280	2232240	241800	1278040	-4.653	-5.361	-5.323	-6.077	Treatment	NIH	1	Pl.22	P12	P	12	Round_2	7.221	3.729	10.95	-5.626	-7.549	-8.025	-8.315	1.923
388	68911	C16H26O5	Positive	NIH_2_K10	NIH_2_K10	rb_chemical_libraries.nih384_TBL	2	K10	CO[C@H]1O[C@@H]2O[C@@]3(C)CC[C@H]4[C@H](C)CC[C@@H]([C@H]1C)[C@@]24OO3	ARTEMETHER	NA	SAM001246799	YES	11.8	68911	ATP1A1 | CYP2B6 | CYP3A4	830	828	NIH_2_K10	17911	NIH_2_K10	17911	0.359	0.064	5.617	85680	1341400	204960	1151360	-9.557	-11.614	-11.365	-8.973	Treatment	NIH	2	Pl.23	K10	K	10	Round_2	18.27	8.317	26.587	-12.739	-18.967	-17.407	-11.838	6.228
389	3622700		Negative	OICR 24K Dissimilar_1_E09	OICR 24K Dissimilar_1_E09	rb_oicr.hts_DISSIMILAR_2016_TBL	1	E09	COc1c(OC)c(OC)cc(CNc2cc(c3cc2)CCN3C(C)=O)c1	NA	NA	OICR0305430A01: ChemDiv - 0567-1067	?	27.8	3622700	NA	NA	NA	OICR 24K Dissimilar_1_E09	83046	OICR 24K Dissimilar_1_E09	83046	0.079	0.036	2.192	14880	411600	93880	205760	-11.574	-11.039	-10.221	-15.547	Treatment	OICR 24K Dissimilar	1	Pl.01	E09	E	9	Round_8	-8.305	-10.13	-18.435	-30.441	-22.772	-22.164	-42.257	-7.669
390	740593		Positive	OICR 24K Dissimilar_1_F17	OICR 24K Dissimilar_1_F17	rb_oicr.hts_DISSIMILAR_2016_TBL	1	F17	Fc1cc(C(Oc2c(c3ccc2)nccc3)=O)ccc1	NA	NA	OICR0306212A01: ChemDiv - 2153-0549	?	7.8	740593	NA	NA	NA	OICR 24K Dissimilar_1_F17	83078	OICR 24K Dissimilar_1_F17	83078	0.434	0.091	4.743	152080	1663280	499360	2368600	1.359	-3.518	-1.346	0.767	Treatment	OICR 24K Dissimilar	1	Pl.01	F17	F	17	Round_8	10.939	4.41	15.349	1.362	-4.158	-1.475	0.775	5.52
391	585006		Negative	OICR 24K Dissimilar_12_B13	OICR 24K Dissimilar_12_B13	rb_oicr.hts_DISSIMILAR_2016_TBL	12	B13	COc1c(Cn2c(c3nc2c4c(N)non4)cccc3)cc(C)cc1	NA	NA	OICR0322480A01: ChemDiv - 8012-5912	?	13.2	585006	NA	NA	NA	OICR 24K Dissimilar_12_B13	87202	OICR 24K Dissimilar_12_B13	87202	0.114	0.038	2.992	70080	1833800	426000	1274760	-5.608	-1.79	-1.547	-7.325	Treatment	OICR 24K Dissimilar	12	Pl.12	B13	B	13	Round_8	-7.554	-8.982	-16.536	-7.214	-1.915	-1.641	-9.513	-5.299
392	5299797		Negative	OICR 24K Dissimilar_12_J17	OICR 24K Dissimilar_12_J17	rb_oicr.hts_DISSIMILAR_2016_TBL	12	J17	Clc1cn(c2cc1)cc(c3cc(c4cc3)OCCO4)n2	NA	NA	OICR0322669A01: ChemDiv - 8017-5810	?	8.1	5299797	NA	NA	NA	OICR 24K Dissimilar_12_J17	87398	OICR 24K Dissimilar_12_J17	87398	0.157	0.051	3.07	113040	2205160	525120	1612080	-0.802	0.308	0.409	-5.789	Treatment	OICR 24K Dissimilar	12	Pl.12	J17	J	17	Round_8	-2.134	-8.161	-10.295	-0.828	0.311	0.397	-6.531	-1.139
393	2849386		Negative	OICR 24K Dissimilar_13_D14	OICR 24K Dissimilar_13_D14	rb_oicr.hts_DISSIMILAR_2016_TBL	13	D14	Clc1ccc(C(C(c2ccccc2)CN3CCOCC3)=O)cc1	NA	NA	OICR0325801B01: ChemBridge - 5510294	?	10.1	2849386	NA	NA	NA	OICR 24K Dissimilar_13_D14	87635	OICR 24K Dissimilar_13_D14	87635	0.139	0.044	3.188	72880	1672280	594520	1895200	-5.519	-2.691	3.334	-2.728	Treatment	OICR 24K Dissimilar	13	Pl.13	D14	D	14	Round_8	-4.41	-7.127	-11.537	-7.169	-2.944	2.963	-2.954	-4.225
394	4030		Negative	OICR 24K Dissimilar_13_O17	OICR 24K Dissimilar_13_O17	rb_oicr.hts_DISSIMILAR_2016_TBL	13	O17	COC(Nc1[nH]c(c2n1)ccc(C(c3ccccc3)=O)c2)=O	NA	NA	OICR0324249A01: ChemBridge - 5250893	?	35.9	4030	BCL2 | IL8 | KDR | MAPK1 | MAPK3 | MAPK8 | MAPK9 | TUBA1A | TUBB4B	842	817	OICR 24K Dissimilar_13_O17	87902	OICR 24K Dissimilar_13_O17	87902	0.065	0.034	1.902	9160	266760	66720	126920	-14.946	-12.706	-14.571	-18.864	Treatment	OICR 24K Dissimilar	13	Pl.13	O17	O	17	Round_8	-9.936	-14.333	-24.269	-42.246	-30.823	-32.32	-56.773	-11.423
395	1220334		Negative	OICR 24K Dissimilar_14_N14	OICR 24K Dissimilar_14_N14	rb_oicr.hts_DISSIMILAR_2016_TBL	14	N14	Cc1c(C(N2CCN(c3c(C)c(C)ccc3)CC2)=O)c(c4ccccc4)no1	NA	NA	OICR0328083A01: ChemBridge - 5692376	?	17.7	1220334	NA	NA	NA	OICR 24K Dissimilar_14_N14	88259	OICR 24K Dissimilar_14_N14	88259	0.111	0.04	2.789	72760	1824880	326320	910080	-4.948	-0.728	-5.265	-12.139	Treatment	OICR 24K Dissimilar	14	Pl.14	N14	N	14	Round_8	-6.52	-9.524	-16.044	-5.92	-0.751	-5.999	-18.518	-5.169
396	2881788		Positive	OICR 24K Dissimilar_15_G12	OICR 24K Dissimilar_15_G12	rb_oicr.hts_DISSIMILAR_2016_TBL	15	G12	[O-][N+](c1cc(C(CN2c(c3N(CCN4CCCCC4)C2=N)cccc3)=O)ccc1)=O	NA	NA	OICR0328787C01: ChemBridge - 6041687	?	4.5	2881788	NA	NA	NA	OICR 24K Dissimilar_15_G12	88473	OICR 24K Dissimilar_15_G12	88473	0.328	0.06	5.472	106920	1784600	500320	2738000	-0.408	-1.412	0.36	4.503	Treatment	OICR 24K Dissimilar	15	Pl.15	G12	G	12	Round_8	0.791	3.09		-0.399	-1.421	0.33	3.788	1.022
397	2934022		Positive	OICR 24K Dissimilar_17_H21	OICR 24K Dissimilar_17_H21	rb_oicr.hts_DISSIMILAR_2016_TBL	17	H21	N\C(\c1ccccc1)=N/OC(CC(c2ccccc2)c3ccccc3)=O	NA	NA	OICR0333943A01: ChemBridge - 7318022	?	3.8	2934022	NA	NA	NA	OICR 24K Dissimilar_17_H21	89274	OICR 24K Dissimilar_17_H21	89274	0.394	0.071	5.525	59760	837960	197480	1091080	-6.048	-9.273	-10.809	-12.366	Treatment	OICR 24K Dissimilar	17	Pl.17	H21	H	21	Round_8	6.662	4.264	10.926	-8.363	-13.855	-16.021	-17.681	5.492
398	715971		Negative	OICR 24K Dissimilar_18_P14	OICR 24K Dissimilar_18_P14	rb_oicr.hts_DISSIMILAR_2016_TBL	18	P14	CC1(N=C(\C=C\c2cc([N+]([O-])=O)ccc2)OC1)C	NA	NA	OICR0336423A01: ChemBridge - 7678804	?	4.8	715971	NA	NA	NA	OICR 24K Dissimilar_18_P14	89843	OICR 24K Dissimilar_18_P14	89843	0.194	0.053	3.692	148920	2827280	689800	2547080	1.948	4.822	5.675	2.034	Treatment	OICR 24K Dissimilar	18	Pl.18	P14	P	14	Round_8	-2.316	-4.589	-6.905	1.5	3.934	4.253	1.937	-2.434
399	2961645		Positive	OICR 24K Dissimilar_19_N22	OICR 24K Dissimilar_19_N22	rb_oicr.hts_DISSIMILAR_2016_TBL	19	N22	COc1c(OC)c(OC)cc(C(O\N=C(\c2ccc(Br)cc2)/N)=O)c1	NA	NA	OICR0339091A01: ChemBridge - 7899374	?	0	2961645	NA	NA	NA	OICR 24K Dissimilar_19_N22	90187	OICR 24K Dissimilar_19_N22	90187	0.41	0.073	5.59	66880	912280	193920	1084000	-4.15	-7.349	-6.348	-10.665	Treatment	OICR 24K Dissimilar	19	Pl.19	N22	N	22	Round_8	6.766	2.286	9.052	-5.597	-10.603	-9.831	-14.818	5.006
400	5195685		Positive	OICR 24K Dissimilar_2_A15	OICR 24K Dissimilar_2_A15	rb_oicr.hts_DISSIMILAR_2016_TBL	2	A15	CN1CCN(Cc2c(c3c(O)c(Br)c2)cccn3)CC1	NA	NA	OICR0306725A01: ChemDiv - Dec-11	?	10.5	5195685	NA	NA	NA	OICR 24K Dissimilar_2_A15	83340	OICR 24K Dissimilar_2_A15	83340	0.5	0.098	5.12	42960	439880	330440	1691920	-9.461	-11.364	-5.493	-4.228	Treatment	OICR 24K Dissimilar	2	Pl.02	A15	A	15	Round_8	10.734	4.325	15.059	-14.979	-23.316	-6.958	-4.828	8.337
401	698409		Positive	OICR 24K Dissimilar_2_H09	OICR 24K Dissimilar_2_H09	rb_oicr.hts_DISSIMILAR_2016_TBL	2	H09	COc1c(c2nc(NC(NC(=O)c(c34)cccc3)=N4)n1)cc(C)cc2	NA	NA	OICR0307556A01: ChemDiv - 4477-1858	?	25.1	698409	NA	NA	NA	OICR 24K Dissimilar_2_H09	83502	OICR 24K Dissimilar_2_H09	83502	1.583	0.275	5.757	368120	1338520	371320	2137680	24.604	-6.085	-4.362	-1.033	Treatment	OICR 24K Dissimilar	2	Pl.02	H09	H	9	Round_8	67.179	8.013	75.192	13.28	-7.647	-5.233	-1.042	20.927
402	848662		Negative	OICR 24K Dissimilar_2_O03	OICR 24K Dissimilar_2_O03	rb_oicr.hts_DISSIMILAR_2016_TBL	2	O03	CCC(OC(c(c1OC2=O)cccc1)=C2Cc3ccccc3)=O	NA	NA	OICR0306998A01: ChemDiv - 3843-0300	?	9.8	848662	NA	NA	NA	OICR 24K Dissimilar_2_O03	83664	OICR 24K Dissimilar_2_O03	83664	0.146	0.041	3.575	39840	975080	216400	773600	-9.801	-8.314	-7.794	-11.193	Treatment	OICR 24K Dissimilar	2	Pl.02	O03	O	3	Round_8	-5.011	-4.254	-9.265	-16.011	-12.059	-12.28	-18.095	-3.952
403	2971085		Negative	OICR 24K Dissimilar_21_C06	OICR 24K Dissimilar_21_C06	rb_oicr.hts_DISSIMILAR_2016_TBL	21	C06	CC(C(Nc1c(C(Nc2ccc([N+]([O-])=O)cc2)=O)ccs1)=O)Oc3c(F)cc(F)cc3	NA	NA	OICR0341324A01: ChemBridge - 7947331	?	7.7	2971085	NA	NA	NA	OICR 24K Dissimilar_21_C06	90675	OICR 24K Dissimilar_21_C06	90675	0.221	0.054	4.078	39960	738040	218000	889040	-8.075	-7.946	-8.285	-12.659	Treatment	OICR 24K Dissimilar	21	Pl.21	C06	C	6	Round_8	-2.136	-2.746	-4.882	-13.327	-12.839	-12.438	-19.648	-0.488
404	1242921		Positive	OICR 24K Dissimilar_21_C18	OICR 24K Dissimilar_21_C18	rb_oicr.hts_DISSIMILAR_2016_TBL	21	C18	[O-][N+](c1ccc(C(Oc2c(c3c(Cl)cc2CN4CCOCC4)nccc3)=O)cc1)=O	NA	NA	OICR0341356A01: ChemBridge - 7940954	?	15.3	1242921	NA	NA	NA	OICR 24K Dissimilar_21_C18	90687	OICR 24K Dissimilar_21_C18	90687	0.601	0.054	11.046	59600	1095000	282680	3122560	-5.798	-5.325	-6.376	9.156	Treatment	OICR 24K Dissimilar	21	Pl.21	C18	C	18	Round_8	-1.934	34.555		-8.078	-7.265	-8.408	7.721	-0.813
405	2237006		Positive	OICR 24K Dissimilar_22_C11	OICR 24K Dissimilar_22_C11	rb_oicr.hts_DISSIMILAR_2016_TBL	22	C11	COc1c(OC)cc(\C(\N)=N\OC(c2c(c3c(Cl)cccc3)noc2C)=O)cc1	NA	NA	OICR0342659A01: ChemBridge - 7978605	?	2.3	2237006	NA	NA	NA	OICR 24K Dissimilar_22_C11	91064	OICR 24K Dissimilar_22_C11	91064	0.378	0.069	5.471	61600	891560	218960	1197880	-6.055	-7.281	-7.392	-7.835	Treatment	OICR 24K Dissimilar	22	Pl.22	C11	C	11	Round_8	4.317	4.475	8.792	-8.234	-10.55	-10.709	-10.758	2.316
406	6459854		Negative	OICR 24K Dissimilar_23_D13	OICR 24K Dissimilar_23_D13	rb_oicr.hts_DISSIMILAR_2016_TBL	23	D13	Cc1c(C)c(N2C(=O)CC(C(Nc3ncc(Cl)cc3)=O)C2)ccc1	NA	NA	OICR0344939A01: ChemBridge - 9024822	?	14.8	6459854	NA	NA	NA	OICR 24K Dissimilar_23_D13	91474	OICR 24K Dissimilar_23_D13	91474	0.107	0.043	2.484	81680	1894520	646840	1606800	-3.568	0.001	4.594	-5.681	Treatment	OICR 24K Dissimilar	23	Pl.23	D13	D	13	Round_8	-4.768	-10.776	-15.544	-4.173	-0.007	3.96	-6.634	-4.166
407	240656		Negative	OICR 24K Dissimilar_27_A20	OICR 24K Dissimilar_27_A20	rb_oicr.hts_DISSIMILAR_2016_TBL	27	A20	CCOC(C(C(OCC)=O)=Cc1cc([N+]([O-])=O)ccc1)=O	NA	NA	OICR0350773A01: Enamine - T0501-8557	?	6.7	240656	NA	NA	NA	OICR 24K Dissimilar_27_A20	92945	OICR 24K Dissimilar_27_A20	92945	0.238	0.055	4.329	58480	1063240	227880	986400	-6.96	-5.301	-7.654	-10.55	Treatment	OICR 24K Dissimilar	27	Pl.27	A20	A	20	Round_8	-2.379	-2.163	-4.542	-8.936	-7.256	-10.157	-15.148	-1.68
408			Negative	OICR 24K Dissimilar_28_G06	OICR 24K Dissimilar_28_G06	rb_oicr.hts_DISSIMILAR_2016_TBL	28	G06	C=CC(NC(=O)c1c2n(c3ccccc3)nc1)=N2	NA	NA	OICR0353520A01: Enamine - T5225535	?	4.8	NA	NA	NA	NA	OICR 24K Dissimilar_28_G06	93459	OICR 24K Dissimilar_28_G06	93459	0.178	0.049	3.622	86680	1759760	559400	2026240	-2.58	-1.573	2.937	-0.75	Treatment	OICR 24K Dissimilar	28	Pl.28	G06	G	6	Round_8	-1.835	-5.322	-7.157	-3.015	-1.611	2.668	-0.777	-1.404
409	2099944		Negative	OICR 24K Dissimilar_28_O10	OICR 24K Dissimilar_28_O10	rb_oicr.hts_DISSIMILAR_2016_TBL	28	O10	O=C1c(c2N=C(c3ncccc3)N1)cc(c4ccccc4)s2	NA	NA	OICR0353749A01: Enamine - T5224157	?	31.3	2099944	NA	NA	NA	OICR 24K Dissimilar_28_O10	93655	OICR 24K Dissimilar_28_O10	93655	0.087	0.083	1.048	10200	123080	172400	180760	-12.83	-13.615	-8.52	-18.429	Treatment	OICR 24K Dissimilar	28	Pl.28	O10	O	10	Round_8	9.902	-17.515		-36.579	-42.388	-13.878	-51.03	5.809
410	2079099		Negative	OICR 24K Dissimilar_28_O12	OICR 24K Dissimilar_28_O12	rb_oicr.hts_DISSIMILAR_2016_TBL	28	O12	Cc1c([N+]([O-])=O)cc(NC(COC(CCc2c(c3[nH]c2)cccc3)=O)=O)cc1	NA	NA	OICR0353751A01: Enamine - T5226294	?	18.8	2079099	NA	NA	NA	OICR 24K Dissimilar_28_O12	93657	OICR 24K Dissimilar_28_O12	93657	0.08	0.017	4.668	96840	5617880	445440	2079480	-0.133	32.984	0.32	0.791	Treatment	OICR 24K Dissimilar	28	Pl.28	O12	O	12	Round_8	-17.807	-0.139		-0.201	19.069	0.335	0.764	-19.27
411	4787313		Negative	OICR 24K Dissimilar_30_N08	OICR 24K Dissimilar_30_N08	rb_oicr.hts_DISSIMILAR_2016_TBL	30	N08	[O-][N+](c1c(c2c(N3Cc(c4CC3)cccc4)cc1)cncc2)=O	NA	NA	OICR0359158A01: Enamine - T5360324	?	5.8	4787313	NA	NA	NA	OICR 24K Dissimilar_30_N08	94397	OICR 24K Dissimilar_30_N08	94397	0.194	0.05	3.866	78800	1573440	441480	1706760	-2.682	-2.204	0.793	-3.64	Treatment	OICR 24K Dissimilar	30	Pl.30	N08	N	8	Round_8	-0.923	-5.432		-3.286	-2.429	0.804	-4.156	-0.857
412	4877526		Negative	OICR 24K Dissimilar_30_P15	OICR 24K Dissimilar_30_P15	rb_oicr.hts_DISSIMILAR_2016_TBL	30	P15	[O-][N+](c1c(NCC2Oc(c3OC2)cccc3)nccc1)=O	NA	NA	OICR0358802A01: Enamine - T5538360	?	6.2	4877526	NA	NA	NA	OICR 24K Dissimilar_30_P15	94452	OICR 24K Dissimilar_30_P15	94452	0.221	0.053	4.193	49440	938240	288880	1211280	-9.314	-8.933	-6.765	-10.533	Treatment	OICR 24K Dissimilar	30	Pl.30	P15	P	15	Round_8	-1.388	-2.37		-12.61	-12.044	-7.769	-13.373	-0.566
413	4880313		Negative	OICR 24K Dissimilar_31_J06	OICR 24K Dissimilar_31_J06	rb_oicr.hts_DISSIMILAR_2016_TBL	31	J06	CC1N(c2cc(C)ccc2)CCN(C(c3cc(F)cc(F)c3)=O)C1	NA	NA	OICR0361211A01: Enamine - T5318520	?	10.2	4880313	NA	NA	NA	OICR 24K Dissimilar_31_J06	94683	OICR 24K Dissimilar_31_J06	94683	0.133	0.043	3.115	87840	2054120	487800	1519600	-0.927	1.252	2.264	-4.869	Treatment	OICR 24K Dissimilar	31	Pl.31	J06	J	6	Round_8	-3.22	-7.002	-10.222	-1.051	1.218	2.055	-5.864	-2.269
414	3975017		Negative	OICR 24K Dissimilar_31_J07	OICR 24K Dissimilar_31_J07	rb_oicr.hts_DISSIMILAR_2016_TBL	31	J07	COc1c(OC)cc(c2c1)C(=O)NC(CN3c(c4CC3C)cccc4)=N2	NA	NA	OICR0360698A01: Enamine - T5264355	?	15	3975017	NA	NA	NA	OICR 24K Dissimilar_31_J07	94684	OICR 24K Dissimilar_31_J07	94684	0.121	0.039	3.097	77600	1981680	335640	1039560	-3.077	0.451	-3.445	-10.47	Treatment	OICR 24K Dissimilar	31	Pl.31	J07	J	7	Round_8	-4.874	-6.92	-11.794	-3.677	0.444	-3.72	-14.615	-4.121
415	2465759		Negative	OICR 24K Dissimilar_31_J14	OICR 24K Dissimilar_31_J14	rb_oicr.hts_DISSIMILAR_2016_TBL	31	J14	Oc1c(C(c2cn(C(c3c(O)cn(c4ccc(Cl)cc4)n3)=O)nc2)=O)cccc1	NA	NA	OICR0361233A01: Enamine - T5320381	?	28.3	2465759	NA	NA	NA	OICR 24K Dissimilar_31_J14	94691	OICR 24K Dissimilar_31_J14	94691	0.073	0.029	2.557	7360	256480	90760	232080	-11.799	-13.515	-11.615	-17.855	Treatment	OICR 24K Dissimilar	31	Pl.31	J14	J	14	Round_8	-7.789	-9.184	-16.973	-37.033	-31.347	-22.51	-45.076	-5.686
416	8159702		Negative	OICR 24K Dissimilar_32_J20	OICR 24K Dissimilar_32_J20	rb_oicr.hts_DISSIMILAR_2016_TBL	32	J20	CCOC(c1c(COC(c2c(CC)noc2C)=O)c(C#N)c(N)s1)=O	NA	NA	OICR0363200A01: Enamine - T5421069	?	20.1	8159702	NA	NA	NA	OICR 24K Dissimilar_32_J20	95081	OICR 24K Dissimilar_32_J20	95081	0.114	0.031	3.663	7800	251000	49880	182720	-11.576	-10.546	-13.494	-16.033	Treatment	OICR 24K Dissimilar	32	Pl.32	J20	J	20	Round_8	-10.291	-5.156	-15.447	-35.797	-25.755	-34.311	-44.396	-10.042
417	4792477		Negative	OICR 24K Dissimilar_32_L03	OICR 24K Dissimilar_32_L03	rb_oicr.hts_DISSIMILAR_2016_TBL	32	L03	COc1ccc(c2c(CNCCc3ccccc3)cn(c4ccccc4)n2)cc1	NA	NA	OICR0362693L01: Enamine - T5374119	?	16.9	4792477	NA	NA	NA	OICR 24K Dissimilar_32_L03	95112	OICR 24K Dissimilar_32_L03	95112	0.103	0.033	3.101	22320	673920	269480	835640	-10.017	-9.594	-6.262	-11.937	Treatment	OICR 24K Dissimilar	32	Pl.32	L03	L	3	Round_8	-8.942	-8.214	-17.156	-21.635	-14.636	-8.035	-17.954	-6.999
418	2564043		Negative	OICR 24K Dissimilar_33_B11	OICR 24K Dissimilar_33_B11	rb_oicr.hts_DISSIMILAR_2016_TBL	33	B11	[O-][N+](c1c(c2c(Oc3ccc(c4nnco4)cc3)cc1)cncc2)=O	NA	NA	OICR0364271A01: Enamine - T5344275	?	6.1	2564043	NA	NA	NA	OICR 24K Dissimilar_33_B11	95264	OICR 24K Dissimilar_33_B11	95264	0.193	0.049	3.932	70480	1432960	378880	1489760	-4.107	-2.513	-2.196	-5.188	Treatment	OICR 24K Dissimilar	33	Pl.33	B11	B	11	Round_8	-2.626	-3.874	-6.5	-5.063	-2.891	-2.389	-6.275	-2.172
419	2558141		Negative	OICR 24K Dissimilar_33_K14	OICR 24K Dissimilar_33_K14	rb_oicr.hts_DISSIMILAR_2016_TBL	33	K14	COc1c(OC)c(OC)cc(CC(OCC(c2cc(c3cc2)OCCO3)=O)=O)c1	NA	NA	OICR0364124A01: Enamine - T5342004	?	31	2558141	NA	NA	NA	OICR 24K Dissimilar_33_K14	95483	OICR 24K Dissimilar_33_K14	95483	0.093	0.033	2.791	5800	173440	65320	182320	-14.418	-11.981	-12.512	-17.48	Treatment	OICR 24K Dissimilar	33	Pl.33	K14	K	14	Round_8	-7.949	-10.443	-18.392	-43.974	-30.614	-28.806	-46.486	-13.36
420	4593908		Negative	OICR 24K Dissimilar_34_E13	OICR 24K Dissimilar_34_E13	rb_oicr.hts_DISSIMILAR_2016_TBL	34	E13	COc1cc(c2cc1)OC(=O)C=C2COC(c3cc(OCc4c(C)noc4C)ccc3)=O	NA	NA	OICR0365590A01: Enamine - T5433816	?	23.1	4593908	NA	NA	NA	OICR 24K Dissimilar_34_E13	95722	OICR 24K Dissimilar_34_E13	95722	0.097	0.037	2.6	8840	236520	93880	244120	-14.805	-12.699	-10.654	-13.501	Treatment	OICR 24K Dissimilar	34	Pl.34	E13	E	13	Round_8	-6.372	-10.545	-16.917	-39.271	-29.88	-20.048	-33.775	-9.391
421	16261240		Positive	OICR 24K Dissimilar_36_G09	OICR 24K Dissimilar_36_G09	rb_oicr.hts_DISSIMILAR_2016_TBL	36	G09	O=C(c1nn(c2ccccc2)nc1)Nc3c(N4CCOCC4)cc(N5CCOCC5)cc3	NA	NA	OICR0369417A01: Enamine - T5458872	?	9.4	16261240	NA	NA	NA	OICR 24K Dissimilar_36_G09	96534	OICR 24K Dissimilar_36_G09	96534	0.516	0.07	7.402	85760	1229240	316160	2340240	-0.647	-3.991	-2.551	2.545	Treatment	OICR 24K Dissimilar	36	Pl.36	G09	G	9	Round_8	7.047	10.163	17.21	-0.69	-4.829	-2.911	2.361	4.139
422	9113962		Negative	OICR 24K Dissimilar_36_I04	OICR 24K Dissimilar_36_I04	rb_oicr.hts_DISSIMILAR_2016_TBL	36	I04	Cc1n(CC=C)c(C)c(C(COn2c(c3nn2)cc(Cl)cc3)=O)c1	NA	NA	OICR0369943A01: Enamine - T5519416	?	15.4	9113962	NA	NA	NA	OICR 24K Dissimilar_36_I04	96577	OICR 24K Dissimilar_36_I04	96577	0.131	0.034	3.861	14800	437640	71960	277840	-9.815	-9.302	-11.241	-14.316	Treatment	OICR 24K Dissimilar	36	Pl.36	I04	I	4	Round_8	-6.489	-4.875	-11.364	-22.643	-17.581	-23.605	-33.901	-5.062
423	16338466		Negative	OICR 24K Dissimilar_40_C19	OICR 24K Dissimilar_40_C19	rb_oicr.hts_DISSIMILAR_2016_TBL	40	C19	NC(c1c(NC(COC(c2c(Cl)c(Cl)c(Cl)cn2)=O)=O)scc1)=O	NA	NA	OICR0377082A01: Enamine - T5620695	?	12.6	16338466	NA	NA	NA	OICR 24K Dissimilar_40_C19	97984	OICR 24K Dissimilar_40_C19	97984	0.217	0.047	4.599	10080	213720	61920	284800	-11.939	-11.794	-11.079	-15.38	Treatment	OICR 24K Dissimilar	40	Pl.40	C19	C	19	Round_8	-4.07	-1.461		-30.284	-28.318	-24.299	-34.949	-1.966
424	16352234		Negative	OICR 24K Dissimilar_40_D08	OICR 24K Dissimilar_40_D08	rb_oicr.hts_DISSIMILAR_2016_TBL	40	D08	CC(C(Nc1ncc(C)cc1)=O)NC(c2cc(C)ccc2)=O	NA	NA	OICR0378443A01: Enamine - T5635931	?	14.5	16352234	NA	NA	NA	OICR 24K Dissimilar_40_D08	97997	OICR 24K Dissimilar_40_D08	97997	0.098	0.044	2.198	89960	2026680	736360	1618520	-0.457	2.017	11.742	-3.422	Treatment	OICR 24K Dissimilar	40	Pl.40	D08	D	8	Round_8	-4.442	-13.36	-17.802	-0.5	1.849	8.383	-3.811	-2.349
425	16347179		Negative	OICR 24K Dissimilar_40_H19	OICR 24K Dissimilar_40_H19	rb_oicr.hts_DISSIMILAR_2016_TBL	40	H19	COc1c(\C=C(\c(c2C(=O)N3)cccc2)/C3=O)cccc1	NA	NA	OICR0378144A01: Enamine - T5634656	?	11.1	16347179	NA	NA	NA	OICR 24K Dissimilar_40_H19	98104	OICR 24K Dissimilar_40_H19	98104	0.175	0.045	3.935	35360	794480	194520	765520	-7.943	-7.57	-6.412	-11.563	Treatment	OICR 24K Dissimilar	40	Pl.40	H19	H	19	Round_8	-3.326	-5.496	-8.822	-13.166	-10.828	-8.972	-17.748	-2.338
426	17431499		Negative	OICR 24K Dissimilar_43_L11	OICR 24K Dissimilar_43_L11	rb_oicr.hts_DISSIMILAR_2016_TBL	43	L11	[O-][N+](c1n(c2nc1Oc3cc(F)c(F)cc3)ccs2)=O	NA	NA	OICR0383659A01: Enamine - T5781634	?	6.9	17431499	NA	NA	NA	OICR 24K Dissimilar_43_L11	99344	OICR 24K Dissimilar_43_L11	99344	0.194	0.049	3.975	81800	1676880	418520	1663720	-1.156	0.262	-0.132	-4.525	Treatment	OICR 24K Dissimilar	43	Pl.03	L11	L	11	Round_9	-2.077	-5.833	-7.91	-1.257	0.267	-0.143	-5.495	-1.524
427	17414233		Negative	OICR 24K Dissimilar_43_N16	OICR 24K Dissimilar_43_N16	rb_oicr.hts_DISSIMILAR_2016_TBL	43	N16	Fc1ccc(NC(NCc2n(c3nn2)cccc3)=O)cc1	NA	NA	OICR0384198A01: Enamine - T5743306	?	6.3	17414233	NA	NA	NA	OICR 24K Dissimilar_43_N16	99397	OICR 24K Dissimilar_43_N16	99397	0.212	0.039	5.364	105000	2659800	445400	2389160	3.063	11.284	0.898	0.254	Treatment	OICR 24K Dissimilar	43	Pl.03	N16	N	16	Round_9	-5.396	-1.273		2.97	8.607	0.915	0.252	-5.637
428	17434691		Positive	OICR 24K Dissimilar_45_G11	OICR 24K Dissimilar_45_G11	rb_oicr.hts_DISSIMILAR_2016_TBL	45	G11	COc1ccc(c2c(OC)ccc(NC(Cc3c(C)noc3C)=O)c2)cc1	NA	NA	OICR0386498A01: Enamine - T5789326	?	5	17434691	NA	NA	NA	OICR 24K Dissimilar_45_G11	99992	OICR 24K Dissimilar_45_G11	99992	0.436	0.073	6.015	66400	915600	248040	1492000	-4.682	-7.514	-7.465	-7.151	Treatment	OICR 24K Dissimilar	45	Pl.05	G11	G	11	Round_9	4.776	3.255	8.031	-6.046	-9.823	-10.199	-8.926	3.777
429	16372535		Positive	OICR 24K Dissimilar_45_H09	OICR 24K Dissimilar_45_H09	rb_oicr.hts_DISSIMILAR_2016_TBL	45	H09	CCn1c(c2c(C(CN3C(=O)C(C4CC4)(C)NC3=O)=O)c1c5ccccc5)cccc2	NA	NA	OICR0387517A01: Enamine - T5670615	?	4.8	16372535	NA	NA	NA	OICR 24K Dissimilar_45_H09	100014	OICR 24K Dissimilar_45_H09	100014	0.443	0.068	6.504	70000	1028640	287480	1869720	-5.577	-6.698	-6.656	-4.544	Treatment	OICR 24K Dissimilar	45	Pl.05	H09	H	9	Round_9	2.241	6.163	8.404	-6.696	-8.202	-8.294	-5.021	1.506
430	9120018		Negative	OICR 24K Dissimilar_47_J19	OICR 24K Dissimilar_47_J19	rb_oicr.hts_DISSIMILAR_2016_TBL	47	J19	O=C(c1c(c2[nH]n1)cccc2)NCCCn3c(c4cc3)cccc4	NA	NA	OICR0391302A01: Enamine - T5758020	?	7.3	9120018	NA	NA	NA	OICR 24K Dissimilar_47_J19	100840	OICR 24K Dissimilar_47_J19	100840	0.201	0.047	4.261	80960	1720400	432080	1841080	-2.281	0.899	1.285	-2.634	Treatment	OICR 24K Dissimilar	47	Pl.07	J19	J	19	Round_9	-3.434	-5.62	-9.054	-2.376	0.864	1.174	-2.905	-3.24
431	17448386		Negative	OICR 24K Dissimilar_50_F08	OICR 24K Dissimilar_50_F08	rb_oicr.hts_DISSIMILAR_2016_TBL	50	F08	Cc1ccc(Cc2sc(NC(c3cn(C)nc3)=O)nc2)cc1	NA	NA	OICR0397413A01: Enamine - T5826904	?	18.6	17448386	NA	NA	NA	OICR 24K Dissimilar_50_F08	101885	OICR 24K Dissimilar_50_F08	101885	0.12	0.037	3.247	39840	1074240	311480	1011520	-9.713	-6.013	-5.345	-11.85	Treatment	OICR 24K Dissimilar	50	Pl.10	F08	F	8	Round_9	-7.744	-11.389	-19.133	-14.452	-7.289	-6.031	-17.438	-7.163
432	17520903		Negative	OICR 24K Dissimilar_52_B08	OICR 24K Dissimilar_52_B08	rb_oicr.hts_DISSIMILAR_2016_TBL	52	B08	COC(c1sc(NC(C2CCN(c3c(c4ncn3)c(C)c(C)s4)CC2)=O)nc1)=O	NA	NA	OICR0400986A01: Enamine - T5963258	?	24	17520903	NA	NA	NA	OICR 24K Dissimilar_52_B08	102557	OICR 24K Dissimilar_52_B08	102557	0.056	0.025	2.209	59520	2341720	915280	2021640	-4.039	7.244	18.604	-1.481	Treatment	OICR 24K Dissimilar	52	Pl.12	B08	B	8	Round_9	-14.265	-13.733	-27.998	-4.383	6.09	11.941	-1.568	-10.473
433	17471128		Negative	OICR 24K Dissimilar_53_P17	OICR 24K Dissimilar_53_P17	rb_oicr.hts_DISSIMILAR_2016_TBL	53	P17	O=C(C1CC1)Nc2ccc(CNC(c3c(c4[nH]n3)cccc4)=O)cc2	NA	NA	OICR0402612A01: Enamine - T5868887	?	7.6	17471128	NA	NA	NA	OICR 24K Dissimilar_53_P17	103286	OICR 24K Dissimilar_53_P17	103286	0.195	0.044	4.446	89480	2041840	490080	2179080	-0.673	4.33	3.114	-0.731	Treatment	OICR 24K Dissimilar	53	Pl.13	P17	P	17	Round_9	-5.846	-4.726	-10.572	-0.552	3.652	2.702	-0.69	-4.204
434	17533402		Negative	OICR 24K Dissimilar_55_A11	OICR 24K Dissimilar_55_A11	rb_oicr.hts_DISSIMILAR_2016_TBL	55	A11	Cc1nc(n2c(NCc3sc(c4nc(C)sc4)cc3)c1)ncn2	NA	NA	OICR0405059A01: Enamine - T5985871	?	59.3	17533402	NA	NA	NA	OICR 24K Dissimilar_55_A11	103688	OICR 24K Dissimilar_55_A11	103688	0.007	0.01	0.698	46480	4619000	2189160	1528080	-7.336	31.007	76.44	-4.453	Treatment	OICR 24K Dissimilar	55	Pl.15	A11	A	11	Round_9	-25.631	-21.941	-47.572	-9.231	17.971	26.68	-5.446	-27.202
435	17534431		Negative	OICR 24K Dissimilar_55_A12	OICR 24K Dissimilar_55_A12	rb_oicr.hts_DISSIMILAR_2016_TBL	55	A12	Clc1c(CNc2ccc(C#N)cc2)cccc1	NA	NA	OICR0405487A01: Enamine - T5987639	?	6.7	17534431	NA	NA	NA	OICR 24K Dissimilar_55_A12	103689	OICR 24K Dissimilar_55_A12	103689	0.199	0.041	4.858	80400	1960520	468880	2277680	-0.016	5.126	3.388	1.073	Treatment	OICR 24K Dissimilar	55	Pl.15	A12	A	12	Round_9	-8.094	-3.173	-11.267	0.002	4.834	2.897	1.05	-4.832
436	17485117		Negative	OICR 24K Dissimilar_55_B18	OICR 24K Dissimilar_55_B18	rb_oicr.hts_DISSIMILAR_2016_TBL	55	B18	FC(c1cc(N2CCN(C(c3n(c4ccccc4)cnc3)=O)CC2)ccc1)(F)F	NA	NA	OICR0406373A01: Enamine - T5898692	?	16.8	17485117	NA	NA	NA	OICR 24K Dissimilar_55_B18	103719	OICR 24K Dissimilar_55_B18	103719	0.124	0.036	3.479	35040	982960	226320	787360	-8.349	-5.075	-5.996	-11.402	Treatment	OICR 24K Dissimilar	55	Pl.15	B18	B	18	Round_9	-9.308	-10.184	-19.492	-12.376	-6.597	-7.573	-18.612	-5.779
437	17492923		Negative	OICR 24K Dissimilar_56_P06	OICR 24K Dissimilar_56_P06	rb_oicr.hts_DISSIMILAR_2016_TBL	56	P06	COc1c(OC)cc(c2c1)CN(C(c3cnc(OCC(F)(F)F)cc3)=O)CC2	NA	NA	OICR0408608A01: Enamine - T5919031	?	30.8	17492923	NA	NA	NA	OICR 24K Dissimilar_56_P06	104427	OICR 24K Dissimilar_56_P06	104427	0.055	0.012	4.437	90280	7243240	416200	1846640	-0.566	62.1	-0.45	-3.744	Treatment	OICR 24K Dissimilar	56	Pl.16	P06	P	6	Round_9	-20.645	-4.635	-25.28	-0.443	26.721	-0.423	-4.02	-27.164
438	17490018		Positive	OICR 24K Dissimilar_56_P19	OICR 24K Dissimilar_56_P19	rb_oicr.hts_DISSIMILAR_2016_TBL	56	P19	Clc1c(c2cc(CN3c(c4N=CC3=O)cccc4)c1)OCCO2	NA	NA	OICR0408139A01: Enamine - T5906885	?	4.7	17490018	NA	NA	NA	OICR 24K Dissimilar_56_P19	104440	OICR 24K Dissimilar_56_P19	104440	0.406	0.072	5.611	118160	1633040	426920	2395400	4.299	-0.98	0.58	0.938	Treatment	OICR 24K Dissimilar	56	Pl.16	P19	P	19	Round_9	7.038	1.719	8.757	3.474	-0.959	0.626	0.852	4.433
439			Negative	OICR 24K Dissimilar_57_C13	OICR 24K Dissimilar_57_C13	rb_oicr.hts_DISSIMILAR_2016_TBL	57	C13	CC(Nc1ccc(Nc2c(Cl)cc(C(F)(F)F)cn2)cc1)=O	NA	NA	OICR0408713A01: Enamine - T6016245	?	14.8	NA	NA	NA	NA	OICR 24K Dissimilar_57_C13	104506	OICR 24K Dissimilar_57_C13	104506	0.115	0.034	3.397	40280	1186440	364080	1236800	-6.015	-3.624	-0.564	-8.6	Treatment	OICR 24K Dissimilar	57	Pl.17	C13	C	13	Round_9	-4.873	-9.516	-14.389	-8.561	-4.165	-0.57	-11.018	-4.396
440	42946528		Negative	OICR 24K Dissimilar_58_F09	OICR 24K Dissimilar_58_F09	rb_oicr.hts_DISSIMILAR_2016_TBL	58	F09	CCc1cc(N2C(=O)CC(C(Nc3[nH]c(c4n3)cccc4)=O)C2)ccc1	NA	NA	OICR0411149A01: Enamine - T6074277	?	6.2	42946528	NA	NA	NA	OICR 24K Dissimilar_58_F09	104958	OICR 24K Dissimilar_58_F09	104958	0.202	0.04	5.11	72600	1837360	375920	1920920	1.187	3.044	1.015	-3.64	Treatment	OICR 24K Dissimilar	58	Pl.18	F09	F	9	Round_9	-1.003	-5.593		1.151	2.67	0.976	-3.689	-1.519
441	32279946		Negative	OICR 24K Dissimilar_59_M15	OICR 24K Dissimilar_59_M15	rb_oicr.hts_DISSIMILAR_2016_TBL	59	M15	Fc1c(F)cc(Cc2sc(NC(c3cnc(n4nccc4)cc3)=O)nc2)cc1	NA	NA	OICR0412153A01: Enamine - T6053176	?	11.5	32279946	NA	NA	NA	OICR 24K Dissimilar_59_M15	105516	OICR 24K Dissimilar_59_M15	105516	0.151	0.028	5.417	12320	441760	98840	535440	-12.128	-10.557	-10.142	-11.511	Treatment	OICR 24K Dissimilar	59	Pl.19	M15	M	15	Round_9	-8.86	-2.951	-11.811	-26.444	-18.751	-17.955	-21.762	-7.693
442	22433021		Negative	OICR 24K Dissimilar_6_C06	OICR 24K Dissimilar_6_C06	rb_oicr.hts_DISSIMILAR_2016_TBL	6	C06	CN1c(c2N(C)C1=O)ccc(Nc3ncnc(Nc4cc(C)ccc4)c3)c2	NA	NA	OICR0312936A01: ChemDiv - C301-5954	?	12.9	22433021	NA	NA	NA	OICR 24K Dissimilar_6_C06	84915	OICR 24K Dissimilar_6_C06	84915	0.142	0.035	4.1	56920	1645880	298400	1223480	-7.188	-2.04	-5.261	-8.139	Treatment	OICR 24K Dissimilar	6	Pl.06	C06	C	6	Round_8	-6.197	-2.258	-8.455	-11.264	-2.546	-6.966	-11.185	-8.718
443	5309919		Positive	OICR 24K Dissimilar_6_G03	OICR 24K Dissimilar_6_G03	rb_oicr.hts_DISSIMILAR_2016_TBL	6	G03	Cc1nc(NC(Nc2ccc(C#N)cc2)=O)ccc1	NA	NA	OICR0312656A01: ChemDiv - C270-0346	?	9.8	5309919	NA	NA	NA	OICR 24K Dissimilar_6_G03	85008	OICR 24K Dissimilar_6_G03	85008	0.367	0.066	5.594	153280	2336800	581000	3250280	4.962	0	3.285	10.007	Treatment	OICR 24K Dissimilar	6	Pl.06	G03	G	3	Round_8	5.185	4.478	9.663	4.71	0.01	3.048	8.147	4.7
444	3241645		Negative	OICR 24K Dissimilar_6_N05	OICR 24K Dissimilar_6_N05	rb_oicr.hts_DISSIMILAR_2016_TBL	6	N05	CCN1c(c2C(OCC(Nc3ncc(Cl)cc3)=O)=CC1=O)cccc2	NA	NA	OICR0313564A01: ChemDiv - C547-0694	?	8.5	3241645	NA	NA	NA	OICR 24K Dissimilar_6_N05	85178	OICR 24K Dissimilar_6_N05	85178	0.16	0.046	3.461	99520	2158720	535000	1851480	-3.08	-0.913	0.606	-5.072	Treatment	OICR 24K Dissimilar	6	Pl.06	N05	N	5	Round_8	-2.002	-4.598	-6.6	-3.477	-0.921	0.554	-5.348	-2.556
445	18108015		Negative	OICR 24K Dissimilar_61_N06	OICR 24K Dissimilar_61_N06	rb_oicr.hts_DISSIMILAR_2016_TBL	61	N06	COc1c(C(CCC(Nc2[nH]c(c3n2)cccc3)=O)=O)cc(C)cc1	NA	NA	OICR0416845A01: Enamine - T6060050	?	7.8	18108015	NA	NA	NA	OICR 24K Dissimilar_61_N06	106299	OICR 24K Dissimilar_61_N06	106299	0.18	0.046	3.939	72400	1580760	528800	2083200	-0.245	0.659	7.134	-0.84	Treatment	OICR 24K Dissimilar	61	Pl.21	N06	N	6	Round_9	-0.075	-8.593		-0.26	0.634	6.017	-0.864	-0.894
446	25342812		Negative	OICR 24K Dissimilar_63_H09	OICR 24K Dissimilar_63_H09	rb_oicr.hts_DISSIMILAR_2016_TBL	63	H09	NC(c1cc([N+]([O-])=O)c(CNc2c(c3ccccc3)cccc2)cc1)=O	NA	NA	OICR0419836A01: Enamine - T6140459	?	5.1	25342812	NA	NA	NA	OICR 24K Dissimilar_63_H09	106926	OICR 24K Dissimilar_63_H09	106926	0.204	0.043	4.716	56720	1313600	315760	1489040	-2.07	-0.645	-1.146	-3.904	Treatment	OICR 24K Dissimilar	63	Pl.23	H09	H	9	Round_9	-2.038	-4.86	-6.898	-2.278	-0.664	-1.227	-4.713	-1.614
447	25343120		Negative	OICR 24K Dissimilar_63_H14	OICR 24K Dissimilar_63_H14	rb_oicr.hts_DISSIMILAR_2016_TBL	63	H14	Cc1cnc(NC(c2cc(Br)oc2)=O)cc1	NA	NA	OICR0420217A01: Enamine - T6142684	?	17.6	25343120	NA	NA	NA	OICR 24K Dissimilar_63_H14	106931	OICR 24K Dissimilar_63_H14	106931	0.096	0.043	2.26	40720	954040	275840	623480	-4.504	-3.663	-2.693	-11.086	Treatment	OICR 24K Dissimilar	63	Pl.23	H14	H	14	Round_9	-2.398	-14.332	-16.73	-5.989	-4.523	-3.108	-19.2	-1.466
448	40042603		Negative	OICR 24K Dissimilar_65_A09	OICR 24K Dissimilar_65_A09	rb_oicr.hts_DISSIMILAR_2016_TBL	65	A09	[O-][N+](c1c(\C=C(/c(c2N3)cc(C#N)cc2)\C3=O)cccc1)=O	NA	NA	OICR0422119A01: Enamine - T6237722	?	35.5	40042603	NA	NA	NA	OICR 24K Dissimilar_65_A09	107526	OICR 24K Dissimilar_65_A09	107526	0.096	0.039	2.462	4240	109000	57160	140720	-17.664	-15.812	-14.84	-20.673	Treatment	OICR 24K Dissimilar	65	Pl.25	A09	A	9	Round_9	-4.663	-17.219	-21.882	-52.18	-45.646	-32.844	-61.808	-6.534
449	38016584		Negative	OICR 24K Dissimilar_69_L11	OICR 24K Dissimilar_69_L11	rb_oicr.hts_DISSIMILAR_2016_TBL	69	L11	CN1Cc(c2CC1)sc(NC(c3nc(COc4ccc(Cl)cc4)sc3)=O)n2	NA	NA	OICR0429666A01: Enamine - T6225937	?	5.7	38016584	NA	NA	NA	OICR 24K Dissimilar_69_L11	109328	OICR 24K Dissimilar_69_L11	109328	0.199	0.042	4.699	65280	1540880	486680	2287120	1.288	3.002	7.022	1.587	Treatment	OICR 24K Dissimilar	69	Pl.29	L11	L	11	Round_9	-1.757	-6.554	-8.311	1.226	2.734	5.552	1.394	-1.508
450	3243731		Negative	OICR 24K Dissimilar_7_C13	OICR 24K Dissimilar_7_C13	rb_oicr.hts_DISSIMILAR_2016_TBL	7	C13	CCn1c(C)c(C(CC(C(NCc2ccc(Cl)cc2)=O)O3)=N3)cn1	NA	NA	OICR0314040A01: ChemDiv - C715-0341	?	8.2	3243731	NA	NA	NA	OICR 24K Dissimilar_7_C13	85306	OICR 24K Dissimilar_7_C13	85306	0.163	0.052	3.134	116160	2239520	610880	1914320	-0.626	1.084	4.704	-2.249	Treatment	OICR 24K Dissimilar	7	Pl.07	C13	C	13	Round_8	-2.794	-7.267	-10.061	-0.586	1.088	4.113	-2.413	-1.674
451	1285233		Negative	OICR 24K Dissimilar_7_D17	OICR 24K Dissimilar_7_D17	rb_oicr.hts_DISSIMILAR_2016_TBL	7	D17	COC(c1c(NC(Cc2c(c3oc2)c(C)cc(C)c3)=O)cccc1)=O	NA	NA	OICR0314754A01: ChemDiv - D038-0258	?	21.2	1285233	NA	NA	NA	OICR 24K Dissimilar_7_D17	85334	OICR 24K Dissimilar_7_D17	85334	0.087	0.035	2.504	53360	1544320	357440	895120	-7.682	-3.694	-3.23	-11.869	Treatment	OICR 24K Dissimilar	7	Pl.07	D17	D	17	Round_8	-9.25	-10.04	-19.29	-11.069	-4.368	-3.712	-18.193	-6.701
452	20879067		Negative	OICR 24K Dissimilar_7_E21	OICR 24K Dissimilar_7_E21	rb_oicr.hts_DISSIMILAR_2016_TBL	7	E21	CCOC(c1n(C)c(C)c(C(Nc2c(OC)ccc(Cl)c2)=O)c1C)=O	NA	NA	OICR0314086A01: ChemDiv - C722-0436	?	32.5	20879067	NA	NA	NA	OICR 24K Dissimilar_7_E21	85362	OICR 24K Dissimilar_7_E21	85362	0.076	0.029	2.628	12480	431400	67280	176840	-11.738	-10.539	-12.452	-19.538	Treatment	OICR 24K Dissimilar	7	Pl.07	E21	E	21	Round_8	-9.997	-10.319	-20.316	-30.295	-21.474	-28.956	-52.599	-8.821
453	16452260		Negative	OICR 24K Dissimilar_7_O20	OICR 24K Dissimilar_7_O20	rb_oicr.hts_DISSIMILAR_2016_TBL	7	O20	O=C(c1sc(c2c1)CCCC2)Nc3c(c4on3)cccc4	NA	NA	OICR0314673A01: ChemDiv - D050-0115	?	7.7	16452260	NA	NA	NA	OICR 24K Dissimilar_7_O20	85601	OICR 24K Dissimilar_7_O20	85601	0.221	0.055	4.054	53560	982360	261560	1060400	-7.787	-6.663	-6.87	-11.004	Treatment	OICR 24K Dissimilar	7	Pl.07	O20	O	20	Round_8	-1.301	-2.544		-11.173	-9.889	-8.957	-15.37	-1.284
454	23605686		Negative	OICR 24K Dissimilar_7_P05	OICR 24K Dissimilar_7_P05	rb_oicr.hts_DISSIMILAR_2016_TBL	7	P05	COc1ccc(C(CCNC(C(O)=O)CC(C)C)O)cc1	NA	NA	OICR0315017A01: ChemDiv - D117-0011	?	8.1	23605686	NA	NA	NA	OICR 24K Dissimilar_7_P05	85610	OICR 24K Dissimilar_7_P05	85610	0.213	0.059	3.647	65400	1117880	346000	1261960	-7.685	-6.25	-5.494	-10.595	Treatment	OICR 24K Dissimilar	7	Pl.07	P05	P	5	Round_8	-1.614	-4.819	-6.433	-9.549	-8.618	-6.039	-13.225	-0.931
455	16357481		Negative	OICR 24K Dissimilar_72_L13	OICR 24K Dissimilar_72_L13	rb_oicr.hts_DISSIMILAR_2016_TBL	72	L13	CCOc1c(NC(C(c2ccccc2)NCc3nc(n4c3)cccc4)=O)cccc1	NA	NA	OICR0434901A01: Enamine - T5645545	?	7.1	16357481	NA	NA	NA	OICR 24K Dissimilar_72_L13	110482	OICR 24K Dissimilar_72_L13	110482	0.203	0.036	5.631	49760	1381960	321680	1811320	-4.194	1.471	-0.53	-1.566	Treatment	OICR 24K Dissimilar	72	Pl.32	L13	L	13	Round_9	-6.895	-1.313		-4.618	1.422	-0.554	-1.597	-6.04
456	16347224		Positive	OICR 24K Dissimilar_72_L19	OICR 24K Dissimilar_72_L19	rb_oicr.hts_DISSIMILAR_2016_TBL	72	L19	[O-][N+](c1c(C(F)(F)F)cc(Nc2cc(c3cc2)OCCO3)cc1)=O	NA	NA	OICR0434928A01: Enamine - T5634232	?	6.2	16347224	NA	NA	NA	OICR 24K Dissimilar_72_L19	110488	OICR 24K Dissimilar_72_L19	110488	0.392	0.054	7.275	65400	1212720	272960	1985800	1.112	-1.349	-3.014	0.246	Treatment	OICR 24K Dissimilar	72	Pl.32	L19	L	19	Round_9	3.672	6.522	10.194	1.109	-1.396	-3.407	0.246	2.505
457	16310808		Negative	OICR 24K Dissimilar_73_H11	OICR 24K Dissimilar_73_H11	rb_oicr.hts_DISSIMILAR_2016_TBL	73	H11	CCOC(c1c(C)c(C(C(N(Cc2c(OC)c(OC)ccc2)C)C)=O)[nH]c1C)=O	NA	NA	OICR0436493A01: Enamine - T5778123	?	4.1	16310808	NA	NA	NA	OICR 24K Dissimilar_73_H11	110768	OICR 24K Dissimilar_73_H11	110768	0.236	0.042	5.638	40320	962440	232400	1310160	-4.9	-2.953	-6.499	-7.269	Treatment	OICR 24K Dissimilar	73	Pl.33	H11	H	11	Round_9	-4.391	-2.276	-6.667	-6.381	-3.388	-8.069	-9.193	-2.993
458	25664903		Negative	OICR 24K Dissimilar_74_P16	OICR 24K Dissimilar_74_P16	rb_oicr.hts_DISSIMILAR_2016_TBL	74	P16	COc1cc(c2cc1)c(C)c(C(N(Cc3cn(Cc4ccccc4)nc3)C)=O)o2	NA	NA	OICR0438746A01: Enamine - T6125770	?	7	25664903	NA	NA	NA	OICR 24K Dissimilar_74_P16	111349	OICR 24K Dissimilar_74_P16	111349	0.24	0.049	4.947	77040	1588160	381280	1886200	0.84	4.203	2.894	-1.265	Treatment	OICR 24K Dissimilar	74	Pl.34	P16	P	16	Round_9	-2.428	-5.744	-8.172	0.778	3.728	2.658	-1.369	-2.95
459	3235591		Negative	OICR 24K Dissimilar_8_F14	OICR 24K Dissimilar_8_F14	rb_oicr.hts_DISSIMILAR_2016_TBL	8	F14	CCOC(c1c(C)c(C(N2c(c3CC2)cccc3)=O)c(C)[nH]1)=O	NA	NA	OICR0316687A01: ChemDiv - E137-0070	?	22.9	3235591	NA	NA	NA	OICR 24K Dissimilar_8_F14	85763	OICR 24K Dissimilar_8_F14	85763	0.093	0.039	2.414	12960	334720	62680	151280	-12.702	-11.809	-13.121	-16.228	Treatment	OICR 24K Dissimilar	8	Pl.08	F14	F	14	Round_8	-7.72	-10.089	-17.809	-34.3	-26.948	-32.438	-47.953	-7.352
460	11348018		Positive	OICR 24K Dissimilar_8_K10	OICR 24K Dissimilar_8_K10	rb_oicr.hts_DISSIMILAR_2016_TBL	8	K10	COc1c(Cl)cc(NC(Nc2sc(C)cn2)=O)c(OC)c1	NA	NA	OICR0315983A01: ChemDiv - D344-9499	?	4.9	11348018	NA	NA	NA	OICR 24K Dissimilar_8_K10	85879	OICR 24K Dissimilar_8_K10	85879	0.37	0.064	5.781	139160	2172840	516800	2987680	0.76	0.14	0.376	5.354	Treatment	OICR 24K Dissimilar	8	Pl.08	K10	K	10	Round_8	0.394	6.108		0.757	0.151	0.366	4.668	0.606
461	20918309		Negative	OICR 24K Dissimilar_9_M12	OICR 24K Dissimilar_9_M12	rb_oicr.hts_DISSIMILAR_2016_TBL	9	M12	COc1cc(c2n[nH]c(C(NC3c(c4CCC3)cccc4)=O)c2)ccc1	NA	NA	OICR0317739A01: ChemDiv - E822-1974	?	7.6	20918309	NA	NA	NA	OICR 24K Dissimilar_9_M12	86313	OICR 24K Dissimilar_9_M12	86313	0.149	0.05	2.988	132480	2661240	744160	2223560	0.004	3.323	5.019	-0.725	Treatment	OICR 24K Dissimilar	9	Pl.09	M12	M	12	Round_8	-3.822	-5.708	-9.53	0.006	2.724	4.159	-0.739	-2.718
462	11626560		Positive	OICR KI 2016_1_B14	OICR KI 2016_1_B14	rb_oicr.ki_2016_06_TBL	1	B14	NA	PF-02341066, PF-2341066, Crizotinib	Targets: ALK, MET (c-MET, HGFR)	OICR0001131A01	YES	5.5	11626560	ABL1 | ACACA | AKT1 | ALK | AURKB | AXL | BLK | CASK | CASP3 | CASP7 | CSF1R | EGF | EGFR | EML4 | EPHA1 | EPHA2 | EPHA6 | EPHB1 | EPHB6 | FPGT-TNNI3K | FSHB | HBEGF | IRAK3 | KIT | KRAS | LCK | LHB | LTK | MAP3K2 | MAP3K3 | MAP4K1 | MAP4K2 | MAP4K3 | MAP4K5 | MAPK1 | MAPK3 | MERTK | MET | MST1R | NPM1 | NTRK2 | NTRK3 | NUAK2 | NUDT1 | PLK4 | ROS1 | RPS6 | SLK | STAT3 | STK10 | TEK | TGFA | TIE1 …	998	775	OICR KI 2016_1_B14	112931	OICR KI 2016_1_B14	112931	0.551	0.075	7.307	64720	858000	216920	1585000	0.208	-2.871	-2.648	-0.955	Treatment	OICR KI 2016	1	Pl.39	B14	B	14	Round_9	6.44	2.005	8.445	0.225	-3.383	-2.905	-1.002	3.608
463	9826528		Positive	OICR KI 2016_1_B15	OICR KI 2016_1_B15	rb_oicr.ki_2016_06_TBL	1	B15	NA	PD-0325901, PD 0325901	Targets: MAP2K1 (MEK1), MAP2K2 (MEK2)	OICR0000754A01	?	5.2	9826528	MAP2K1 | MAPK1 | MAPK3 | MCL1 | MDK | STAT3	980	804.5	OICR KI 2016_1_B15	112932	OICR KI 2016_1_B15	112932	0.542	0.07	7.739	57680	823040	204880	1585560	-0.486	-2.218	-2.978	-0.54	Treatment	OICR KI 2016	1	Pl.39	B15	B	15	Round_9	4.571	3.797	8.368	-0.507	-2.944	-3.368	-0.593	2.437
464	11977753		Negative	OICR KI 2016_1_C05	OICR KI 2016_1_C05	rb_oicr.ki_2016_06_TBL	1	C05	NA	NVP-BEZ235, BEZ235, BEZ-235, Dactolisib	Targets: PI3K	OICR0000291A01	?	9.8	11977753	AKT1 | BCL2L11 | CASP3 | CCND1 | CDK4 | CLK4 | EIF4EBP1 | GSK3A | GSK3B | MAP1LC3A | MCL1 | MDM2 | MKI67 | MTOR | OGT | PARP1 | PIK3CA | PIK3CB | PIK3CD | PIK3CG | PTEN | RPS6 | RPS6KB1 | SCD | VWF	968	806.5	OICR KI 2016_1_C05	112946	OICR KI 2016_1_C05	112946	0.157	0.038	4.136	15760	416360	99680	412240	-6.115	-5.718	-7.916	-10.664	Treatment	OICR KI 2016	1	Pl.39	C05	C	5	Round_9	-3.913	-5.283	-9.196	-12.132	-9.866	-12.345	-19.865	-2.266
465	9797370		Negative	OICR KI 2016_1_C21	OICR KI 2016_1_C21	rb_oicr.ki_2016_06_TBL	1	C21	NA	JNJ-10198409, RWJ-540973	Targets: PDGFRb (PDGFR, PDGFR1)	OICR0000299A01	?	11.3	9797370	ABL1 | ABL2 | CSF1R | FLT3 | KIT | PDGFRA | PDGFRB | SIK2 | TNK2	854	760.5	OICR KI 2016_1_C21	112962	OICR KI 2016_1_C21	112962	0.142	0.033	4.309	14680	444680	62280	268360	-7.635	-6.533	-9.352	-11.413	Treatment	OICR KI 2016	1	Pl.39	C21	C	21	Round_9	-6.53	-4.66	-11.19	-14.169	-10.321	-17.828	-25.321	-3.848
466	11476171		Positive	OICR KI 2016_1_D05	OICR KI 2016_1_D05	rb_oicr.ki_2016_06_TBL	1	D05	NA	NVP-AEW-541, AEW-541, NVP-AEW541-NX, NVP-AEW541-NX7	Targets: IGF1R (JTK13, IGFIR)	OICR0000759A01	?	10.4	11476171	AKT1 | IGF1R | TYRO3	973	834	OICR KI 2016_1_D05	112970	OICR KI 2016_1_D05	112970	0.86	0.105	8.182	104760	996320	401800	3287720	6.954	-0.562	5.204	11.596	Treatment	OICR KI 2016	1	Pl.39	D05	D	5	Round_9	16.412	4.997	21.409	5.597	-0.717	4.104	8.173	6.314
467	24826799		Positive	OICR KI 2016_1_D12	OICR KI 2016_1_D12	rb_oicr.ki_2016_06_TBL	1	D12	NA	AP-24534, Ponatinib, Iclusig	Targets: BCR, ABL1 (ABL), SRC (c-SRC), FLT3 (STK1, FLK2), KIT (c-KIT), RET, PDGFRb (PDGFR, PDGFR1), FGFR1 (FLT2), FGFR2, FGFR3	OICR0001141A01	YES	8.4	24826799	ABCC10 | ABCG2 | ABL1 | ABL2 | AKT1 | BCR | BLK | BMX | CFTR | CRKL | CSF1R | CSK | DDR2 | EGFR | EPHA1 | EPHA2 | EPHA3 | EPHA4 | EPHA5 | EPHA7 | EPHA8 | EPHB1 | EPHB2 | EPHB3 | EPHB4 | ERBB4 | FGFR1 | FGFR2 | FGFR3 | FGFR4 | FGR | FLT1 | FLT3 | FLT4 | FRK | FYN | HCK | JAK1 | JAK2 | KDR | KIT | LCK | LYN | MAPK1 | MAPK3 | MCL1 | NTRK2 | NTRK3 | PARP1 | PDGFRA | PDGFRB | PTK2B | PTK6 | RET | RIPK…	996	873.5	OICR KI 2016_1_D12	112977	OICR KI 2016_1_D12	112977	0.693	0.072	9.67	42640	595320	129720	1254440	-2.932	-5.33	-6.633	-3.922	Treatment	OICR KI 2016	1	Pl.39	D12	D	12	Round_9	5.672	8.197	13.869	-3.59	-7.379	-9.213	-4.586	3.789
468	24771867		Negative	OICR KI 2016_1_D14	OICR KI 2016_1_D14	rb_oicr.ki_2016_06_TBL	1	D14	NA	MLN-8237, Alisertib	Targets: AurA (AuroraA)	OICR0001142A01	YES	4.5	24771867	AURKA | AURKB | CCNA1 | CCNA2 | PARP1 | SIRT1	997	793	OICR KI 2016_1_D14	112979	OICR KI 2016_1_D14	112979	0.219	0.045	4.818	43640	959800	266600	1284440	-2.66	-2.101	-0.209	-3.233	Treatment	OICR KI 2016	1	Pl.39	D14	D	14	Round_9	-2.274	-4.544	-6.818	-3.254	-2.315	-0.195	-3.792	-0.939
469	5494449		Negative	OICR KI 2016_1_E17	OICR KI 2016_1_E17	rb_oicr.ki_2016_06_TBL	1	E17	NA	VX-680, MK-0457, Tozasertib, VX6	Targets: AurA (AuroraA), AurB (AuroraB), AurC (AuroraC), ABL1 (ABL), FLT3 (STK1, FLK2), JAK2	OICR0000307A01	YES	6.7	5494449	ABL1 | ABL2 | AURKA | AURKAIP1 | AURKB | AURKC | AXL | BIRC5 | BLK | BMP2K | BMX | CDKL2 | CENPA | EPHA2 | EPHA3 | EPHB4 | EPHB6 | FLT1 | FLT3 | FMO3 | GADD45A | INCENP | INSR | JAK2 | KIT | LCK | MAP3K19 | MAP3K9 | MAP4K1 | MAP4K5 | MELK | MYLK2 | MYLK3 | NTRK2 | NTRK3 | NUAK1 | PIP4K2B | PIP5K1A | PLK4 | PRKACA | RET | RIPK1 | ROS1 | SLK | SRC | SRPK1 | STK10 | TAOK2 | TAOK3 | TEK | TNK1 | TP53…	996	794	OICR KI 2016_1_E17	113006	OICR KI 2016_1_E17	113006	0.171	0.038	4.478	38440	1003920	304560	1363720	-2.691	-0.943	1.788	-2.126	Treatment	OICR KI 2016	1	Pl.39	E17	E	17	Round_9	-4.014	-4.355	-8.369	-3.654	-1.142	1.669	-2.497	-2.512
470	3081361		Negative	OICR KI 2016_1_E19	OICR KI 2016_1_E19	rb_oicr.ki_2016_06_TBL	1	E19	NA	Vandetanib, Zactima, ZD6474, AZD-6474	Targets: EGFR (ERBB1, HER1), KDR (VEGFR2, VEGFR, FLK1), RET, ABL1 (ABL), KIT (c-KIT), FLT1 (VEGFR1), FLT4 (VEGFR3), TRKA (TRK)	OICR0000308A01	YES	6.4	3081361	ABL1 | ABL2 | ACVR1 | BLK | CCND1 | CCNE1 | CCNE2 | CYP3A4 | EGFR | EPHA1 | EPHA2 | EPHA4 | EPHA6 | EPHA7 | EPHA8 | EPHB1 | EPHB2 | EPHB4 | EPHB6 | ERBB2 | ERBB3 | ERBB4 | FGFR1 | FGFR2 | FGR | FLT1 | FLT3 | FLT4 | GAK | HCK | KDR | LCK | MAP2K5 | MAP4K5 | MAPK8 | PDGFRA | PDGFRB | PTK6 | RET | RIPK2 | SIK2 | SLC29A1 | SLC29A2 | SLK | SRC | STK10 | STK35 | TEK | TYRO3 | VEGFA | YES1	998	784	OICR KI 2016_1_E19	113008	OICR KI 2016_1_E19	113008	0.175	0.033	5.259	38800	1163240	247120	1299720	-2.991	-0.079	-0.681	-2.772	Treatment	OICR KI 2016	1	Pl.39	E19	E	19	Round_9	-4.495	-2.806	-7.301	-3.926	-0.104	-0.762	-3.297	-3.822
471	15983966		Negative	OICR KI 2016_1_F22	OICR KI 2016_1_F22	rb_oicr.ki_2016_06_TBL	1	F22	NA	GSK-461364, GSK461364	Targets: PLK1 (PLK, STPK13)	OICR0001148A01	?	9.3	15983966	NUAK2 | PLK1 | STK10	984	882	OICR KI 2016_1_F22	113035	OICR KI 2016_1_F22	113035	0.177	0.036	4.949	12400	346120	48960	242320	-7.938	-7.319	-9.34	-11.45	Treatment	OICR KI 2016	1	Pl.39	F22	F	22	Round_9	-5.463	-3.972	-9.435	-15.743	-12.798	-20.158	-26.519	-2.945
472	10461508		Negative	OICR KI 2016_1_H04	OICR KI 2016_1_H04	rb_oicr.ki_2016_06_TBL	1	H04	NA	BI-6727, volasertib	Targets: PLK1 (PLK, STPK13)	OICR0001149A01	YES	12.4	10461508	PLK1 | PLK2	994	908	OICR KI 2016_1_H04	113065	OICR KI 2016_1_H04	113065	0.113	0.023	4.975	8360	366560	49480	246160	-8.129	-8.049	-10.572	-12.771	Treatment	OICR KI 2016	1	Pl.39	H04	H	4	Round_9	-7.894	-4.816	-12.71	-19.066	-13.051	-21.297	-27.633	-6.015
473	11496629;11696609;56965909		Negative	OICR KI 2016_1_H18	OICR KI 2016_1_H18	rb_oicr.ki_2016_06_TBL	1	H18	NA	AT9283, AT-9283	Targets: AurA (AuroraA), AurB (AuroraB), JAK2, JAK3, ABL1 mutant(ABL mutant), FLT3 (STK1, FLK2)	OICR0001155A01	?	10.2	11496629	AURKA | AURKB | JAK2 | TP53	846	828.5	OICR KI 2016_1_H18	113079	OICR KI 2016_1_H18	113079	0.142	0.04	3.581	41520	1046600	282120	1010280	-3.287	-2.129	0.236	-6.352	Treatment	OICR KI 2016	1	Pl.39	H18	H	18	Round_9	-2.483	-8.47	-10.953	-4.06	-2.163	0.228	-8.036	-1.897
474	9911830		Positive	OICR KI 2016_1_H22	OICR KI 2016_1_H22	rb_oicr.ki_2016_06_TBL	1	H22	NA	AV951, KRN951, Tivozanib, ASP-4130, AV-951, KRN-951, Kil-8951	Targets: FLT1 (VEGFR1), KDR (VEGFR2, VEGFR, FLK1), FLT4 (VEGFR3), KIT (c-KIT), PDGFRb (PDGFR, PDGFR1), p38 MAPK	OICR0001191A01	YES	8.6	9911830	FLT1 | FLT4 | IL2 | KDR	966	890	OICR KI 2016_1_H22	113083	OICR KI 2016_1_H22	113083	0.796	0.078	10.219	45920	589840	147960	1511960	-3.503	-5.631	-5.091	-1.977	Treatment	OICR KI 2016	1	Pl.39	H22	H	22	Round_9	7.455	8.95	16.405	-3.931	-7.704	-6.881	-2.083	3.773
475	25099184		Positive	OICR KI 2016_1_J06	OICR KI 2016_1_J06	rb_oicr.ki_2016_06_TBL	1	J06	NA	AZ-960, AZD-960	Targets: JAK2	OICR0001168A01	?	7.5	25099184	JAK2	932	767.5	OICR KI 2016_1_J06	113115	OICR KI 2016_1_J06	113115	0.628	0.068	9.243	43600	642200	164360	1519240	-1.992	-4.283	-4.597	-1.685	Treatment	OICR KI 2016	1	Pl.39	J06	J	6	Round_9	4.996	6.577	11.573	-2.522	-5.976	-5.888	-1.806	3.454
476	73265272		Negative	OICR KI 2016_1_J14	OICR KI 2016_1_J14	rb_oicr.ki_2016_06_TBL	1	J14	NA	BMS-3	Targets: LIMK1 (LIMK)	OICR0001174A01	?	6.6	73265272	NA	NA	NA	OICR KI 2016_1_J14	113123	OICR KI 2016_1_J14	113123	0.172	0.035	4.918	38040	1086680	257480	1266200	-2.602	-0.929	-0.015	-3.312	Treatment	OICR KI 2016	1	Pl.39	J14	J	14	Round_9	-4.323	-4.889	-9.212	-3.587	-0.935	-0.022	-3.923	-2.652
477	766949		Negative	OICR KI 2016_1_L03	OICR KI 2016_1_L03	rb_oicr.ki_2016_06_TBL	1	L03	NA	TCS JNK 5a	Targets: JNK1 (JNK), JNK2, JNK3, p38a	OICR0000796A01	?	13.7	766949	CCKBR | MAPK9	673	656	OICR KI 2016_1_L03	113160	OICR KI 2016_1_L03	113160	0.11	0.03	3.634	17640	582080	99120	360240	-6.341	-5.578	-7.85	-11.552	Treatment	OICR KI 2016	1	Pl.39	L03	L	3	Round_9	-6.135	-7.271	-13.406	-11.624	-7.72	-12.345	-22.147	-3.904
478	5312137		Positive	OICR KI 2016_1_M03	OICR KI 2016_1_M03	rb_oicr.ki_2016_06_TBL	1	M03	NA	SU 6656, SU-6656	Targets: SRC (c-SRC), YES, LYN, FYN (p59fyn)	OICR0000340A01	?	5	5312137	ABL1 | ARVCF | AURKA | AURKB | AURKC | AXL | BLK | BRSK1 | CALM1 | CALM2 | CALM3 | CAMK2D | CAMKK2 | CLK2 | CSF1R | CTNND1 | DYRK1A | FGR | FLT3 | FYN | HCK | JAK2 | LCK | LRRK2 | LYN | MAP3K2 | MAP4K2 | MAP4K5 | MAPK8 | MERTK | NOTCH1 | NTRK2 | NTRK3 | NUAK1 | PTK2 | RET | RPS6KA1 | SLK | SRC | STK10 | STK3 | STK4 | TNK2 | TYK2 | ULK1 | ULK2 | ULK3 | YES1	995	831	OICR KI 2016_1_M03	113184	OICR KI 2016_1_M03	113184	0.522	0.074	7.06	66760	903720	223720	1579480	-0.047	-3.614	-2.28	-1.317	Treatment	OICR KI 2016	1	Pl.39	M03	M	3	Round_9	7.317	2.016	9.333	-0.045	-3.97	-2.465	-1.354	3.925
479	10172943		Positive	OICR KI 2016_1_M04	OICR KI 2016_1_M04	rb_oicr.ki_2016_06_TBL	1	M04	NA	A-443654, A-654	Targets: AKT1 (PKBa)	OICR0000536B01	?	8.6	10172943	AKT1 | AKT2 | AKT3 | CLK2 | GSK3B | PIM1 | PIM3 | PKIA | PKN2 | PRKACA | PRKACB | PRKACG | PRKCG | PRKD3 | PRKG1 | PRKG2 | PRKX | ROCK1 | ROCK2 | RPS6KA3 | RPS6KA5 | TP53	985	700.5	OICR KI 2016_1_M04	113185	OICR KI 2016_1_M04	113185	0.711	0.081	8.738	48040	590600	102920	899360	-2.529	-6.302	-7.986	-6.626	Treatment	OICR KI 2016	1	Pl.39	M04	M	4	Round_9	9.858	6.213	16.071	-2.865	-8.342	-12.175	-9.007	5.477
480	16038120		Negative	OICR KI 2016_1_M10	OICR KI 2016_1_M10	rb_oicr.ki_2016_06_TBL	1	M10	NA	TAE-684, NVP-TAE684	Targets: ALK	OICR0000539A01	?	6.5	16038120	ACVR1 | ACVR1B | ACVRL1 | ADCK4 | AKT1 | ALK | AURKA | AURKB | AURKC | AXL | BLK | BMPR1B | CAMK2D | CAMK4 | CAMKK1 | CAMKK2 | CHEK1 | CHEK2 | CLK1 | CLK2 | CLK4 | CSF1R | DCLK1 | DCLK2 | DCLK3 | DSTYK | EGF | EGFR | EPHA1 | EPHA6 | FER | FES | FGFR1 | FGFR3 | FGFR4 | FGR | FLT3 | FLT4 | FRK | GAB1 | GAK | HBEGF | HGF | IGF1R | INSR | INSRR | JAK2 | KIT | LCK | LRRK2 | LTK | MAP2K4 | MAP3K12 | MA…	998	809	OICR KI 2016_1_M10	113191	OICR KI 2016_1_M10	113191	0.179	0.037	4.788	49320	1315600	250840	1201040	-2.078	0.222	-0.664	-3.829	Treatment	OICR KI 2016	1	Pl.39	M10	M	10	Round_9	-3.632	-4.26	-7.892	-2.325	0.196	-0.686	-4.648	-2.521
481	121596046		Negative	OICR KI 2016_1_N08	OICR KI 2016_1_N08	rb_oicr.ki_2016_06_TBL	1	N08	NA	PHA690509, PHA-690509	Targets: CDK2/Cyclin A	OICR0001162A01	?	6.2	121596046	NA	NA	NA	OICR KI 2016_1_N08	113213	OICR KI 2016_1_N08	113213	0.179	0.04	4.437	64760	1603640	377760	1676240	1.196	2.976	4.536	-0.975	Treatment	OICR KI 2016	1	Pl.39	N08	N	8	Round_9	-2.893	-5.674	-8.567	1.256	2.683	3.755	-0.982	-1.427
482	11317348		Positive	OICR KI 2016_1_N09	OICR KI 2016_1_N09	rb_oicr.ki_2016_06_TBL	1	N09	NA	Ki-8751	Targets: KDR (VEGFR2, VEGFR, FLK1), KIT (c-KIT), PDGFRa (PDGFR2), FGFR2, FLT3 (STK1, FLK2)	OICR0000809A01	?	8.4	11317348	KDR | KIT | PDGFRA	743	613	OICR KI 2016_1_N09	113214	OICR KI 2016_1_N09	113214	0.652	0.066	9.808	24040	361600	136240	1336200	-5.356	-6.979	-6.317	-3.139	Treatment	OICR KI 2016	1	Pl.39	N09	N	9	Round_9	4.948	8.096	13.044	-8.634	-11.986	-8.617	-3.588	3.352
483	56972221		Negative	OICR KI 2016_1_P13	OICR KI 2016_1_P13	rb_oicr.ki_2016_06_TBL	1	P13	NA	TCS 2312 dihydrochloride, TCS-2312	Targets: CHK1	OICR0000821B01	?	10.8	56972221	NA	NA	NA	OICR KI 2016_1_P13	113266	OICR KI 2016_1_P13	113266	0.133	0.039	3.38	45640	1159760	318680	1077080	-2.678	-0.205	1.756	-5.028	Treatment	OICR KI 2016	1	Pl.39	P13	P	13	Round_9	-4.905	-7.248	-12.153	-3.074	-0.244	1.624	-6.376	-2.83
484	24856436		Negative	OICR KI 2016_1_P14	OICR KI 2016_1_P14	rb_oicr.ki_2016_06_TBL	1	P14	NA	MK-1775, MK1775	Targets: WEE1	OICR0001120A01	?	6.1	24856436	WEE1	988	988	OICR KI 2016_1_P14	113267	OICR KI 2016_1_P14	113267	0.193	0.042	4.565	38200	904720	234920	1072480	-4.203	-2.867	-2.053	-4.863	Treatment	OICR KI 2016	1	Pl.39	P14	P	14	Round_9	-4.066	-4.627	-8.693	-5.216	-3.204	-2.12	-6.218	-2.012
485	24794418		Positive	OICR KI 2016_2_A14	OICR KI 2016_2_A14	rb_oicr.ki_2016_06_TBL	2	A14	NA	BMS 777607, BMS-777607	Targets: MET (c-MET, HGFR), AXL (Ark), RON (MST1R), TYRO3 (RSE, SKY, TIF, BYK)	OICR0008700A01	?	4.6	24794418	AURKB | AXL | FLT3 | MERTK | MET | MST1R | TYRO3	833	654	OICR KI 2016_2_A14	113291	OICR KI 2016_2_A14	113291	0.572	0.08	7.145	56720	708240	203520	1454080	-2.643	-4.661	-2.646	-1.565	Treatment	OICR KI 2016	2	Pl.40	A14	A	14	Round_9	9.955	2.599	12.554	-3.008	-6.31	-3.048	-1.75	3.302
486	23643975		Positive	OICR KI 2016_2_A15	OICR KI 2016_2_A15	rb_oicr.ki_2016_06_TBL	2	A15	NA	(+)-P276, P276-00, Riviciclib hydrochloride	Targets: CDC2 (CDK1, p34cdc2, CDC28p)/Cyclin B, CDK4/Cyclin D1	OICR0003189B01	?	7.5	23643975	NA	NA	NA	OICR KI 2016_2_A15	113292	OICR KI 2016_2_A15	113292	0.637	0.076	8.397	111600	1470080	312760	2626240	7.579	2.344	2.464	7.235	Treatment	OICR KI 2016	2	Pl.40	A15	A	15	Round_9	6.907	6.434	13.341	6.243	2.219	2.439	5.951	4.024
487	23582824		Negative	OICR KI 2016_2_A18	OICR KI 2016_2_A18	rb_oicr.ki_2016_06_TBL	2	A18	NA	GSK-1059615, GSK-615	Targets: PI3K	OICR0008702A01	?	6.2	23582824	PIK3CG	800	800	OICR KI 2016_2_A18	113295	OICR KI 2016_2_A18	113295	0.215	0.037	5.768	52800	1419040	274640	1584160	-3.25	1.636	-0.17	-0.932	Treatment	OICR KI 2016	2	Pl.40	A18	A	18	Round_9	-8.822	-1.538	-10.36	-3.847	1.574	-0.164	-0.98	-5.421
488	59397065		Positive	OICR KI 2016_2_B15	OICR KI 2016_2_B15	rb_oicr.ki_2016_06_TBL	2	B15	O=C(NC1=CC(C(F)(F)F)=CC=C1F)NC2=CC=C(C)C(NC3=CC(NC/4=O)=C(C=C3)C4=C\C5=CC=CN5)=C2	Trk Inhibitor III, GNF-5837	Targets: TRKA (TRK), TRKB	OICR0011108A01	?	9.2	59397065	NTRK2	653	642.5	OICR KI 2016_2_B15	113316	OICR KI 2016_2_B15	113316	0.849	0.086	9.85	57400	666120	132440	1304600	-1.87	-5.323	-5.351	-3.127	Treatment	OICR KI 2016	2	Pl.40	B15	B	15	Round_9	11.979	10.501	22.48	-2.124	-7.315	-7.536	-3.555	5.191
489	16041424		Positive	OICR KI 2016_2_C11	OICR KI 2016_2_C11	rb_oicr.ki_2016_06_TBL	2	C11	NA	ENMD-2076, ENMD-981693	Targets: AurA (AuroraA)	OICR0003198K01	?	4.8	16041424	AURKA | FLT3 | KDR | PDGFRA | PTK2 | RET | SRC	953	677	OICR KI 2016_2_C11	113336	OICR KI 2016_2_C11	113336	0.507	0.069	7.384	58080	845840	207840	1534760	-0.852	-3.536	-1.338	-0.186	Treatment	OICR KI 2016	2	Pl.40	C11	C	11	Round_9	6.259	2.814	9.073	-1.058	-4.392	-1.652	-0.227	3.334
490	44187362		Positive	OICR KI 2016_2_C13	OICR KI 2016_2_C13	rb_oicr.ki_2016_06_TBL	2	C13	NA	AS-703026, MSC1936369B	Targets: MAP2K1 (MEK1), MAP2K2 (MEK2)	OICR0003201A01	?	5.4	44187362	MAP2K1	789	789	OICR KI 2016_2_C13	113338	OICR KI 2016_2_C13	113338	0.533	0.067	8.015	59520	894400	188360	1509640	-0.023	-2.037	-2.516	-0.149	Treatment	OICR KI 2016	2	Pl.40	C13	C	13	Round_9	5.666	5.047	10.713	-0.102	-2.64	-3.13	-0.226	2.538
491	25262965		Negative	OICR KI 2016_2_C15	OICR KI 2016_2_C15	rb_oicr.ki_2016_06_TBL	2	C15	NA	AZD-8055, AZD 8055, AZD8055	Targets: FRAP (MTOR, FRAP1), mTORC1, mTORC2	OICR0003206A01	?	9	25262965	MCL1 | MTOR	996	907	OICR KI 2016_2_C15	113340	OICR KI 2016_2_C15	113340	0.184	0.04	4.61	21440	538520	102280	471560	-7.176	-6.467	-5.485	-7.515	Treatment	OICR KI 2016	2	Pl.40	C15	C	15	Round_9	-7.5	-6.281	-13.781	-13.55	-9.748	-9.346	-14.542	-3.802
492			Negative	OICR KI 2016_2_C17	OICR KI 2016_2_C17	rb_oicr.ki_2016_06_TBL	2	C17	O=C(C1CCC(C2=NC(C(N3)=CC4=C3C(OC)=CC=C4)=C5C(N)=NC=NN52)CC1)O.[H]Cl	OSI-027 hydrochloride	Targets: FRAP (MTOR, FRAP1), mTORC1, mTORC2	OICR0003207B01	?	4.6	NA	NA	NA	NA	OICR KI 2016_2_C17	113342	OICR KI 2016_2_C17	113342	0.246	0.043	5.741	44320	1033920	224520	1288880	-3.827	-2.169	-0.685	-2.314	Treatment	OICR KI 2016	2	Pl.40	C17	C	17	Round_9	-4.614	-3.571	-8.185	-5.1	-2.399	-0.816	-2.755	-2.701
493	24856041		Negative	OICR KI 2016_2_C19	OICR KI 2016_2_C19	rb_oicr.ki_2016_06_TBL	2	C19	NA	AMG-900	Targets: AurA (AuroraA), AurB (AuroraB), AurC (AuroraC)	OICR0007447A01	?	4.7	24856041	AURKA | AURKB | AURKC | TP53	845	824	OICR KI 2016_2_C19	113344	OICR KI 2016_2_C19	113344	0.232	0.049	4.738	53240	1087480	281000	1331280	-2.257	-1.516	1.778	-1.444	Treatment	OICR KI 2016	2	Pl.40	C19	C	19	Round_9	-1.943	-5.559	-7.502	-2.752	-1.659	1.793	-1.805	-1.093
494	10142586		Negative	OICR KI 2016_2_E10	OICR KI 2016_2_E10	rb_oicr.ki_2016_06_TBL	2	E10	NA	Hesperadin	Targets: AurB (AuroraB), Tyrosine Kinase inhibitor	OICR0008718A01	?	8.3	10142586	AURKA | AURKB	826	800	OICR KI 2016_2_E10	113383	OICR KI 2016_2_E10	113383	0.216	0.05	4.299	16600	330520	70720	304040	-8.894	-8.207	-7.955	-9.403	Treatment	OICR KI 2016	2	Pl.40	E10	E	10	Round_9	-1.646	-7.208	-8.854	-17.691	-15.224	-14.872	-20.681	-2.467
495	25033539		Negative	OICR KI 2016_2_E11	OICR KI 2016_2_E11	rb_oicr.ki_2016_06_TBL	2	E11	NA	PF-04691502, PF4691502, PF-502	Targets: PI3K, FRAP (MTOR, FRAP1)	OICR0007453A01	?	7.6	25033539	AKT1 | MTOR | PIK3CA | PIK3CG	967	859	OICR KI 2016_2_E11	113384	OICR KI 2016_2_E11	113384	0.208	0.042	4.927	26600	629040	153360	755560	-6.464	-5.034	-3.663	-5.852	Treatment	OICR KI 2016	2	Pl.40	E11	E	11	Round_9	-5.234	-5.675	-10.909	-11.017	-7.349	-5.183	-9.107	-3.668
496			Positive	OICR KI 2016_2_E13	OICR KI 2016_2_E13	rb_oicr.ki_2016_06_TBL	2	E13	NA	ASC-033, APY 33	Targets: IRE1 (IRE1a, ERN1)	OICR0004079A02	?	3.5	NA	NA	NA	NA	OICR KI 2016_2_E13	113386	OICR KI 2016_2_E13	113386	0.506	0.062	8.197	40120	649400	135600	1111560	-3.552	-3.79	-4.767	-3.077	Treatment	OICR KI 2016	2	Pl.40	E13	E	13	Round_9	3.669	5.157	8.826	-5.229	-5.873	-6.947	-4.12	0.644
497	10231331		Positive	OICR KI 2016_2_E14	OICR KI 2016_2_E14	rb_oicr.ki_2016_06_TBL	2	E14	NA	PD318088, PD-318088	Targets: MAP2K1 (MEK1), MAP2K2 (MEK2)	OICR0008720A01	?	3.7	10231331	NA	NA	NA	OICR KI 2016_2_E14	113387	OICR KI 2016_2_E14	113387	0.515	0.065	7.971	67960	1051360	207600	1654840	-0.092	-1.466	-1.306	0.543	Treatment	OICR KI 2016	2	Pl.40	E14	E	14	Round_9	4.775	4.434	9.209	-0.118	-1.681	-1.643	0.521	1.563
498			Negative	OICR KI 2016_2_E19	OICR KI 2016_2_E19	rb_oicr.ki_2016_06_TBL	2	E19	NA	ASC-082, APY 82	Targets: IRE1 (IRE1a, ERN1)	OICR0004082A02	?	29.1	NA	NA	NA	NA	OICR KI 2016_2_E19	113392	OICR KI 2016_2_E19	113392	0.034	0.018	1.916	23360	1331400	364520	698280	-7.592	1.157	5.41	-6.06	Treatment	OICR KI 2016	2	Pl.40	E19	E	19	Round_9	-15.163	-15.238	-30.401	-13.246	1.133	4.806	-9.9	-14.379
499	46700756		Negative	OICR KI 2016_2_F11	OICR KI 2016_2_F11	rb_oicr.ki_2016_06_TBL	2	F11	NA	LY-2606368	Targets: CHK1	OICR0011123A01	?	4.9	46700756	NA	NA	NA	OICR KI 2016_2_F11	113408	OICR KI 2016_2_F11	113408	0.242	0.041	5.878	53320	1297560	282920	1662920	-2.492	0.072	1.097	-0.857	Treatment	OICR KI 2016	2	Pl.40	F11	F	11	Round_9	-5.558	-3.297	-8.855	-2.938	0.081	1.073	-0.832	-3.019
500	24905147;25243800;57347681		Negative	OICR KI 2016_2_G07	OICR KI 2016_2_G07	rb_oicr.ki_2016_06_TBL	2	G07	NA	Pp242, Torkinib, PP-242	Targets: FRAP (MTOR, FRAP1)	OICR0007456A01	?	11	24905147	ABL1 | ACVR1 | ACVR1B | ACVR2A | ACVR2B | ACVRL1 | BMPR1A | BMPR1B | BMPR2 | BRSK1 | BRSK2 | CRTC2 | CSNK1E | DAPK1 | DAPK2 | DAPK3 | DDIT4 | DYRK2 | EPAS1 | EPHA1 | ERBB3 | HIF1A | HIF3A | HIPK3 | JAK2 | LEF1 | LOC100996792 | MAP2K1 | MAP2K3 | MAP2K5 | MAP3K19 | MAP4K2 | MIR637 | MTOR | PDGFRB | PIK3C2G | PIK3CA | PIK3CB | PIK3CD | PIK3CG | PIP5K1C | PLK4 | PML | PRKCE | RET | RICTOR | RIPK2 | R…	981	778	OICR KI 2016_2_G07	113428	OICR KI 2016_2_G07	113428	0.165	0.033	4.941	28280	848120	207040	1022920	-5.803	-2.682	-0.739	-4.199	Treatment	OICR KI 2016	2	Pl.40	G07	G	7	Round_9	-8.364	-6.019	-14.383	-9.825	-3.525	-0.883	-5.564	-6.3
501	11707110		Positive	OICR KI 2016_2_G19	OICR KI 2016_2_G19	rb_oicr.ki_2016_06_TBL	2	G19	NA	GSK-1120212, Trametinib, Mekinist, JTP-74057, NSC-763093	Targets: MAP2K1 (MEK1), MAP2K2 (MEK2)	OICR0007462A01	YES	13.4	11707110	AKT1 | EIF2AK3 | GNA11 | GNAQ | MAP2K1 | MAP2K2 | MAPK1 | MAPK3 | RB1 | RPS6KB1	962	745	OICR KI 2016_2_G19	113440	OICR KI 2016_2_G19	113440	1.116	0.088	12.669	78840	894720	185240	2346840	2.298	-3.053	-2.455	4.938	Treatment	OICR KI 2016	2	Pl.40	G19	G	19	Round_9	15.756	19.202	34.958	2.321	-3.697	-3.151	4.251	6.018
502	11978790;57336745		Negative	OICR KI 2016_2_G21	OICR KI 2016_2_G21	rb_oicr.ki_2016_06_TBL	2	G21	NA	BGT-226, NVP-BGT-226, NVP-BGT226	Targets: PI3K, FRAP (MTOR, FRAP1)	OICR0007463M01	?	26.8	11978790	MTOR | PIK3CG	825	820.5	OICR KI 2016_2_G21	113442	OICR KI 2016_2_G21	113442	0.051	0.014	3.561	5520	388480	83840	298560	-11.396	-8.177	-7.432	-10.076	Treatment	OICR KI 2016	2	Pl.40	G21	G	21	Round_9	-16.404	-10.238	-26.642	-32.035	-13.85	-12.927	-21.563	-18.185
503	68788		Negative	OICR KI 2016_2_H05	OICR KI 2016_2_H05	rb_oicr.ki_2016_06_TBL	2	H05	NA	Compound 71	Targets: DYRK1A (DYRK)	OICR0011130B01	?	8.1	68788	HTR7	800	800	OICR KI 2016_2_H05	113450	OICR KI 2016_2_H05	113450	0.138	0.037	3.729	63240	1714960	403360	1504280	-0.059	2.604	5.646	-1.27	Treatment	OICR KI 2016	2	Pl.40	H05	H	5	Round_9	-5.666	-10.005	-15.671	-0.083	2.076	4.564	-1.389	-2.159
504	5330812		Negative	OICR KI 2016_2_I05	OICR KI 2016_2_I05	rb_oicr.ki_2016_06_TBL	2	I05	NA	Cdk1/2 Inhibitor III	Targets: CDC2 (CDK1, p34cdc2, CDC28p)/Cyclin B, CDK2/Cyclin A	OICR0007465A01	?	49.5	5330812	... | ABL1 | ABL2 | ACVRL1 | ALK | AURKA | AURKB | AURKC | AXL | BLK | BRSK1 | BRSK2 | CAB39 | CAMK2A | CAMK2B | CAMK2D | CAMK2G | CAMK4 | CAMKK2 | CDK1 | CDK2 | CDK4 | CDK5 | CDK6 | CDK9 | CDKL2 | CHEK2 | CLK1 | CLK2 | CLK3 | CLK4 | CSF1R | CSNK1G1 | CSNK1G2 | CSNK1G3 | DSTYK | DYRK1A | DYRK1B | EPHA1 | EPHA2 | EPHA7 | EPHB1 | ERN1 | ERN2 | FER | FES | FGFR1 | FGFR2 | FGFR3 | FGFR4 | FGR | FLT1 …	981	858	OICR KI 2016_2_I05	113474	OICR KI 2016_2_I05	113474	0.005	0.006	0.887	17120	2945760	424320	376160	-7.511	15.416	7.762	-8.032	Treatment	OICR KI 2016	2	Pl.40	I05	I	5	Round_9	-19.641	-19.367	-39.008	-15.87	9.998	6.416	-17.205	-25.868
505	16224745;46239015		Negative	OICR KI 2016_2_I06	OICR KI 2016_2_I06	rb_oicr.ki_2016_06_TBL	2	I06	NA	SCH900776, SCH-900776, MK-8776	Targets: CHK1, CDK2/Cyclin A, CDK2/Cyclin E	OICR0008735A01	?	6	16224745	CHEK1 | H2AFX	959	892.5	OICR KI 2016_2_I06	113475	OICR KI 2016_2_I06	113475	0.25	0.041	6.1	37480	914120	200680	1224120	-5.358	-2.652	-1.779	-3.235	Treatment	OICR KI 2016	2	Pl.40	I06	I	6	Round_9	-5.072	-2.578	-7.65	-7.515	-3.169	-2.161	-3.85	-4.346
506	16719221		Positive	OICR KI 2016_2_I07	OICR KI 2016_2_I07	rb_oicr.ki_2016_06_TBL	2	I07	NA	RO-5126766	Targets: MAP2K1 (MEK1), BRAF (B-raf), RAF1 (c-Raf)	OICR0007466A01	?	3.1	16719221	ARAF | BRAF | MAP2K1 | RAF1	818	800.5	OICR KI 2016_2_I07	113476	OICR KI 2016_2_I07	113476	0.545	0.065	8.394	61080	941080	177840	1492840	-0.079	-1.075	-1.244	-0.193	Treatment	OICR KI 2016	2	Pl.40	I07	I	7	Round_9	5.126	4.438	9.564	-0.112	-1.524	-1.87	-0.211	1.412
507	49806720		Negative	OICR KI 2016_2_I10	OICR KI 2016_2_I10	rb_oicr.ki_2016_06_TBL	2	I10	NA	CH5424802, AF-802, CH-5424802, Alectinib, RG-7853, RO-5424802	Targets: ALK	OICR0008737A01	?	5.6	49806720	ALK | RET | STAT3	968	815	OICR KI 2016_2_I10	113479	OICR KI 2016_2_I10	113479	0.237	0.043	5.499	68280	1584280	259200	1425440	0.409	3.653	0.811	-1.563	Treatment	OICR KI 2016	2	Pl.40	I10	I	10	Round_9	-4.29	-4.694	-8.984	0.437	3.405	0.865	-1.737	-2.968
508	11676786		Positive	OICR KI 2016_2_I19	OICR KI 2016_2_I19	rb_oicr.ki_2016_06_TBL	2	I19	NA	AZ628, AZ-628	Targets: BRAF (B-raf), RAF1 (c-Raf)	OICR0007472A01	?	4.1	11676786	BRAF | YES1	800	699.5	OICR KI 2016_2_I19	113488	OICR KI 2016_2_I19	113488	0.553	0.063	8.829	68640	1095680	187520	1655680	0.607	-0.468	-1.601	0.602	Treatment	OICR KI 2016	2	Pl.40	I19	I	19	Round_9	4.64	5.893	10.533	0.678	-0.558	-2.232	0.602	1.236
509	25262792		Negative	OICR KI 2016_2_J03	OICR KI 2016_2_J03	rb_oicr.ki_2016_06_TBL	2	J03	NA	AZD-2014	Targets: mTOR Complex 1 (mTORC1) Inhibitor, mTOR Complex 2 (mTORC2) Inhibitor	OICR0011138A01	?	9.1	25262792	MTOR	952	952	OICR KI 2016_2_J03	113496	OICR KI 2016_2_J03	113496	0.183	0.038	4.818	28120	740080	187560	903600	-7.765	-5.681	-4.468	-7.267	Treatment	OICR KI 2016	2	Pl.40	J03	J	3	Round_9	-6.88	-6.186	-13.066	-11.969	-7.063	-5.188	-9.343	-4.906
510	49792852		Negative	OICR KI 2016_2_J05	OICR KI 2016_2_J05	rb_oicr.ki_2016_06_TBL	2	J05	NA	NMS-1286937, NMS-P937	Targets: PLK1 (PLK, STPK13)	OICR0011139A01	?	10	49792852	PLK1	834	834	OICR KI 2016_2_J05	113498	OICR KI 2016_2_J05	113498	0.155	0.035	4.439	19440	557560	68000	301880	-8.085	-7.317	-9.034	-9.974	Treatment	OICR KI 2016	2	Pl.40	J05	J	5	Round_9	-7.5	-7.414	-14.914	-15.325	-10.346	-16.294	-21.338	-4.979
511	46213929		Positive	OICR KI 2016_2_K07	OICR KI 2016_2_K07	rb_oicr.ki_2016_06_TBL	2	K07	NA	LY2784544, LY-2784544, Gandotinib	Targets: JAK2	OICR0007881A01	YES	7.2	46213929	JAK2	829	829	OICR KI 2016_2_K07	113524	OICR KI 2016_2_K07	113524	0.746	0.075	9.95	42920	572240	112480	1119200	-3.193	-5.349	-4.224	-2.951	Treatment	OICR KI 2016	2	Pl.40	K07	K	7	Round_9	9.065	9.847	18.912	-4.506	-8.236	-7.337	-3.846	3.73
512	44155856		Positive	OICR KI 2016_2_K11	OICR KI 2016_2_K11	rb_oicr.ki_2016_06_TBL	2	K11	NA	BMS 794833, BMS-794833	Targets: MET (c-MET, HGFR), KDR (VEGFR2, VEGFR, FLK1)	OICR0007883A01	?	9.4	44155856	NA	NA	NA	OICR KI 2016_2_K11	113528	OICR KI 2016_2_K11	113528	0.809	0.079	10.283	51640	656080	145880	1500040	-1.738	-5.215	-3.515	-0.794	Treatment	OICR KI 2016	2	Pl.40	K11	K	11	Round_9	10.738	10.72	21.458	-2.257	-7.282	-5.245	-0.871	5.025
513			Negative	OICR KI 2016_2_K13	OICR KI 2016_2_K13	rb_oicr.ki_2016_06_TBL	2	K13	NA	PI3-Kinase a Inhibitor 2	Targets: PI3K	OICR0007884A01	?	4.8	NA	NA	NA	NA	OICR KI 2016_2_K13	113530	OICR KI 2016_2_K13	113530	0.24	0.043	5.552	44120	1019160	253040	1405000	-2.454	-0.868	0.774	-1.26	Treatment	OICR KI 2016	2	Pl.40	K13	K	13	Round_9	-4.533	-4.522	-9.055	-3.574	-1.094	0.807	-1.476	-2.48
514			Positive	OICR KI 2016_2_K17	OICR KI 2016_2_K17	rb_oicr.ki_2016_06_TBL	2	K17	NA	IRAK4 Inhibitor	Targets: IRAK4	OICR0007886A01	?	6.7	NA	NA	NA	NA	OICR KI 2016_2_K17	113534	OICR KI 2016_2_K17	113534	0.709	0.068	10.393	40040	586960	106280	1104520	-4.34	-6.177	-5.291	-3.997	Treatment	OICR KI 2016	2	Pl.40	K17	K	17	Round_9	6.34	10.048	16.388	-6.099	-8.889	-8.978	-5.027	2.79
515	24866313		Positive	OICR KI 2016_2_L17	OICR KI 2016_2_L17	rb_oicr.ki_2016_06_TBL	2	L17	NA	SCH-772984	Targets: Erk1, Erk2 (ERK, p38)	OICR0011153A01	?	6.5	24866313	GSG2 | MAPK1 | MAPK3 | MAPK8	826	813	OICR KI 2016_2_L17	113558	OICR KI 2016_2_L17	113558	0.672	0.074	9.096	66640	902560	165560	1505960	-1.081	-4.196	-4.279	-2.511	Treatment	OICR KI 2016	2	Pl.40	L17	L	17	Round_9	8.876	6.155	15.031	-1.139	-4.774	-5.431	-2.588	3.635
516	25073775		Negative	OICR KI 2016_2_L19	OICR KI 2016_2_L19	rb_oicr.ki_2016_06_TBL	2	L19	NA	PND-1186, VS-4718	Targets: FAK (FAK1)	OICR0011154A01	?	4.1	25073775	PTK2	767	767	OICR KI 2016_2_L19	113560	OICR KI 2016_2_L19	113560	0.263	0.046	5.693	54960	1189720	266880	1519280	-3.063	-1.427	0.119	-1.85	Treatment	OICR KI 2016	2	Pl.40	L19	L	19	Round_9	-3.13	-3.655	-6.785	-3.492	-1.431	0.113	-1.93	-2.061
517	17755052		Negative	OICR KI 2016_2_M12	OICR KI 2016_2_M12	rb_oicr.ki_2016_06_TBL	2	M12	NA	GDC-0941, Pictilisib, Pictrelisib, RG-7321	Targets: PI3K	OICR0000286A02	YES	3.9	17755052	AKT1 | C8orf44-SGK3 | MCL1 | MTOR | PIK3C2B | PIK3CA | PIK3CB | PIK3CD | PIK3CG | PIK3R1 | PIK3R2 | PIK3R3 | SGK3	977	762.5	OICR KI 2016_2_M12	113577	OICR KI 2016_2_M12	113577	0.263	0.045	5.855	48160	1071840	226560	1326400	-3.403	-2.041	-0.996	-2.692	Treatment	OICR KI 2016	2	Pl.40	M12	M	12	Round_9	-4.128	-2.509	-6.637	-4.243	-2.194	-1.197	-3.077	-2.049
518	16666708		Positive	OICR KI 2016_2_M13	OICR KI 2016_2_M13	rb_oicr.ki_2016_06_TBL	2	M13	NA	AZD8330, AZD-8330, ARRY-424704, ARRY-704	Targets: MAP2K1 (MEK1), MAP2K2 (MEK2)	OICR0007894A01	?	8.7	16666708	NA	NA	NA	OICR KI 2016_2_M13	113578	OICR KI 2016_2_M13	113578	0.733	0.08	9.165	70000	874920	209840	1923080	1.366	-2.556	-1.793	1.935	Treatment	OICR KI 2016	2	Pl.40	M13	M	13	Round_9	11.17	8.167	19.337	1.524	-3.221	-2.136	1.858	4.745
519	24748204		Positive	OICR KI 2016_2_M14	OICR KI 2016_2_M14	rb_oicr.ki_2016_06_TBL	2	M14	NA	MK-5108, VX-689	Targets: AurA (AuroraA)	OICR0008754A01	?	5	24748204	AURKA | AURKB | AURKC	965	936	OICR KI 2016_2_M14	113579	OICR KI 2016_2_M14	113579	0.586	0.072	8.093	58560	808240	173240	1402040	-1.949	-4.475	-3.02	-2.092	Treatment	OICR KI 2016	2	Pl.40	M14	M	14	Round_9	7.527	4.687	12.214	-2.183	-5.5	-3.996	-2.342	3.317
520	44219749		Negative	OICR KI 2016_2_O03	OICR KI 2016_2_O03	rb_oicr.ki_2016_06_TBL	2	O03	NA	WYE-354	Targets: FRAP (MTOR, FRAP1), mTORC1, mTORC2	OICR0007898A01	?	6	44219749	DYRK1B | MTOR	830	798.5	OICR KI 2016_2_O03	113616	OICR KI 2016_2_O03	113616	0.203	0.04	5.083	47480	1186040	265720	1350680	-3.354	-1.096	-0.38	-2.876	Treatment	OICR KI 2016	2	Pl.40	O03	O	3	Round_9	-5.531	-4.415	-9.946	-4.263	-1.074	-0.424	-3.225	-3.189
521	46911725		Positive	OICR KI 2016_2_O05	OICR KI 2016_2_O05	rb_oicr.ki_2016_06_TBL	2	O05	NA	TC-A 2317 hydrochloride	Targets: AurA (AuroraA)	OICR0007899B01	?	7.1	46911725	AURKA	706	706	OICR KI 2016_2_O05	113618	OICR KI 2016_2_O05	113618	0.548	0.069	7.902	34080	491320	131240	1037040	-4.487	-7.369	-5.59	-3.514	Treatment	OICR KI 2016	2	Pl.40	O05	O	5	Round_9	7.662	4.779	12.441	-7.15	-11.254	-7.945	-4.916	4.104
522	16718576		Positive	OICR KI 2016_2_O08	OICR KI 2016_2_O08	rb_oicr.ki_2016_06_TBL	2	O08	NA	PHA-848125, PHA-848125AC	Targets: CDK2/Cyclin A, CDK7/Cyclin H, CDK4/Cyclin D1, CDK5/p35, CDK2/Cyclin E, CDC2 (CDK1, p34cdc2, CDC28p)/Cyclin B	OICR0008761A01	?	4.3	16718576	CCNA2 | CDK2	800	582	OICR KI 2016_2_O08	113621	OICR KI 2016_2_O08	113621	0.547	0.061	9.034	29400	485280	88520	799680	-5.743	-6.785	-7.193	-6.322	Treatment	OICR KI 2016	2	Pl.40	O08	O	8	Round_9	3.885	8.153	12.038	-9.518	-10.772	-12.285	-9.208	1.254
523	51039095		Positive	OICR KI 2016_2_O09	OICR KI 2016_2_O09	rb_oicr.ki_2016_06_TBL	2	O09	NA	AZD-4547	Targets: FGFR1 (FLT2), FGFR2, FGFR3, FGFR4	OICR0007901A01	?	7.8	51039095	ARL11 | FGFR1 | FGFR2	927	863	OICR KI 2016_2_O09	113622	OICR KI 2016_2_O09	113622	0.646	0.065	9.946	60080	924480	174280	1733400	-0.776	-3.361	-3.887	-0.023	Treatment	OICR KI 2016	2	Pl.40	O09	O	9	Round_9	5.666	10.895	16.561	-0.896	-3.856	-4.809	-0.011	2.96
524	16659841		Positive	OICR KI 2016_2_O11	OICR KI 2016_2_O11	rb_oicr.ki_2016_06_TBL	2	O11	NA	AZD-1480, AZD1480	Targets: JAK1, JAK2, JAK3	OICR0007902A01	?	9.9	16659841	JAK1 | JAK2 | RET | STAT3 | STAT5A	995	867.5	OICR KI 2016_2_O11	113624	OICR KI 2016_2_O11	113624	0.863	0.087	9.927	45080	518760	119880	1190000	-2.788	-6.087	-5.18	-3.179	Treatment	OICR KI 2016	2	Pl.40	O11	O	11	Round_9	14.677	10.507	25.184	-3.858	-9.614	-8.118	-3.94	5.756
525	10366136		Positive	OICR KI 2016_2_O14	OICR KI 2016_2_O14	rb_oicr.ki_2016_06_TBL	2	O14	NA	Crenolanib, ARO-002, CP-868596	Targets: PDGFRa (PDGFR2), PDGFRb (PDGFR, PDGFR1)	OICR0008764A01	YES	10.4	10366136	NA	NA	NA	OICR KI 2016_2_O14	113627	OICR KI 2016_2_O14	113627	0.891	0.086	10.311	66200	766320	182000	1876520	0.092	-4.102	-2.483	1.687	Treatment	OICR KI 2016	2	Pl.40	O14	O	14	Round_9	14.326	11.948	26.274	0.118	-5.37	-3.248	1.619	5.488
526	25260757		Negative	OICR KI 2016_2_O16	OICR KI 2016_2_O16	rb_oicr.ki_2016_06_TBL	2	O16	NA	WYE-125132, WYE-132	Targets: PI3K, FRAP (MTOR, FRAP1), mTORC1, mTORC2	OICR0008765A01	?	9.9	25260757	MTOR	819	819	OICR KI 2016_2_O16	113629	OICR KI 2016_2_O16	113629	0.185	0.047	3.928	19720	418920	120600	473720	-7.847	-7.188	-5.437	-8.519	Treatment	OICR KI 2016	2	Pl.40	O16	O	16	Round_9	-2.536	-8.871	-11.407	-14.949	-12.262	-8.33	-15.55	-2.687
527			Negative	OICR KI 2016_2_O19	OICR KI 2016_2_O19	rb_oicr.ki_2016_06_TBL	2	O19	NA	TBK1 Inhibitor	Targets: TBK1	OICR0007680A04	?	4.5	NA	NA	NA	NA	OICR KI 2016_2_O19	113632	OICR KI 2016_2_O19	113632	0.239	0.044	5.394	63120	1422200	317880	1714640	-0.247	1.924	3.325	0.795	Treatment	OICR KI 2016	2	Pl.40	O19	O	19	Round_9	-3.453	-4.016	-7.469	-0.256	1.852	3.139	0.766	-2.108
528	46926350		Negative	OICR KI 2016_2_O22	OICR KI 2016_2_O22	rb_oicr.ki_2016_06_TBL	2	O22	NA	Dinaciclib, MK-7965, NSC-727135, SCH-727965	Targets: CDK2/Cyclin A, CDK5/p25, CDC2 (CDK1, p34cdc2, CDC28p)/Cyclin B, CDK9/Cyclin T1	OICR0008768A01	YES	13.3	46926350	CDK1 | CDK2 | CDK5 | CDK9 | TP53	977	902	OICR KI 2016_2_O22	113635	OICR KI 2016_2_O22	113635	0.2	0.041	4.826	960	23200	8520	41120	-11.137	-11.017	-10.791	-11.827	Treatment	OICR KI 2016	2	Pl.40	O22	O	22	Round_9	-5.234	-5.073	-10.307	-52.78	-45.882	-39.587	-46.019	-6.898
529	4122	C14H11N3O3S	Negative	Prestwick_1_C22	Prestwick_1_C22	rb_chemical_libraries.prestwick384map_TBL	1	C22	NA	Nocodazole	NA		?	32.2	4122	ACAN | AHR | ALB | AR | AURKB | BCL2 | BUB1 | BUB1B | CASP3 | CDC16 | CDC20 | CDC23 | CDC27 | CDC5L | CHEK2 | CHRNA2 | CHRNA4 | DRD1 | DRD5 | EGFR | ELAVL1 | ERBB2 | FN1 | GAS2L1 | GAS2L2 | GORASP1 | HPGDS | JUN | KIF11 | LCMT1 | MAPK1 | MAPK3 | MAPK8 | MAPK9 | MAPRE3 | MAPT | MYT1 | PARK2 | PARP1 | PLK3 | PPP1CB | PPP2R2A | PTRF | QRICH1 | RAC1 | RAC3 | RAD52 | RBBP8 | RHOA | RHOG | TAOK2 | TIMP…	967	786	Prestwick_1_C22	15811	Prestwick_1_C22	15811	0.048	0.025	1.921	12920	513960	78840	151440	-17.394	-11.736	-12.002	-14.813	Treatment	Prestwick	1	Pl.18	C22	C	22	Round_2	-8.768	-15.676	-24.444	-48.64	-30.933	-28.671	-43.188	-17.707
530	3334	C15H13N3O2S	Negative	Prestwick_1_J21	Prestwick_1_J21	rb_chemical_libraries.prestwick384map_TBL	1	J21	NA	Fenbendazole	NA		?	28.6	3334	IL8	700	700	Prestwick_1_J21	15978	Prestwick_1_J21	15978	0.038	0.031	1.242	37400	1209240	172680	214480	-13.648	-10.375	-9.548	-14.335	Treatment	Prestwick	1	Pl.18	J21	J	21	Round_2	-2.15	-22.593	-24.743	-27.552	-19.316	-17.392	-37.707	-8.236
531	126941	C20H22N8O5	Negative	Prestwick_1_K12	Prestwick_1_K12	rb_chemical_libraries.prestwick384map_TBL	1	K12	NA	Methotrexate	NA		YES	30.2	126941	ABCB1 | ABCC1 | ABCC11 | ABCC2 | ABCC3 | ABCC4 | ABCG2 | ADAM17 | ALPI | ATIC | AVP | BDH2 | CRP | DECR1 | DECR2 | DHFR | DHFRL1 | DHRS1 | DHRS2 | DHRS4 | DHRS4L2 | DPP4 | FOLR2 | FPGS | GGH | HPGD | HSD11B1 | HSD17B14 | HSDL2 | ICMT | IL10 | IL22 | IL4 | IL8 | MAP3K7 | MAPK14 | MDM4 | MITF | MTHFR | NAT1 | PARP1 | PCNA | PDF | PECR | PPAT | PPP2R4 | QDPR | RB1 | RFC1 | SLC19A1 | SLC22A6 | SLC22A…	999	814.5	Prestwick_1_K12	15993	Prestwick_1_K12	15993	0.07	0.027	2.568	5000	184080	30360	77960	-16.302	-12.98	-12.457	-14.48	Treatment	Prestwick	1	Pl.18	K12	K	12	Round_2	-4.721	-10.639	-15.36	-64.682	-45.893	-41.28	-52.719	-18.789
532	4030	C16H13N3O3	Negative	Prestwick_1_L15	Prestwick_1_L15	rb_chemical_libraries.prestwick384map_TBL	1	L15	NA	Mebendazole	NA		YES	32	4030	BCL2 | IL8 | KDR | MAPK1 | MAPK3 | MAPK8 | MAPK9 | TUBA1A | TUBB4B	842	817	Prestwick_1_L15	16020	Prestwick_1_L15	16020	0.046	0.025	1.887	13800	560440	67880	128080	-16.917	-12.78	-11.212	-14.617	Treatment	Prestwick	1	Pl.18	L15	L	15	Round_2	-6.07	-17.214	-23.284	-47.051	-30.818	-29.665	-45.459	-16.233
533	62770;3085106;16211935;21864425;129317882	C27H30ClNO10	Negative	Prestwick_2_B15	Prestwick_2_B15	rb_chemical_libraries.prestwick384map_TBL	2	B15	NA	Daunorubicin hydrochloride	NA		?	57.3	62770	NA	NA	NA	Prestwick_2_B15	16164	Prestwick_2_B15	16164	0.008	0.012	0.647	7560	635440	85760	55480	-17.602	-15.493	-10.145	-14.499	Treatment	Prestwick	2	Pl.19	B15	B	15	Round_2	-18.759	-23.767	-42.526	-57.535	-34.821	-23.253	-57.804	-22.714
534	2240;68827;452191;5458876;9838675;20105830;23757058;91746672	C15H22O5	Positive	Prestwick_2_D17	Prestwick_2_D17	rb_chemical_libraries.prestwick384map_TBL	2	D17	NA	Artemisinin	NA		YES	5.9	2240	BSG | CDK4 | CYP2C19 | DHODH | HIF1A | IL6 | MCOLN1 | NOS1 | NOS2 | NOS3	838	793	Prestwick_2_D17	16214	Prestwick_2_D17	16214	0.239	0.048	4.977	146560	3053920	367960	1831440	-1.637	-4.578	-3.237	-1.732	Treatment	Prestwick	2	Pl.19	D17	D	17	Round_2	6.07	5.494	11.564	-1.831	-5.605	-4.187	-2.044	3.774
535	2724387;6419960	C10H15N5O5S	Negative	Prestwick_2_E15	Prestwick_2_E15	rb_chemical_libraries.prestwick384map_TBL	2	E15	NA	Thioguanosine	NA		?	32.7	2724387	NA	NA	NA	Prestwick_2_E15	16236	Prestwick_2_E15	16236	0.025	0.012	2.092	33000	2715760	261200	546440	-14.079	-7.852	-6.638	-11.489	Treatment	Prestwick	2	Pl.19	E15	E	15	Round_2	-16.314	-13.169	-29.483	-29.678	-9.581	-9.539	-22.109	-20.097
536	2909;5280754;5284373;5458585;5497195;6435893;16404350;24883466;49867938;71306795;73896891	C62H111N11O12	Positive	Prestwick_2_G12	Prestwick_2_G12	rb_chemical_libraries.prestwick384map_TBL	2	G12	NA	Cyclosporin A	NA		YES	7.7	2909	ABCB1 | ABCB11 | ABCC2 | ABCG2 | AKT1 | ALB | APOA1 | APOE | ATF3 | ATP2B1 | ATP2B2 | BCAT1 | BCAT2 | BCHE | BEGAIN | CABIN1 | CALM1 | CALM2 | CALM3 | CAMLG | CASP3 | CASP7 | CCL2 | CD1D | CREB1 | CTGF | CTSB | CTSL1 | CYCS | CYP27A1 | CYP2C19 | CYP3A4 | CYP3A5 | CYP3A7 | CYP3A7-CYP3AP1 | DUSP1 | EDN1 | EPO | FKBP1A | FKBP1B | FKBP4 | FN1 | FOXO1 | GSK3A | GSK3B | HNF4A | IFNG | IGF1 | IL13 | IL1…	993	844	Prestwick_2_G12	16281	Prestwick_2_G12	16281	0.246	0.056	4.417	130960	2348640	371640	1641360	-2.659	-8.094	-3.846	-3.969	Treatment	Prestwick	2	Pl.19	G12	G	12	Round_2	12.815	2.455	15.27	-3.251	-10.97	-4.752	-4.8	7.719
537	637858	C17H19NO5	Negative	Prestwick_2_J10	Prestwick_2_J10	rb_chemical_libraries.prestwick384map_TBL	2	J10	NA	Piperlongumine	NA		?	16.9	637858	HMOX1	800	800	Prestwick_2_J10	16351	Prestwick_2_J10	16351	0.054	0.034	1.58	126760	3715160	418680	661520	-3.218	-2.618	-1.965	-9.78	Treatment	Prestwick	2	Pl.19	J10	J	10	Round_2	-1.518	-17.692	-19.21	-3.984	-2.837	-2.403	-18.156	-1.147
538	2794	C27H22Cl2N4	Positive	Prestwick_2_K13	Prestwick_2_K13	rb_chemical_libraries.prestwick384map_TBL	2	K13	NA	Clofazimine	NA		YES	4.4	2794	ABCB1 | ABCB11 | DKK1 | HOXB1 | KCNA3 | LOC100509484 | PARP1 | PLA2G1B | PLA2G2A | PLIN2	860	800	Prestwick_2_K13	16378	Prestwick_2_K13	16378	0.21	0.048	4.421	127520	2683800	366320	1619400	-3.58	-7.007	-3.567	-3.83	Treatment	Prestwick	2	Pl.19	K13	K	13	Round_2	7.799	2.7	10.499	-4.299	-8.854	-4.507	-4.631	4.555
539	5359389	C13H13ClN2O	Positive	Prestwick_2_L08	Prestwick_2_L08	rb_chemical_libraries.prestwick384map_TBL	2	L08	NA	Harmine hydrochloride	NA		?	3.8	5359389	NA	NA	NA	Prestwick_2_L08	16397	Prestwick_2_L08	16397	0.214	0.042	5.152	134920	3250000	333560	1718400	-3.013	-4.758	-4.706	-3.699	Treatment	Prestwick	2	Pl.19	L08	L	8	Round_2	3.372	5.6	8.972	-3.479	-5.481	-6.138	-4.311	2.002
540	6135	C15H27N3O9P2	Positive	Prestwick_2_O14	Prestwick_2_O14	rb_chemical_libraries.prestwick384map_TBL	2	O14	NA	Primaquine diphosphate	NA		?	0.4	6135	NA	NA	NA	Prestwick_2_O14	16475	Prestwick_2_O14	16475	0.254	0.052	4.907	28880	557680	60280	295800	-15.588	-16.386	-11.769	-14.554	Treatment	Prestwick	2	Pl.19	O14	O	14	Round_2	7.757	4.243	12	-33.116	-37.759	-28.809	-33.071	4.643
541	21823;267769;442872;928095;6338099;71752176	C13H15NO2	Negative	Prestwick_3_J03	Prestwick_3_J03	rb_chemical_libraries.prestwick384map_TBL	3	J03	NA	Securinine	NA		?	5.5	21823	SERPINB1	866	833	Prestwick_3_J03	16728	Prestwick_3_J03	16728	0.112	0.032	3.495	160480	4993480	634960	2218880	-1.8	1.137	1.703	-0.965	Treatment	Prestwick	3	Pl.20	J03	J	3	Round_2	-3.71	-5.841	-9.551	-1.916	1.022	1.51	-1.038	-2.938
542	6197	C15H23NO4	Negative	Prestwick_3_M22	Prestwick_3_M22	rb_chemical_libraries.prestwick384map_TBL	3	M22	NA	Cycloheximide	NA		?	33.7	6197	ADRB3 | ALB | ALPI | APEH | AR | BDNF | BIVM-ERCC5 | BMP2 | C5AR1 | CASP3 | CCL11 | CCL3 | CCL5 | CCND1 | CD44 | CDH1 | CFLAR | CTF1 | CYP11A1 | CYP19A1 | CYP1A1 | CYP1A2 | CYP2E1 | DIO2 | DNMT1 | DUSP1 | EDN1 | EGF | ERBB2 | ERCC5 | ESR1 | FEN1 | FGF2 | FN1 | FOS | GCG | GDF15 | GNRH1 | HIF1A | HMGCR | ICAM1 | IGF1 | IGFBP1 | IL1A | IL1B | IL6 | IL8 | LOC101060267 | LYZ | MAPK1 | MAPK3 | MAPK8 |…	960	829	Prestwick_3_M22	16819	Prestwick_3_M22	16819	0.083	0.027	3.106	5040	189160	24640	76520	-18.774	-14.877	-13.541	-15.853	Treatment	Prestwick	3	Pl.20	M22	M	22	Round_2	-7.344	-8.404	-15.748	-72.733	-50.576	-43.952	-55.468	-22.157
543	6420049	C8H12N4O5	Negative	Prestwick_3_N13	Prestwick_3_N13	rb_chemical_libraries.prestwick384map_TBL	3	N13	NA	Azacytidine-5	NA		?	10.6	6420049	NA	NA	NA	Prestwick_3_N13	16834	Prestwick_3_N13	16834	0.089	0.032	2.749	141200	4374840	569760	1566400	-3.325	0.169	0.694	-5.065	Treatment	Prestwick	3	Pl.20	N13	N	13	Round_2	-4.197	-10.874	-15.071	-3.773	0.169	0.689	-6.008	-3.942
544	4641	C19H20N2O3	Negative	Prestwick_4_A20	Prestwick_4_A20	rb_chemical_libraries.prestwick384map_TBL	4	A20	NA	Oxyphenbutazone	NA		?	4.3	4641	ALB | PLA2G2E	981	911	Prestwick_4_A20	16913	Prestwick_4_A20	16913	0.139	0.037	3.812	178640	4885000	550160	2097320	-0.184	3.02	0.411	-0.947	Treatment	Prestwick	4	Pl.21	A20	A	20	Round_2	-5.167	-4.442	-9.609	-0.073	2.932	0.395	-0.924	-3.005
545	6604471	C12H15N3O2S	Negative	Prestwick_4_G22	Prestwick_4_G22	rb_chemical_libraries.prestwick384map_TBL	4	G22	NA	Methiazole	NA		?	40.7	6604471	NA	NA	NA	Prestwick_4_G22	17059	Prestwick_4_G22	17059	0.037	0.03	1.236	46920	1558400	248680	307440	-15.545	-10.037	-9.435	-18.266	Treatment	Prestwick	4	Pl.21	G22	G	22	Round_2	-6.585	-31.645	-38.23	-29.267	-16.571	-13.523	-41.533	-12.696
546	2733484		Negative	Tocris_1_C14	Tocris_1_C14	rb_chemical_libraries.tocris_smart_384_TBL	1	C14	NA	Capsazepine	Vanilloid receptor antagonist. Also activator of ENaCÃŽÂ´	464	?	10.2	2733484	MED15 | TAC1 | TRPA1 | TRPV1 | TRPV2 | TRPV4	995	811.5	Tocris_1_C14	12347	Tocris_1_C14	12347	0.079	0.032	2.426	165920	5123240	712920	1729880	-0.109	2.879	3.843	-3.167	Treatment	Tocris	1	Pl.09	C14	C	14	Round_2	-4.111	-9.252	-13.363	-0.129	2.778	3.543	-3.712	-2.907
547	25102587		Positive	Tocris_1_C16	Tocris_1_C16	rb_chemical_libraries.tocris_smart_384_TBL	1	C16	NA	Nitrocaramiphen hydrochloride	Muscarinic antagonist, M1 > M2	469	?	24.5	25102587	NA	NA	NA	Tocris_1_C16	12349	Tocris_1_C16	12349	0.649	0.094	6.912	373840	3979120	535160	3699000	21.247	-0.492	-0.299	10.901	Treatment	Tocris	1	Pl.09	C16	C	16	Round_2	27.75	15.651	43.401	15.055	-0.534	-0.3	8.595	15.589
548	49761481		Negative	Tocris_1_G08	Tocris_1_G08	rb_chemical_libraries.tocris_smart_384_TBL	1	G08	NA	Dorsomorphin dihydrochloride	Potent and selective AMPK inhibitor	3093	?	46.1	49761481	NA	NA	NA	Tocris_1_G08	12437	Tocris_1_G08	12437	0.016	0.018	0.886	42280	2309920	443000	392600	-14.89	-7.231	-2.701	-14.771	Treatment	Tocris	1	Pl.09	G08	G	8	Round_2	-10.663	-17.771	-28.434	-28.555	-9.801	-3.044	-30.439	-18.754
549	24745966		Positive	Tocris_1_I12	Tocris_1_I12	rb_chemical_libraries.tocris_smart_384_TBL	1	I12	NA	4-(4-Fluorobenzoyl)-1-(4-phenylbutyl)-piperidine oxalate	Selective 5-HT2A antagonist	523	?	15.3	24745966	NA	NA	NA	Tocris_1_I12	12489	Tocris_1_I12	12489	0.431	0.078	5.541	218040	2801840	430880	2387640	5.249	-5.215	-2.286	1.003	Treatment	Tocris	1	Pl.09	I12	I	12	Round_2	21.23	7.367	28.597	5.017	-6.596	-2.68	0.993	11.613
550	5353609		Negative	Tocris_1_M18	Tocris_1_M18	rb_chemical_libraries.tocris_smart_384_TBL	1	M18	NA	Methyl 2,5-dihydroxycinnamate	EGFR-kinase inhibitor	577	?	21.8	5353609	NA	NA	NA	Tocris_1_M18	12591	Tocris_1_M18	12591	0.09	0.036	2.541	43320	1220120	174240	442760	-13.585	-9.652	-8.899	-13.694	Treatment	Tocris	1	Pl.09	M18	M	18	Round_2	-2.602	-8.194	-10.796	-26.851	-17.877	-14.912	-27.714	-8.974
551	6167		Negative	Tocris_2_B14	Tocris_2_B14	rb_chemical_libraries.tocris_smart_384_TBL	2	B14	NA	Colchicine	Inhibitor of tubulin	1364	?	19.8	6167	ABCB1 | ABCC1 | ABCG2 | AHR | ANPEP | ARPC4-TTLL3 | BCKDHA | BDNF | BRD4 | CASP3 | CASP9 | CENPE | CHAT | CYP2B6 | CYP3A4 | DBH | DPP7 | FLOT2 | FOS | GAL | IFNG | IKBKB | JUN | KIFC2 | MAPK8 | MAPK9 | MAPT | MX1 | MYT1 | NFATC4 | NOTCH1 | NR3C1 | NTRK2 | NTRK3 | NTS | PTHLH | PTK2B | RAB11A | SAA1 | SCNN1A | SMAD3 | SPP1 | STMN4 | TNC | TTL | TTLL1 | TTLL10 | TTLL2 | TTLL3 | TTLL5 | TTLL9 | TUBA…	990	786	Tocris_2_B14	12707	Tocris_2_B14	12707	0.064	0.031	2.092	19080	622320	96480	201840	-11.014	-7.697	-7.634	-10.051	Treatment	Tocris	2	Pl.10	B14	B	14	Round_2	-4.317	-9.14	-13.457	-27.672	-18.586	-16.271	-26.938	-9.086
552	18931299		Positive	Tocris_2_C16	Tocris_2_C16	rb_chemical_libraries.tocris_smart_384_TBL	2	C16	NA	RS 102221 hydrochloride	Selective 5-HT2C antagonist	1050	?	7.5	18931299	NA	NA	NA	Tocris_2_C16	12733	Tocris_2_C16	12733	0.315	0.066	4.733	213120	3206720	493800	2337200	4.029	-2.142	-0.172	1.09	Treatment	Tocris	2	Pl.10	C16	C	16	Round_2	12.89	3.056	15.946	3.77	-2.511	-0.175	1.035	6.281
553	5288209		Positive	Tocris_2_F10	Tocris_2_F10	rb_chemical_libraries.tocris_smart_384_TBL	2	F10	NA	Fenretinide	Synthetic retinoid. Potent anti-cancer agent	1396	?	2	5288209	ANPEP | ANXA5 | ATF3 | ATF4 | BBC3 | BCL2 | BCL2A1 | BIRC2 | BMP2 | CASP2 | CASP3 | CASP7 | CEBPA | CEBPB | CFLAR | COX3 | CYCS | CYP19A1 | CYP26A1 | EIF2A | EIF2AK3 | EIF2S1 | ELF3 | FGFR2 | GADD45A | GAL3ST1 | GDF15 | HSPA5 | IGF1 | IL15 | JUN | LOC100996792 | MAP2K3 | MAP2K4 | MAP2K6 | MAPK1 | MAPK14 | MAPK3 | MAPK8 | MCL1 | MIR3190 | MIR3191 | MLLT11 | MMP2 | MTOR | NR4A1 | OPN4 | PARP1 | PMA…	963	809	Tocris_2_F10	12799	Tocris_2_F10	12799	0.283	0.058	4.887	98160	1694000	199080	973000	-2.077	-2.927	-2.395	-2.94	Treatment	Tocris	2	Pl.10	F10	F	10	Round_2	9.293	2.84	12.133	-3.371	-5.601	-4.98	-5.24	2.23
554	54675761;54682463;54711281		Positive	Tocris_2_F17	Tocris_2_F17	rb_chemical_libraries.tocris_smart_384_TBL	2	F17	NA	Cyclopiazonic Acid	Inhibitor of SERCA ATPase	1235	?	3.2	54675761	NA	NA	NA	Tocris_2_F17	12806	Tocris_2_F17	12806	0.309	0.059	5.26	93640	1591560	229440	1206760	-2.83	-3.53	-2.493	-2.218	Treatment	Tocris	2	Pl.10	F17	F	17	Round_2	10.492	4.777	15.269	-4.39	-6.601	-4.259	-3.262	2.211
555	9826308		Negative	Tocris_2_H10	Tocris_2_H10	rb_chemical_libraries.tocris_smart_384_TBL	2	H10	NA	GW 843682X	Selective inhibitor of PLK1 and PLK3	2977	?	17.1	9826308	PLK1 | PLK3	818	795	Tocris_2_H10	12847	Tocris_2_H10	12847	0.052	0.017	3.003	34840	2003720	194920	585440	-8.597	-5.311	-5.311	-8.262	Treatment	Tocris	2	Pl.10	H10	H	10	Round_2	-9.113	-6.518	-15.631	-18.73	-7.66	-8.794	-14.869	-11.07
556	241902;657289;5388983;9962911;21867765;46783244		Negative	Tocris_2_J05	Tocris_2_J05	rb_chemical_libraries.tocris_smart_384_TBL	2	J05	NA	Vinblastine sulfate	Disrupts microtubules	1256	YES	18	241902	JUN | TUBA1A | TUBD1 | TUBG1	800	800	Tocris_2_J05	12890	Tocris_2_J05	12890	0.097	0.033	2.973	8360	256240	43760	130120	-12.035	-9.524	-9.124	-11.055	Treatment	Tocris	2	Pl.10	J05	J	5	Round_2	-2.938	-5.611	-8.549	-38.501	-28.495	-24.689	-32.657	-10.006
557	249332;5388992;9832825;11957714;21864436;45073403;45356935;71752951		Negative	Tocris_2_J07	Tocris_2_J07	rb_chemical_libraries.tocris_smart_384_TBL	2	J07	NA	Vincristine sulfate	Disrupts microtubules	1257	YES	17.4	249332	NA	NA	NA	Tocris_2_J07	12892	Tocris_2_J07	12892	0.093	0.033	2.823	10560	320920	48520	136960	-12.103	-9.914	-9.344	-11.317	Treatment	Tocris	2	Pl.10	J07	J	7	Round_2	-1.859	-6.156	-8.015	-35.735	-26.765	-23.97	-32.35	-8.97
558	4302962		Positive	Tocris_2_K18	Tocris_2_K18	rb_chemical_libraries.tocris_smart_384_TBL	2	K18	NA	AM 281	Potent, selective CB1 antagonist/inverse agonist	1115	?	7.6	4302962	CNR1	883	883	Tocris_2_K18	12927	Tocris_2_K18	12927	0.43	0.055	7.837	98560	1796600	166640	1305920	-5.547	-6.466	-6.273	-4.285	Treatment	Tocris	2	Pl.10	K18	K	18	Round_2	8.993	16.022	25.015	-7.14	-9.444	-10.783	-5.486	2.304
559	446541		Negative	Tocris_2_P14	Tocris_2_P14	rb_chemical_libraries.tocris_smart_384_TBL	2	P14	NA	Mycophenolic acid	Inosine monophosphatase dehydrogenase inhibitor	1505	YES	20.4	446541	ABCA1 | ABHD10 | CABIN1 | CASP3 | CYP2C8 | CYP3A4 | CYP3A5 | GMPR | GMPR2 | IMPDH1 | IMPDH2 | NR1I2 | UGT1A10 | UGT1A7 | UGT1A8 | UGT1A9 | UGT2B10 | UGT2B11	999	733	Tocris_2_P14	13043	Tocris_2_P14	13043	0.112	0.037	3.028	7440	200840	26680	80800	-13.32	-8.686	-8.718	-11.304	Treatment	Tocris	2	Pl.10	P14	P	14	Round_2	-3.837	-6.555	-10.392	-41.13	-29.958	-28.91	-38.167	-11.172
560	9943465		Positive	Tocris_3_D18	Tocris_3_D18	rb_chemical_libraries.tocris_smart_384_TBL	3	D18	NA	GW 441756	Potent, selective TrkA inhibitor	2238	?	3.7	9943465	NA	NA	NA	Tocris_3_D18	13143	Tocris_3_D18	13143	0.278	0.046	6.04	144240	3132480	222200	1342120	0.068	-0.949	-4.215	-2.715	Treatment	Tocris	3	Pl.11	D18	D	18	Round_2	3.011	6.497	9.508	0.1	-1.09	-5.917	-3.419	1.19
561	18782760		Positive	Tocris_3_E06	Tocris_3_E06	rb_chemical_libraries.tocris_smart_384_TBL	3	E06	NA	NNC 05-2090 hydrochloride	GABA uptake inhibitor; moderately BGT-1 selective	2747	?	2.4	18782760	NA	NA	NA	Tocris_3_E06	13155	Tocris_3_E06	13155	0.256	0.045	5.678	95760	2122200	122080	693160	-3.039	-3.647	-6.396	-5.709	Treatment	Tocris	3	Pl.11	E06	E	6	Round_2	2.909	5.172	8.081	-4.041	-4.809	-11.099	-9.487	0.768
562	31703;443939		Negative	Tocris_3_F08	Tocris_3_F08	rb_chemical_libraries.tocris_smart_384_TBL	3	F08	NA	Doxorubicin hydrochloride	Antitumor antibiotic agent. Inhibits DNA topoisomerase II	2252	?	29.6	31703	ABCB1 | ABCB4 | ABCB5 | ABCC1 | ABCC3 | ABCC5 | ABCG2 | AKR1A1 | AKR1B10 | AKR7A2 | AKT1 | AKTIP | ALDH1A2 | ALDH2 | ANGPT1 | API5 | AR | AURKA | AXIN1 | B4GALNT2 | BACH1 | BAD | BAK1 | BANP | BCL2 | BCL2L1 | BCL6 | BID | BIK | BIN1 | BIRC2 | BIRC3 | BIRC5 | BTG2 | BUB3 | C7orf23 | CACYBP | CAPN6 | CASP1 | CASP2 | CASP3 | CASP6 | CASP7 | CASP9 | CAT | CBR1 | CCND1 | CD2AP | CDC25C | CDK1 | CDK2 |…	988	812	Tocris_3_F08	13181	Tocris_3_F08	13181	0.018	0.015	1.171	1640	109240	12840	15040	-8.395	-6.827	-7.82	-8.028	Treatment	Tocris	3	Pl.11	F08	F	8	Round_2	-9.076	-9.866	-18.942	-42.989	-27.214	-28.451	-42.246	-15.775
563	66414		Negative	Tocris_3_G22	Tocris_3_G22	rb_chemical_libraries.tocris_smart_384_TBL	3	G22	NA	2-Methoxyestradiol	Apoptotic and antiangiogenic agent	1807	YES	7.2	66414	COMT | CTNNB1 | CYP1A1 | EPO | HIF1A | HSD17B2 | LOC100129518 | MYC | SHBG | SOD2 | SULT1A1 | TNFRSF10B | UGT1A1 | UGT1A10 | UGT1A3 | UGT1A4 | UGT1A5 | UGT1A6 | UGT1A7 | UGT1A8 | UGT1A9 | UGT2A1 | UGT2A2 | UGT2A3 | UGT2B10 | UGT2B11 | UGT2B15 | UGT2B17 | UGT2B4 | UGT2B7 | VEGFA	966	829	Tocris_3_G22	13219	Tocris_3_G22	13219	0.085	0.031	2.763	62360	2032280	288600	797400	-4.11	-3.075	-2.607	-4.765	Treatment	Tocris	3	Pl.11	G22	G	22	Round_2	-3.059	-5.475	-8.534	-7.219	-4.382	-3.372	-7.779	-2.837
564	10410894		Positive	Tocris_3_H07	Tocris_3_H07	rb_chemical_libraries.tocris_smart_384_TBL	3	H07	NA	LE 135	Selective RARÃŽÂ² antagonist	2021	?	3	10410894	NA	NA	NA	Tocris_3_H07	13228	Tocris_3_H07	13228	0.286	0.054	5.279	61080	1128480	300640	1587040	-3.785	-5.02	-1.816	-1.346	Treatment	Tocris	3	Pl.11	H07	H	7	Round_2	5.974	2.55	8.524	-6.882	-9.041	-2.454	-1.608	2.159
565	3013166		Negative	Tocris_3_I16	Tocris_3_I16	rb_chemical_libraries.tocris_smart_384_TBL	3	I16	NA	Demethylasterriquinone B1	Selective insulin RTK activator	1819	?	17.9	3013166	NA	NA	NA	Tocris_3_I16	13261	Tocris_3_I16	13261	0.069	0.025	2.749	2080	82480	14360	39480	-9.246	-7.774	-8.299	-8.629	Treatment	Tocris	3	Pl.11	I16	I	16	Round_2	-4.541	-4.782	-9.323	-41.703	-30.268	-28.063	-34.563	-11.435
566	45073463		Negative	Tocris_3_I17	Tocris_3_I17	rb_chemical_libraries.tocris_smart_384_TBL	3	I17	NA	Y 29794 oxalate	Prolyl endopeptidase inhibitor	1634	?	12.6	45073463	NA	NA	NA	Tocris_3_I17	13262	Tocris_3_I17	13262	0.068	0.026	2.573	17080	645600	96640	248680	-8.128	-7.225	-6.303	-7.8	Treatment	Tocris	3	Pl.11	I17	I	17	Round_2	-3.318	-5.795	-9.113	-21.103	-14.711	-12.445	-18.647	-6.392
567	52913859		Positive	Tocris_3_L11	Tocris_3_L11	rb_chemical_libraries.tocris_smart_384_TBL	3	L11	NA	2,3-DCPE hydrochloride	Selectively induces cancer cell apoptosis	2137	?	6	52913859	NA	NA	NA	Tocris_3_L11	13328	Tocris_3_L11	13328	0.467	0.068	6.838	60120	879720	84480	577680	-5.399	-6.499	-6.605	-5.966	Treatment	Tocris	3	Pl.11	L11	L	11	Round_2	11.256	8.084	19.34	-8.774	-12.054	-13.617	-10.913	3.28
568	65399;290486		Negative	Tocris_3_N05	Tocris_3_N05	rb_chemical_libraries.tocris_smart_384_TBL	3	N05	NA	API-2	Selective inhibitor of Akt/PKB signaling. Antitumor and antiviral	2151	?	4.6	65399	AKT1 | AKT2 | CASP3 | FSHB | MMP2 | TMPRSS11D	986	800	Tocris_3_N05	13370	Tocris_3_N05	13370	0.105	0.034	3.096	111000	3257600	430480	1332720	-2.085	-1.383	-0.438	-3.234	Treatment	Tocris	3	Pl.11	N05	N	5	Round_2	-2.12	-5.13	-7.25	-2.523	-1.473	-0.461	-3.999	-1.05
569	76044		Negative	Tocris_3_P17	Tocris_3_P17	rb_chemical_libraries.tocris_smart_384_TBL	3	P17	NA	S-Trityl-L-cysteine	Potent, selective inhibitor of mitotic kinesin Eg5	2191	?	12.1	76044	GNPNAT1 | KIF11	876	729.5	Tocris_3_P17	13430	Tocris_3_P17	13430	0.061	0.028	2.15	57720	2025440	369840	795040	-6.618	-4.118	-0.766	-5.313	Treatment	Tocris	3	Pl.11	P17	P	17	Round_2	-5.149	-8.897	-14.046	-10.214	-5.45	-0.973	-8.35	-4.764
570	9903608;16079007;71433933		Positive	Tocris_4_A04	Tocris_4_A04	rb_chemical_libraries.tocris_smart_384_TBL	4	A04	NA	SUN-B 8155	Non-peptide calcitonin (CT) receptor agonist	2550	?	6.8	9903608	NA	NA	NA	Tocris_4_A04	13441	Tocris_4_A04	13441	0.294	0.064	4.594	265400	4151240	560760	2575920	7.415	0.137	0.255	1.09	Treatment	Tocris	4	Pl.12	A04	A	4	Round_2	13.49	1.977	15.467	6.116	0.138	0.278	1.061	5.978
571	5186		Positive	Tocris_4_C11	Tocris_4_C11	rb_chemical_libraries.tocris_smart_384_TBL	4	C11	NA	Scriptaid	Histone deacetylase inhibitor	2421	?	14.6	5186	AGT | CASP3 | HDAC1 | HDAC2 | HDAC3 | REN | TP53 | XRCC5	954	786	Tocris_4_C11	13496	Tocris_4_C11	13496	0.495	0.076	6.5	225600	2964360	431440	2804560	4.289	-4.041	-2.745	2.685	Treatment	Tocris	4	Pl.12	C11	C	11	Round_2	24.361	14.491	38.852	3.762	-5.055	-3.233	2.505	8.817
572	11507802		Negative	Tocris_4_E15	Tocris_4_E15	rb_chemical_libraries.tocris_smart_384_TBL	4	E15	NA	LY 2183240	Novel, potent anandamide uptake inhibitor. Inhibits FAAH	2452	?	22.9	11507802	FAAH | FAAH2 | QRSL1	917	667	Tocris_4_E15	13548	Tocris_4_E15	13548	0.064	0.031	2.099	24240	791760	103800	217880	-10.605	-7.66	-7.969	-11.168	Treatment	Tocris	4	Pl.12	E15	E	15	Round_2	-4.206	-10.647	-14.853	-27.569	-18.605	-18.151	-32.087	-8.964
573	11292680		Positive	Tocris_4_E18	Tocris_4_E18	rb_chemical_libraries.tocris_smart_384_TBL	4	E18	NA	ARP 101	Inhibitor of MMP-2	2622	?	3.6	11292680	MMP14 | MMP2 | MMP8 | MMP9	919	715	Tocris_4_E18	13551	Tocris_4_E18	13551	0.293	0.057	5.173	95400	1685200	215880	1116680	-4.73	-5.748	-6.156	-6.433	Treatment	Tocris	4	Pl.12	E18	E	18	Round_2	13.093	7.466	20.559	-7.072	-10.066	-10.236	-9.629	2.994
574	9830392		Positive	Tocris_4_G10	Tocris_4_G10	rb_chemical_libraries.tocris_smart_384_TBL	4	G10	NA	WAY 170523	Potent and selective inhibitor of MMP-13	2633	?	4.3	9830392	NA	NA	NA	Tocris_4_G10	13591	Tocris_4_G10	13591	0.238	0.042	5.722	122360	2940120	341680	1954960	-2.68	-4.058	-3.909	-2.331	Treatment	Tocris	4	Pl.12	G10	G	10	Round_2	3.809	9.023	12.832	-3.496	-5.102	-5.275	-2.595	1.606
575	56972172;71433966;77519555		Negative	Tocris_4_G19	Tocris_4_G19	rb_chemical_libraries.tocris_smart_384_TBL	4	G19	NA	ER 27319 maleate	Selective Syk kinase inhibitor	2471	?	41.9	56972172	NA	NA	NA	Tocris_4_G19	13600	Tocris_4_G19	13600	0.013	0.015	0.836	14160	936120	261360	218600	-12.231	-9.539	-6.008	-12.332	Treatment	Tocris	4	Pl.12	G19	G	19	Round_2	-12.696	-18.819	-31.515	-36.499	-19.029	-8.877	-33.281	-17.47
576	10252734		Positive	Tocris_4_K12	Tocris_4_K12	rb_chemical_libraries.tocris_smart_384_TBL	4	K12	NA	GP 1a	Highly selective CB2 agonist	2764	?	4.7	10252734	CNR2	966	966	Tocris_4_K12	13689	Tocris_4_K12	13689	0.229	0.044	5.181	130160	2948360	380520	1971320	-2.639	-4.171	-2.768	-0.782	Treatment	Tocris	4	Pl.12	K12	K	12	Round_2	4.444	5.965	10.409	-3.247	-5.208	-3.657	-0.968	1.961
[truncated: 30 more columns]
