# Supplementary material for: High-throughput sensitive screening of small molecule modulators of microexon alternative splicing using dual Nano and Firefly luciferase reporters
Source: Nat Commun. 2024 Jul 27;15:6328. doi: 10.1038/s41467-024-50399-6 (PMC11283458; doi:10.1038/s41467-024-50399-6)
Supplement: Supplementary file 6 — Supplementary Dataset 3 [file 41467_2024_50399_MOESM6_ESM.xlsx]

## Sheet: dPSI - RT-PCR (Figure 2C)
		dPSI (RT-PCR) (relative to 0.4% DMSO control)
#	Compound ID	Mef2d	Mast2	Zdhhc20	Ergic3	Mgrn1	Asph	Trappc9
1	5104413	0.761626	-0.471371	3.08388	-7.39572	-3.65287
2	5101616	1.02747	1.87925	3.43507	-4.26568	-2.99413
3	5255039	3.97396	5.30763	-0.424929	-11.1738	-1.37036
4	5669968	1.09225	3.55302	-0.116248	-7.29107	3.1889
5	BTB 12021	12.5943	24.2129	27.7549	0.0477661	15.9948
6	BTB 13120	7.13395	20.8349	19.2903	3.15651	7.73617
7	CD 01476	3.21509	0.946231	2.11195	-1.78253	5.0038
8	CD 09255	3.66153	2.51739	4.22679	-11.5523	1.58035
9	JFD 01295	1.22163	-0.196259	0.346971	-13.0046	2.54865
10	JFD 03671	1.87908	3.66875	1.46981	-12.6877	3.72706
11	JFD 03971	1.51279	-0.645692	0.503061	-13.9949	7.78158
12	KM 00805	4.34088	1.6497	7.48155	-19.7322	9.6289
13	KM 09113	1.76756	1.49387	2.48868	-9.95731	10.1073
14	RDR 00572	15.6821	16.6736	23.8132	-23.6322	25.1583
15	RF 02366	-0.235815	-2.02028	-5.32166	-17.4718	18.3683
16	RF 02891	-0.439409	-13.3036	-2.5613	-10.6606	16.9156
17	RJC 00374	-0.674018	1.34294	-0.229237	-1.15342	1.57958
18	RJC 02415	-1.89945	-0.0263411	-2.15783	-2.36596	3.93369
19	RJC 02416	-1.68371	4.308	1.87098	1.96265	5.68967
20	S 02045	15.7301	21.164	24.9623	-19.9437	26.2302
21	S 11087	-0.925774	1.60666	0.283868	-7.87524	4.1356
22	S 14712	-4.03996	-1.13395	-2.80998	-8.37629	3.72965
23	Fenretinide	-3.26549	12.9584	0.176046	-4.08874	4.02436
24	2-Methoxyestradiol	-1.91898	-4.47084	-1.76594	-18.0688	5.10313
25	SU 6656	-1.437	4.68239	1.11619	-10.7414	2.85269
26	A-443654	8.85069	35.1854	32.016	15.5605	4.4554
27	NVP-AEW-541	11.5552	18.0688	27.4924	-4.61904	8.72072
28	ASC-082	6.70675	27.3852	20.6873	6.78814	4.27648
29	Trametinib	7.62348	23.8653	19.2499	-0.125492	9.88984
30	AZD8330	5.83597	23.6265	15.9249	-1.71334	8.38618
31	Crenolanib	4.83549	5.57329	13.2459	-10.7481	10.7216
32	SCH-772984	2.91865	4.11143	11.2209	-1.99764	5.72333
33	4477-1858	1.67401	13.322	0.506522	-25.2703	17.9803
34	C270-0346	2.37521	1.69415	6.92145	1.21225	0.521839
35	8017-5810	1.87617	-0.157178	-1.09482	-4.73062	-2.55941
36	T5224157	1.32762	0.498214	-0.249286	-2.17376	-1.32764
37	T5906885	2.57874	1.04521	0.28112	-3.53799	-3.79745
38	Trichostatin A	16.2711	-6.4107	24.5078	8.29436	2.12677
39	LAQ824	15.8062	16.8969	22.2082	9.67874	9.32416
40	JNJ−26481585	14.1866	12.4628	20.1588	9.17801	0.345085
41	Givinostat	11.4469	15.9425	21.9273	15.7189	-3.56761
42	Panobinostat	17.0893	15.4128	22.9591	11.5295	1.09104
43	Vorinostat	17.3	17.9049	23.4521	17.0071	4.9923
44	SB939	16.326	13.7164	21.5417	12.5258	3.92446
45	Scriptaid	18.9561	8.41504	20.497	6.10493	-5.3826
46	5182576	-5.49717	-0.913573	-7.97739			-4.86654	-2.85945
47	5214106	-8.04859	-3.22057	-9.17225			-7.92153	-4.10487
48	5255566	-2.7666	-2.12504	-0.409507			-1.36755	-0.7829
49	5314448	-10.2748	11.7909	21.5638			7.71	-3.76963
50	5332894	-9.06009	-4.2792	2.67944			2.25101	-6.57679
51	5772104	-1.99879	-1.08556	0.156391			0.163714	-2.69516
52	AW 00708	-34.0791	-21.6077	-17.5766			-10.4454	-5.22244
53	AW 00693	-31.3651	-26.7053	-19.6516			-24.0868	-0.969235
54	AW 00801	-4.64973	6.72361	6.12959			1.23825	0.172034
55	BTB 00848	-8.54861	-2.25258	-5.45358			-6.87076	-0.430201
56	BTB 00849	-11.814	-9.18594	-11.599			-12.6362	-1.82557
57	BTB 00847	-9.90968	-7.23121	-10.7663			-10.5973	-2.21286
58	BTB 09391	-0.564093	1.38633	0.483482			1.30752	-0.221792
59	BTB 13381	-7.29243	-8.47509	-2.95112			-5.15564	1.47506
60	CD 00168	-2.54625	-0.612072	-2.22336			-0.691715	0.95823
61	CD 00750	-5.13135	-6.7849	-3.56004			-4.5986	0.0848519
62	CD 02862	2.73164	11.3217	9.57269			4.35125	-1.67813
63	CD 02707	-4.04773	-7.43113	-9.16553			-7.06611	1.41747
64	CD 05160	-2.02324	0.30664	-3.55085			-2.64094	2.60112
65	CD 05164	-3.49881	-5.17104	-7.3508			-5.7745	-0.968955
66	CD 07682	-7.78829	-8.35671	-5.98324			-6.21955	-0.207598
67	GK 03753	-0.528252	1.41444	0.00180306			0.738983	0.0668292
68	HTS 03454	-0.670844	1.299	-1.88237			0.124974	-2.20941
69	HTS 04032	0.289826	4.19795	2.42489			2.35124	-1.57964
70	HTS 07573	2.68238	0.307788	1.49691			-0.784393	-2.00342
71	JFD 03610	0.861447	0.552927	-8.97023			-8.0288	-3.60209
72	KM 09823	1.72035	2.52707	-0.323896			0.906132	-2.11935
73	ML 00321	7.97754	9.91312	4.35861			1.67017	-1.03112
74	RF 04636	-0.0417649	0.757127	2.59061			1.3786	-1.30635
75	RH 00078	-0.737563	0.562078	1.31832			1.00639	-1.28837
76	RJC 01630	0.207218	1.34965	1.91756			2.76648	-1.31057
77	RJF 00766	2.29802	3.84474	4.20382			2.51888	-1.07662
78	SEW 05922	-0.386913	0.595968	1.37745			2.12147	-1.51058
79	SPB 00858	-5.69598	-13.2415	-8.75116			-3.20902	-2.44096
80	Thioguanosine	-17.599	-30.5237	-11.4093			-14.3067	0.445189
81	Piperlongumine	1.3574	-8.38496	-14.6634			-8.70801	-0.6315
82	Azacytidine-5	-4.4039	-16.3244	-11.989			-10.3569	0.746775
83	GW 843682X	-2.92191	-6.06858	-2.86012			-0.841388	0.683834
84	S-Trityl-L-cysteine	-8.82905	-11.606	-7.11207			-5.65105	-1.06102
85	PHA690509	-18.2198	-17.9328	-9.0288			-12.2034	2.80165
86	Cdk1/2 Inhibitor III	-25.6298	-11.278	14.534			2.81361	1.82927
87	9024822	-3.33401	-4.36414	-1.30241			-1.90523	0.402568
88	T5635931	-10.8877	-10.1971	-6.63743			-11.6626	2.56013
89	T5758020	-6.995	-7.37897	-4.32635			-7.2189	2.44153
90	T5963258	-29.8125	-9.21544	-5.95412			-9.69454	4.28093
91	T5985871	-12.1949	-24.1534	-17.7043			-19.6958	2.98186

## Sheet: Ranking (Putative Activators)
Ranking	Compound ID	mean dPSI (Srrm4-dependent events)
1	A-443654	25.3507
2	BTB 12021	21.5207
3	S 02045	20.6188
4	Vorinostat/SAHA	19.5523
5	NVP-AEW-541	19.0388
6	RDR 00572	18.723
7	Panobinostat	18.4871
8	LAQ824	18.3038
9	ASC-082	18.2597
10	SB939	17.1947
11	Trametinib	16.9129
12	Givinostat	16.4389
13	Scriptaid	15.9561
14	BTB 13120	15.753
15	JNJ−26481585	15.6027
16	AZD8330	15.1291
17	Trichostatin A	11.4561
18	Crenolanib	7.88489
19	SCH-772984	6.08366
20	4477-1858	5.16752
21	KM 00805	4.49071
22	C270-0346	3.6636
23	CD 09255	3.46857
24	Fenretinide	3.28965
25	5255039	2.95222
26	JFD 03671	2.33922
27	5101616	2.11393
28	CD 01476	2.09109
29	KM 09113	1.9167
30	5669968	1.50967
31	RJC 02416	1.49842
32	SU 6656	1.45386
33	T5906885	1.30169
34	5104413	1.12471
35	HTS 03767	1.06565
36	T5224157	0.525515
37	JFD 01295	0.457446
38	JFD 03971	0.456721
39	S 11087	0.321583
40	8017-5810	0.208059
41	RJC 00374	0.146561
42	RJC 02415	-1.36121
43	RF 02366	-2.52592
44	S 14712	-2.66129
45	2-Methoxyestradiol	-2.71859
46	RF 02891	-5.43476

## Sheet: Ranking (Putative Inhibitors)
Ranking	Compound ID	mean dPSI (Srrm4-dependent events)
1	AW 00693	-33.9363
2	AW 00708	-27.9029
3	Thioguanosine	-24.6129
4	T5985871	-24.5828
5	PHA690509	-19.1283
6	T5963258	-18.2255
7	BTB 00849	-15.0784
8	Azacytidine-5	-14.358
9	T5635931	-13.1283
10	BTB 00847	-12.8348
11	S-Trityl-L-cysteine	-11.0661
12	SPB 00858	-10.2992
13	Piperlongumine	-10.133
14	5214106	-9.45431
15	CD 07682	-9.44927
16	CD 02707	-9.23684
17	T5758020	-8.63974
18	BTB 13381	-7.95809
19	BTB 00848	-7.70851
20	CD 05164	-7.26505
21	CD 00750	-6.69163
22	Cdk1/2 Inhibitor III	-6.52009
23	5182576	-6.41823
24	JFD 03610	-5.19489
25	GW 843682X	-4.23066
26	9024822	-3.63526
27	5332894	-2.80295
28	CD 05160	-2.63613
29	5255566	-2.2229
30	CD 00168	-2.02447
31	5772104	-0.921414
32	HTS 03454	-0.376411
33	GK 03753	0.542325
34	RH 00078	0.71641
35	BTB 09391	0.871079
36	HTS 07573	1.23423
37	SEW 05922	1.23599
38	RF 04636	1.56153
39	KM 09823	1.60989
40	RJC 01630	2.0803
41	HTS 04032	3.08797
42	AW 00801	3.14724
43	RJF 00766	4.28849
44	ML 00321	7.97314
45	CD 02862	9.32576
46	5314448	10.2633

## Sheet: PSI - RT-PCR (Figure 2C)
	PSI (RT-PCR)
Treatment condition	Mef2d	Mast2	Zdhhc20	Ergic3	Mgrn1	Asph	Trappc9
untreated 1	50.9571	47.1378	48.958	67.0629	60.7414
0.4% DMSO 1	47.9849	45.7284	44.3377	71.5073	62.9738
5104413	47.7959	44.6238	43.06	65.8346	57.1322
5101616	48.0617	46.9744	43.4112	68.9646	57.791
5255039	51.0082	50.4028	39.5512	62.0565	59.4147
5669968	48.1265	48.6482	39.8599	65.9392	63.974
BTB 12021	59.6285	69.3081	67.731	73.2781	76.7799
BTB 13120	54.1682	65.9301	59.2664	76.3868	68.5213
CD 01476	50.2494	46.0414	42.0881	71.4478	65.7889
CD 09255	50.6958	47.6126	44.2029	61.678	62.3654
JFD 01295	48.2559	44.8989	40.3231	60.2257	63.3337
JFD 03671	48.9134	48.7639	41.4459	60.5427	64.5122
JFD 03971	48.5471	44.4495	40.4792	59.2355	68.5667
KM 00805	51.3752	46.7449	47.4577	53.4981	70.414
KM 09113	48.8018	46.589	42.4648	63.273	70.8924
RDR 00572	62.7164	61.7687	63.7893	49.5981	85.9434
RF 02366	46.7985	43.0749	34.6545	55.7585	79.1534
RF 02891	46.5949	31.7916	37.4148	62.5697	77.7007
untreated 2	50.1205	46.8069	48.0421	75.1719	50.0028
0.4% DMSO 2	48.1581	44.2229	43.8566	79.7904	48.5727
RJC 00374	47.6175	45.6112	40.8203	79.1747	51.015
RJC 02415	46.3921	44.242	38.8918	77.9621	53.3691
RJC 02416	46.6078	48.5763	42.9206	82.2907	55.1251
S 02045	64.0216	65.4323	66.0119	60.3843	75.6656
S 11087	47.3657	45.875	41.3335	72.4528	53.571
S 14712	44.2516	43.1344	38.2396	71.9518	53.1651
Fenretinide	45.026	57.2267	41.2256	76.2393	53.4598
2-Methoxyestradiol	46.3725	39.7975	39.2836	62.2593	54.5386
SU 6656	46.8545	48.9507	42.1658	69.5866	52.2881
A-443654	57.1422	79.4537	73.0656	95.8886	53.8909
NVP-AEW-541	59.8467	62.3371	68.542	75.709	58.1562
ASC-082	54.9983	71.6535	61.7369	87.1162	53.7119
Trametinib	55.915	68.1336	60.2995	80.2026	59.3253
AZD8330	54.1275	67.8948	56.9745	78.6147	57.8216
Crenolanib	53.127	49.8416	54.2955	69.58	60.157
SCH-772984	51.2102	48.3797	52.2705	78.3304	55.1588
4477-1858	49.9655	57.5903	41.5561	55.0577	67.4158
untreated 3	50.3329	45.8074	47.0158	56.1725	47.1334
0.4% DMSO 3	47.2659	44.2918	41.7266	58.1127	49.7244
C270-0346	48.575	45.2871	47.1676	57.8017	51.9615
8017-5810	48.076	43.4357	39.1514	51.8588	48.8802
T5224157	47.5274	44.0911	39.9969	54.4156	50.112
T5906885	48.7785	44.6381	40.5273	53.0514	47.6422
untreated 4	49.7242	56.8237	49.9948	63.4184	51.5262
0.4% DMSO 4	49.8467	61.3973	41.5211	58.2229	50.391
Trichostatin A	62.4709	37.1822	64.754	64.8838	53.5664
LAQ824	62.006	60.4898	62.4544	66.2681	60.7638
JNJ−26481585	60.3864	56.0557	60.405	65.7674	51.7847
Givinostat	57.6467	59.5354	62.1735	72.3083	47.872
Panobinostat	63.2891	59.0057	63.2053	68.1189	52.5307
Vorinostat	63.4998	61.4978	63.6983	73.5965	56.4319
SB939	62.5258	57.3093	61.7879	69.1152	55.3641
Scriptaid	65.1559	52.008	60.7432	62.6943	46.057
untreated 5	51.2873	45.7776	46.63			68.513	53.7742
0.4% DMSO 5	49.2523	45.5522	42.5243			63.5225	53.3167
5182576	42.8179	42.6856	30.3666			55.082	50.0317
5214106	40.2665	40.3786	29.1717			52.027	48.7863
5255566	45.5485	41.4742	37.9345			58.581	52.1083
5314448	38.0403	55.3901	59.9077			67.6586	49.1216
5332894	39.255	39.32	41.0234			62.1996	46.3144
5772104	46.3163	42.5137	38.5004			60.1123	50.196
AW 00708	14.236	21.9915	20.7674			49.5031	47.6687
AW 00693	16.95	16.8939	18.6924			35.8618	51.922
AW 00801	43.6654	50.3228	44.4736			61.1868	53.0632
BTB 00848	39.7665	41.3466	32.8904			53.0778	52.461
BTB 00849	36.5011	34.4133	26.7449			47.3123	51.0656
BTB 00847	38.4054	36.368	27.5777			49.3512	50.6783
BTB 09391	47.751	44.9855	38.8275			61.2561	52.6694
BTB 13381	41.0227	35.1241	35.3929			54.7929	54.3663
CD 00168	45.7689	42.9871	36.1206			59.2569	53.8494
CD 00750	43.1838	36.8143	34.7839			55.35	52.976
CD 02862	51.0467	54.9209	47.9167			64.2998	51.2131
untreated 6	49.199	45.3055	46.8752			67.2955	53.1116
0.4% DMSO 6	46.9744	43.6306	41.7006			61.1017	53.2205
CD 02707	42.2312	36.0127	30.6584			52.7787	55.4643
CD 05160	44.2557	43.7504	36.2731			57.2038	56.648
CD 05164	42.7801	38.2727	32.4732			54.0703	53.0779
CD 07682	38.4907	35.0871	33.8407			53.6252	53.8393
GK 03753	45.7507	44.8582	39.8258			60.5838	54.1137
HTS 03454	45.6081	44.7428	37.9416			59.9697	51.8375
HTS 04032	46.5688	47.6417	42.2488			62.196	52.4672
HTS 07573	48.9613	43.7516	41.3209			59.0604	52.0435
JFD 03610	47.1404	43.9967	30.8537			51.816	50.4448
KM 09823	47.9993	45.9709	39.5001			60.7509	51.9275
ML 00321	54.2565	53.3569	44.1826			61.5149	53.0158
RF 04636	46.2372	44.2009	42.4146			61.2234	52.7405
RH 00078	45.5414	44.0059	41.1423			60.8512	52.7585
RJC 01630	46.4862	44.7934	41.7415			62.6112	52.7363
RJF 00766	48.577	47.2885	44.0278			62.3637	52.9703
SEW 05922	45.892	44.0398	41.2014			61.9662	52.5363
SPB 00858	40.583	30.2023	31.0728			56.6357	51.6059
untreated 7	51.3314	45.1368	48.6539			66.953	55.7239
0.4% DMSO 7	48.2209	43.4221	42.5974			63.4845	55.5062
Thioguanosine	29.5012	13.8042	27.778			45.181	53.9954
Piperlongumine	48.4575	35.943	24.5239			50.7798	52.9187
Azacytidine-5	42.6962	28.0036	27.1983			49.1309	54.2969
GW 843682X	44.1782	38.2594	36.3272			58.6464	54.234
S-Trityl-L-cysteine	38.2711	32.7219	32.0753			53.8367	52.4891
PHA690509	28.8803	26.3951	30.1585			47.2844	56.3518
Cdk1/2 Inhibitor III	21.4703	33.0499	53.7213			62.3014	55.3794
9024822	43.7661	39.9638	37.8849			57.5825	53.9527
T5635931	36.2125	34.1308	32.5499			47.8251	56.1103
T5758020	40.1051	36.949	34.861			52.2689	55.9917
T5963258	17.2876	35.1125	33.2332			49.7932	57.8311
T5985871	34.9053	20.1745	21.483			39.792	56.532
