# Supplementary material for: High-throughput sensitive screening of small molecule modulators of microexon alternative splicing using dual Nano and Firefly luciferase reporters
Source: Nat Commun. 2024 Jul 27;15:6328. doi: 10.1038/s41467-024-50399-6 (PMC11283458; doi:10.1038/s41467-024-50399-6)
Supplement: Supplementary file 7 — Supplementary Dataset 4 [file 41467_2024_50399_MOESM7_ESM.xlsx]

## Sheet: Supplementary Data 4
#	PubChem CID	Effect on microexons	Final concentration assayed	Library ID	Chemical ID	Class	Targets (if known)
1	5311	Activator	2.5μM	Vorinostat, SAHA	Vorinostat	HDACi	HDACs Class I and II
2	2746	Activator	5μM	CI-994	Tacedinaline	HDACi	HDAC1,2,3
3	66575862	Activator	10μM	BRD6688	N-(2-Amino-5-pyridin-4-ylphenyl)pyrrolidine-1-carboxamide	HDACi	HDAC1,2,3 (Kinetically selective for HDAC2)
4	71465631	Activator	10μM	BRD4884	N-(4-Amino-4'-Fluoro[1,1'-Biphenyl]-3-Yl)oxane-4-Carboxamide	HDACi	HDAC1,2,3 (Kinetically selective for HDAC2)
5	10172943	Activator	250nM	A-443654, A-654	(2s)-1-(1h-Indol-3-Yl)-3-{[5-(3-Methyl-1h-Indazol-5-Yl)pyridin-3-Yl]oxy}propan-2-Amine	PKI	AKT1 (PKBa)
6	11476171	Activator	1μM	NVP-AEW-541, AEW-541, NVP-AEW541-NX, NVP-AEW541-NX7	Nvp-aew541	PKI	IGF1R (JTK13, IGFIR)
7	11707110	Activator	1μM	GSK-1120212, Trametinib, Mekinist, JTP-74057, NSC-763093	Trametinib	PKI	MAP2K1 (MEK1), MAP2K2 (MEK2)
8	10366136	Activator	2μM	Crenolanib, ARO-002, CP-868596	Crenolanib	PKI	PDGFRa (PDGFR2), PDGFRb (PDGFR, PDGFR1)
9	24866313	Activator	2μM	SCH-772984	SCH-772984	PKI	Erk1, Erk2 (ERK, p38)
10	59397065	Activator	500nM	Trk Inhibitor III, GNF-5837	GNF-5837	PKI	TRKA (TRK), TRKB
11	266060;268975	Activator	20μM	Maybridge - BTB12021	N-Isoquinolin-5-yl-4-methylbenzenesulfonamide	Drug-like small molecule	Unknown
12	261794;3609790;5281317;5316191;5713277;5874476	Activator	625nM	Maybridge - BTB13120	[(6R)-6-[(3S,8S,9R,10R,13R,14S,16R,17R)-3,16-Dihydroxy-9-(hydroxymethyl)-4,4,13,14-tetramethyl-11-oxo-1,2,3,7,8,10,12,15,16,17-decahydrocyclopenta[a]phenanthren-17-yl]-6-hydroxy-2-methyl-5-oxohept-3-en-2-yl] acetate	Drug-like small molecule	Unknown
13	135472955	Activator	2.5μM	Maybridge - RDR00572	4-Chloro-N-[(E)-(3,5-dichloro-2-hydroxyphenyl)methylideneamino]benzenesulfonamide	Drug-like small molecule	Unknown
14	135473162	Activator	5μM	Maybridge - S02045	N-[(E)-(5-Chloro-2-hydroxyphenyl)methylideneamino]-4-methylbenzenesulfonamide	Drug-like small molecule	Unknown
15	3687;5905;28330;107764;179629;511644	Activator	2.5μM	Maybridge - BTBS00065	Uridine, 2'-deoxy-5-iodo-	Drug-like small molecule	Unknown
16	2741847;5703659;7957114	Activator	2.5μM	Maybridge - SEW06315	4-Chloro-N'-[3-[4-(trifluoromethoxy)phenyl]prop-2-enoyl]benzohydrazide	Drug-like small molecule	Unknown
17	135473056	Activator	2.5μM	Maybridge - RH01954	N-[(E)-(1-Hydroxynaphthalen-2-yl)methylideneamino]-4-methylbenzenesulfonamide	Drug-like small molecule	Unknown
18	9444	Inhibitor	5μM	5-azacytidine	Azacitidine	DNA methyltransferase inhibitor	NA
19	24856436	Inhibitor	2μM	MK-1775, MK1775	Adavosertib	PKI	WEE1
20	2795918	Inhibitor	5μM	Maybridge - AW00693	1-(2-Chlorophenyl)-3-[2-[[5-(trifluoromethyl)pyridin-2-yl]amino]ethyl]urea	Drug-like small molecule	Unknown
21	2800589	Inhibitor	20μM	Maybridge - SPB00858	Benzoic acid,4-(trifluoromethyl)-,1h-indol-4-yl ester	Drug-like small molecule	Unknown
22	161091	Inhibitor	5μM	Maybridge - JFD00822	2-Phenylquinolin-4-ol	Drug-like small molecule	Unknown
23	16352234	Inhibitor	6.7μM	Enamine - T5635931	3-Methyl-N-[1-[(5-methylpyridin-2-yl)amino]-1-oxopropan-2-yl]benzamide	Drug-like small molecule	Unknown
24	9120018	Inhibitor	6.7μM	Enamine - T5758020	N-[3-(1H-Indol-1-yl)propyl]-1H-indazole-3-carboxamide	Drug-like small molecule	Unknown
25	17520903	Inhibitor	6.7μM	Enamine - T5963258	Methyl 2-[[1-(5,6-dimethylthieno[2,3-d]pyrimidin-4-yl)piperidine-4-carbonyl]amino]-1,3-thiazole-5-carboxylate	Drug-like small molecule	Unknown
26	17533402	Inhibitor	6.7μM	Enamine - T5985871	5-Methyl-N-[[5-(2-methyl-1,3-thiazol-4-yl)thiophen-2-yl]methyl]-[1,2,4]triazolo[1,5-a]pyrimidin-7-amine	Drug-like small molecule	Unknown
27	715971	Inhibitor	6.7μM	ChemBridge - 7678804	4,4-Dimethyl-2-[2-(3-nitrophenyl)vinyl]-4,5-dihydro-1,3-oxazole	Drug-like small molecule	Unknown
